# Supplementary material for: Confounding Factors Impacting microRNA Expression in Human Saliva: Methodological and Biological Considerations
Source: Genes (Basel). 2022 Oct 16;13(10):1874. doi: 10.3390/genes13101874 (PMC9602126; doi:10.3390/genes13101874)
Supplement: Supplementary file 1 [file genes-13-01874-s001.zip]

Archive with 1 entries (1 files):
- genes-1945561-supplementary.xlsx
