# Supplementary material for: Confounding Factors Impacting microRNA Expression in Human Saliva: Methodological and Biological Considerations
Source: Genes (Basel). 2022 Oct 16;13(10):1874. doi: 10.3390/genes13101874 (PMC9602126; doi:10.3390/genes13101874)
Supplement: Supplementary file 1 [file genes-13-01874-s001.zip › genes-1945561-supplementary.xlsx]

## Sheet: Full Data
Sample.name	Repeat.Sample.	Timecourse.Repeat	Study	Aligner	Collection.Method	RNA.Stabilizer	Collection.Date	Age	Sex	Race	BMI	Prandial.Status	Time.of.Collection	Medical.Condition	Total.Counts	hsa.let.7a.2.3p	hsa.let.7a.3p	hsa.let.7a.5p	hsa.let.7b.3p	hsa.let.7b.5p	hsa.let.7c.3p	hsa.let.7c.5p	hsa.let.7d.3p	hsa.let.7d.5p	hsa.let.7e.3p	hsa.let.7e.5p	hsa.let.7f.1.3p	hsa.let.7f.2.3p	hsa.let.7f.5p	hsa.let.7g.3p	hsa.let.7g.5p	hsa.let.7i.3p	hsa.let.7i.5p	hsa.miR.1.3p	hsa.miR.1.5p	hsa.miR.100.3p	hsa.miR.100.5p	hsa.miR.101.2.5p	hsa.miR.101.3p	hsa.miR.101.5p	hsa.miR.10226	hsa.miR.10392.3p	hsa.miR.10392.5p	hsa.miR.10393.3p	hsa.miR.10393.5p	hsa.miR.10394.3p	hsa.miR.10394.5p	hsa.miR.10395.3p	hsa.miR.10395.5p
tbic067b	2105	2105	TBI	Bowtie_1	Swab	Yes	10/7/19	19.2629	M	Black	27.1219	Unknown	Unknown	PostSeason CTRL	1702675	0	32	151725	241	150947	12	151901	341	2115	1	404	48	324	36665	4	15017	13	14886	0	58	0	227	1	0	0	0	0	0	0	0	0	0	0	0
tbic060b	2104	2104	TBI	Bowtie_1	Swab	Yes	10/7/19	22.6386	M	White	22.887	Unknown	Unknown	PostSeason CTRL	1607289	1	18	142009	163	141497	9	142251	291	2339	2	525	38	103	30424	12	13621	7	13526	1	187	0	90	2	0	0	0	0	0	0	0	0	0	0	0
tbic054c	2103	2103	TBI	Bowtie_1	Swab	Yes	5/1/19	19.0956	M	White	26.8702	Unknown	Unknown	PostSeason CTRL	529770	0	12	39114	75	38952	0	39176	187	609	1	120	14	62	9093	6	5583	2	5559	0	105	0	55	0	0	0	0	0	1	0	0	1	0	0	0
tbic053b	2102	2102	TBI	Bowtie_1	Swab	Yes	3/18/19	20.9659	F	White	21.9247	Unknown	Unknown	PostSeason CTRL	206295	0	0	21436	26	21385	0	21483	76	340	0	60	2	9	2889	1	2000	2	1996	0	25	0	0	0	1	0	0	0	0	0	0	0	0	0	0
tbic052c	2101	2101	TBI	Bowtie_1	Swab	Yes	5/1/19	20.6016	M	Unknown	25.0647	Unknown	Unknown	PostSeason CTRL	287967	0	5	23329	40	23217	1	23371	72	266	1	66	2	57	4710	0	2259	5	2254	0	16	0	41	0	0	0	0	0	0	0	0	0	0	0	0
tbic051c	2100	2100	TBI	Bowtie_1	Swab	Yes	5/1/19	19.5227	M	White	24.4097	Unknown	Unknown	PostSeason CTRL	522377	0	5	32953	31	32805	1	33023	142	539	0	132	6	23	7751	0	4655	5	4639	0	55	0	112	0	0	0	0	0	0	0	0	0	0	0	0
tbic050c	2099	2099	TBI	Bowtie_1	Swab	Yes	5/1/19	20.7524	M	Unknown	26.4439	Unknown	Unknown	PostSeason CTRL	300424	0	15	18946	77	18838	1	18972	95	246	1	67	16	77	3653	0	2077	0	2071	0	12	0	24	0	0	1	0	0	0	0	0	0	0	0	4
tbic049c	2098	2098	TBI	Bowtie_1	Swab	Yes	5/6/19	21.0396	F	White	22.0448	Unknown	Unknown	PostSeason CTRL	806346	0	1	66249	107	65882	0	66333	163	953	1	224	19	72	14560	0	6199	4	6163	0	53	0	77	0	0	0	0	0	0	0	0	0	0	0	0
tbic048c	2097	2097	TBI	Bowtie_1	Swab	Yes	5/6/19	20.815	F	White	19.7322	Unknown	Unknown	PostSeason CTRL	2405324	0	36	225939	262	224930	4	226337	407	2960	3	656	49	176	44349	4	23128	28	23040	0	239	0	231	2	0	0	0	0	0	0	0	2	0	0	0
tbic047c	2096	2096	TBI	Bowtie_1	Swab	Yes	5/6/19	20.4675	F	White	20.5244	Unknown	Unknown	PostSeason CTRL	1173878	0	13	155982	145	155132	4	156097	252	1305	2	405	45	177	21374	7	6680	11	6621	0	86	0	102	2	0	0	0	0	0	0	0	1	0	0	0
tbic046c	2095	2095	TBI	Bowtie_1	Swab	Yes	5/7/19	22.4274	F	White	24.208	Unknown	Unknown	PostSeason CTRL	587716	0	11	73314	42	72910	1	73386	114	640	0	220	9	39	9033	3	3094	2	3071	0	142	0	50	0	0	0	0	0	0	0	0	1	0	0	0
tbic045c	2094	2094	TBI	Bowtie_1	Swab	Yes	5/6/19	20.4097	F	White	25.8456	Unknown	Unknown	PostSeason CTRL	1173118	0	24	99431	129	98879	4	99539	187	1024	0	261	26	174	20469	7	8829	6	8776	0	263	0	199	0	0	0	0	0	0	0	0	1	0	0	0
tbic044c	2093	2093	TBI	Bowtie_1	Swab	Yes	5/1/19	23.1781	M	White	26.5418	Unknown	Unknown	PostSeason CTRL	179989	0	3	9480	34	9427	2	9494	64	156	0	22	2	25	3048	3	1653	2	1642	0	11	0	21	2	0	0	0	0	0	0	0	1	0	0	0
tbic043c	2092	2092	TBI	Bowtie_1	Swab	Yes	5/1/19	19.6077	M	White	25.359	Unknown	Unknown	PostSeason CTRL	552360	0	10	41350	53	41151	5	41410	142	494	0	104	17	85	8302	0	3771	3	3755	0	60	0	51	1	0	0	0	0	0	0	0	0	0	0	0
tbic042b	2091	2091	TBI	Bowtie_1	Swab	Yes	3/19/19	19.8487	F	White	25.0568	Unknown	Unknown	PostSeason CTRL	264234	0	1	24743	37	24633	0	24788	83	328	0	94	1	6	3585	1	2050	0	2041	0	19	0	10	0	0	0	0	0	0	0	0	0	0	0	0
tbic041c	2090	2090	TBI	Bowtie_1	Swab	Yes	5/6/19	19.8237	F	White	22.7077	Unknown	Unknown	PostSeason CTRL	535541	0	7	40102	45	39921	3	40158	96	570	0	113	9	57	8492	2	4192	3	4181	0	50	0	66	0	0	0	0	0	0	0	0	1	0	0	0
tbic040c	2089	2089	TBI	Bowtie_1	Swab	Yes	5/7/19	21.0206	F	White	25.0149	Unknown	Unknown	PostSeason CTRL	364633	0	6	30238	37	30070	2	30267	72	383	2	103	9	15	6821	2	3161	0	3151	0	50	0	32	0	0	0	0	0	0	0	0	0	0	0	0
tbic039c	2088	2088	TBI	Bowtie_1	Swab	Yes	5/1/19	23.3864	M	White	25.6757	Unknown	Unknown	PostSeason CTRL	70380	0	0	3495	16	3466	0	3498	27	33	0	8	1	9	1072	0	727	0	724	0	1	0	1	0	0	0	0	0	0	0	0	0	0	0	0
tbic038c	2087	2087	TBI	Bowtie_1	Swab	Yes	5/6/19	21.9976	F	White	22.887	Unknown	Unknown	PostSeason CTRL	611413	0	4	65414	64	64844	0	65488	131	761	1	240	17	46	15719	1	6551	10	6490	0	10	0	61	0	0	0	0	0	0	0	0	0	0	0	0
tbic037c	2086	2086	TBI	Bowtie_1	Swab	Yes	5/1/19	23.1755	M	White	25.0854	Unknown	Unknown	PostSeason CTRL	219491	0	10	8951	23	8909	0	8982	60	131	0	44	2	37	2988	4	2117	3	2095	0	15	0	49	1	0	0	0	0	0	0	0	0	0	0	0
tbic036c	2085	2085	TBI	Bowtie_1	Swab	Yes	5/6/19	22.1372	F	White	22.7077	Unknown	Unknown	PostSeason CTRL	394382	0	7	39098	29	38784	2	39129	54	402	1	103	3	33	8430	0	3310	6	3276	0	25	0	73	0	1	0	0	0	0	0	0	0	0	0	0
tbic035c	2084	2084	TBI	Bowtie_1	Swab	Yes	5/1/19	22.603	M	White	26.4439	Unknown	Unknown	PostSeason CTRL	262320	0	8	15775	31	15649	2	15800	62	190	2	62	7	56	4405	1	2574	1	2564	0	20	0	47	0	2	0	0	0	0	0	0	0	0	0	0
tbic034c	2083	2083	TBI	Bowtie_1	Swab	Yes	5/7/19	20.5496	F	White	25.7446	Unknown	Unknown	PostSeason CTRL	55728	0	2	4145	1	4102	0	4150	14	45	1	13	0	9	624	1	405	0	398	0	6	0	7	0	0	0	0	0	0	0	0	0	0	0	0
tbic033c	2082	2082	TBI	Bowtie_1	Swab	Yes	5/7/19	21.612	F	White	21.0315	Unknown	Unknown	PostSeason CTRL	313231	0	21	21263	56	21097	3	21296	128	225	8	72	14	75	4591	1	2911	1	2885	0	20	0	32	0	0	0	1	0	0	1	0	0	0	0	0
tbic032c	2081	2081	TBI	Bowtie_1	Swab	Yes	5/1/19	22.71	M	White	24.4097	Unknown	Unknown	PostSeason CTRL	753385	0	4	81298	75	80650	0	81393	161	870	0	220	12	48	17374	0	6508	7	6424	0	66	0	56	0	0	0	0	0	0	0	1	0	0	0	0
tbic031b	2080	2080	TBI	Bowtie_1	Swab	Yes	3/20/19	20.5303	F	White	27.4609	Unknown	Unknown	PostSeason CTRL	736354	0	15	53002	82	52674	2	53110	185	688	2	170	17	100	12756	4	7162	19	7108	0	44	0	70	0	0	0	0	0	0	0	0	0	0	0	0
tbic030c	2079	2079	TBI	Bowtie_1	Swab	Yes	5/1/19	19.3698	M	White	26.3839	Unknown	Unknown	PostSeason CTRL	1012275	0	17	88374	128	87606	2	88460	209	786	2	228	22	135	19154	3	8059	2	7970	0	22	0	129	0	0	0	0	0	0	0	0	0	0	0	0
tbic029c	2078	2078	TBI	Bowtie_1	Swab	Yes	5/7/19	19.0515	F	White	21.5204	Unknown	Unknown	PostSeason CTRL	1010971	0	15	94632	120	93854	5	94761	238	1176	0	228	20	90	22202	5	10377	2	10297	1	70	0	157	1	0	0	0	0	0	0	0	0	0	0	0
tbic028c	2077	2077	TBI	Bowtie_1	Swab	Yes	5/7/19	21.6312	F	White	22.0813	Unknown	Unknown	PostSeason CTRL	732349	0	17	68093	134	67526	4	68206	191	674	1	173	32	125	13673	1	6656	2	6571	0	29	0	98	0	1	0	0	0	0	0	0	1	0	0	0
tbic027c	2076	2076	TBI	Bowtie_1	Swab	Yes	5/1/19	21.1846	M	White	25.8245	Unknown	Unknown	PostSeason CTRL	1010328	0	19	79665	96	79007	0	79770	199	952	1	256	18	77	22802	1	10328	5	10257	1	46	0	194	0	0	0	0	0	0	0	0	0	0	0	0
tbic026c	2075	2075	TBI	Bowtie_1	Swab	Yes	5/9/19	19.2764	F	White	24.7922	Unknown	Unknown	PostSeason CTRL	634313	0	22	38356	88	38152	3	38412	159	524	0	150	18	92	11209	5	5796	5	5755	0	145	0	131	0	0	0	0	0	0	0	0	1	0	0	0
tbic025c	2074	2074	TBI	Bowtie_1	Swab	Yes	5/6/19	21.6964	F	White	21.9247	Unknown	Unknown	PostSeason CTRL	459456	0	7	41343	48	40999	2	41392	73	448	1	123	12	50	10795	0	4404	2	4359	0	19	0	66	0	1	0	0	0	0	0	0	1	0	0	0
tbic024c	2073	2073	TBI	Bowtie_1	Swab	Yes	5/1/19	20.3549	M	White	26.3176	Unknown	Unknown	PostSeason CTRL	454760	0	4	36725	44	36526	0	36756	123	588	1	109	9	57	8042	2	5295	2	5276	0	13	0	67	0	0	0	0	0	0	0	0	0	0	0	0
tbic023c	2072	2072	TBI	Bowtie_1	Swab	Yes	5/6/19	18.5811	F	White	24.4594	Unknown	Unknown	PostSeason CTRL	451320	0	30	31324	121	31067	3	31365	160	344	1	93	12	137	5873	0	3725	2	3684	0	37	0	57	0	0	0	0	0	0	0	0	0	0	0	0
tbic022c	2071	2071	TBI	Bowtie_1	Swab	Yes	5/6/19	19.9634	M	White	27.4951	Unknown	Unknown	PostSeason CTRL	448745	0	8	42430	84	42130	0	42499	106	531	0	126	11	50	6473	3	4116	3	4067	0	36	0	36	1	1	0	0	1	0	0	0	0	0	0	0
tbic021c	2070	2070	TBI	Bowtie_1	Swab	Yes	5/1/19	22.403	M	White	23.7317	Unknown	Unknown	PostSeason CTRL	287853	0	2	19579	28	19453	1	19614	60	279	0	120	8	41	6123	2	3006	12	2984	0	6	0	41	0	0	0	0	0	0	1	0	0	0	0	0
tbic020c	2069	2069	TBI	Bowtie_1	Swab	Yes	5/1/19	21.7896	M	White	24.3898	Unknown	Unknown	PostSeason CTRL	306869	0	11	17309	31	17195	0	17335	69	162	0	83	3	32	4730	1	2872	1	2866	0	8	0	65	0	0	0	0	0	0	0	0	0	0	0	0
tbic019c	2068	2068	TBI	Bowtie_1	Swab	Yes	5/1/19	19.9748	M	White	25.1019	Unknown	Unknown	PostSeason CTRL	277537	0	2	26091	29	25869	3	26119	87	331	1	113	9	47	6285	3	2660	4	2624	0	12	1	31	0	0	0	0	0	0	0	0	0	0	0	0
tbic018c	2067	2067	TBI	Bowtie_1	Swab	Yes	5/1/19	19.7637	M	White	23.0103	Unknown	Unknown	PostSeason CTRL	716531	0	5	53862	61	53429	2	53934	195	723	2	312	19	81	13364	5	6632	7	6569	0	33	0	69	0	0	0	0	0	0	0	0	0	0	0	0
tbic017c	2066	2066	TBI	Bowtie_1	Swab	Yes	4/2/19	23.1996	M	Biracial	23.1081	Unknown	Unknown	PostSeason CTRL	286653	0	1	14739	48	14644	0	14775	61	253	0	62	5	43	4177	2	3804	5	3805	0	14	0	9	0	0	0	0	0	0	0	0	0	0	0	0
tbic016c	2065	2065	TBI	Bowtie_1	Swab	Yes	4/2/19	22.5837	M	White	23.7336	Unknown	Unknown	PostSeason CTRL	355460	0	1	31616	52	31373	0	31669	117	441	0	111	11	44	6815	1	3637	2	3606	1	31	0	32	0	0	0	0	0	0	0	0	0	0	1	0
tbic015c	2064	2064	TBI	Bowtie_1	Swab	Yes	4/2/19	22.0145	F	Black	23.6253	Unknown	Unknown	PostSeason CTRL	908539	1	12	68781	80	68441	0	68859	187	1142	2	154	15	73	20118	0	9040	6	9002	0	132	0	117	1	0	0	0	0	0	0	0	0	0	0	0
tbic014c	2063	2063	TBI	Bowtie_1	Swab	Yes	4/2/19	19.7394	F	Black	29.2252	Unknown	Unknown	PostSeason CTRL	571787	0	10	52899	95	52440	3	52983	176	627	1	240	13	98	11264	2	5521	3	5470	0	27	0	58	0	0	0	1	0	0	0	0	0	0	0	0
tbic013c	2062	2062	TBI	Bowtie_1	Swab	Yes	4/2/19	21.045	M	White	23.0672	Unknown	Unknown	PostSeason CTRL	1053035	0	19	88820	98	88348	5	88896	159	1284	3	232	18	102	23633	2	10027	4	9966	0	119	0	138	1	2	0	1	0	0	0	0	2	0	0	0
tbic012c	2061	2061	TBI	Bowtie_1	Swab	Yes	4/2/19	19.0246	F	Black	23.33	Unknown	Unknown	PostSeason CTRL	655415	0	22	47185	93	46845	6	47275	206	614	3	192	21	86	12005	1	7087	9	7052	0	14	0	81	0	0	0	0	0	0	0	0	1	0	0	0
tbic011c	2060	2060	TBI	Bowtie_1	Swab	Yes	4/2/19	19.2926	F	Black	20.1733	Unknown	Unknown	PostSeason CTRL	516612	0	10	41579	63	41297	2	41648	113	429	0	188	8	26	9085	2	4689	3	4656	0	55	0	21	0	0	0	0	0	0	0	0	1	0	0	0
tbic010b	2059	2059	TBI	Bowtie_1	Swab	Yes	2/5/19	19.0271	F	White	24.1413	Unknown	Unknown	PostSeason CTRL	395323	0	8	21929	58	21763	1	21976	70	303	0	108	8	63	6494	4	3314	2	3298	0	20	0	57	0	0	0	0	0	0	0	0	0	0	0	0
tbic009b	2058	2058	TBI	Bowtie_1	Swab	Yes	2/6/19	22.0775	M	White	23.0859	Unknown	Unknown	PostSeason CTRL	289556	0	8	18581	55	18506	1	18615	79	217	0	66	9	64	4244	1	2593	1	2581	0	17	0	41	0	0	0	0	0	0	0	0	0	0	0	0
tbic008c	2057	2057	TBI	Bowtie_1	Swab	Yes	4/2/19	21.3795	M	White	27.2592	Unknown	Unknown	PostSeason CTRL	420086	0	16	32356	59	32100	2	32403	91	383	0	143	14	99	7413	1	4034	4	3991	0	25	0	47	0	0	0	0	0	0	0	0	0	0	0	0
tbic007c	2056	2056	TBI	Bowtie_1	Swab	Yes	4/2/19	21.8285	M	White	25.7658	Unknown	11:28 AM	PostSeason CTRL	247707	0	3	17522	50	17431	0	17549	108	217	1	53	2	18	4708	0	2139	1	2125	0	8	0	24	0	1	0	0	0	0	0	0	0	0	0	2
tbic006c	2055	2055	TBI	Bowtie_1	Swab	Yes	4/2/19	21.4697	F	White	25.0878	Unknown	Unknown	PostSeason CTRL	625844	0	23	50842	93	50447	1	50908	126	565	1	193	18	121	12038	2	5209	5	5140	0	15	0	91	0	0	0	0	0	0	0	0	1	0	0	0
tbic004c	2054	2054	TBI	Bowtie_1	Swab	Yes	4/2/19	22.7868	M	White	26.4967	Unknown	Unknown	PostSeason CTRL	484838	0	14	26169	55	25972	2	26215	99	293	1	119	21	74	8198	0	3636	3	3615	0	58	0	99	1	0	0	0	0	0	0	0	3	0	0	0
tbic003b	2053	2053	TBI	Bowtie_1	Swab	Yes	2/6/19	25.0261	M	White	26.4439	Unknown	Unknown	PostSeason CTRL	1773620	0	16	193264	172	191636	1	193554	309	2340	1	738	12	101	44488	3	20432	13	20203	0	86	0	188	1	0	0	0	0	0	1	0	0	0	0	2
tbic002b	2052	2052	TBI	Bowtie_1	Swab	Yes	2/5/19	22.7891	M	White	27.9765	Unknown	Unknown	PostSeason CTRL	1032473	0	11	104615	120	103863	4	104778	237	1468	2	513	10	123	25357	7	11745	11	11630	0	21	0	112	0	0	0	0	0	0	0	0	0	0	0	0
nyitlax19031b	2051	2051	TBI	Bowtie_1	Swab	Yes	4/9/19	19.1866	M	Unknown	27.1202	Unknown	Unknown	PostSeason CTRL	103597	0	5	4080	34	4067	0	4089	47	61	0	19	2	15	944	0	730	1	726	0	12	0	16	1	0	0	0	0	0	0	0	0	0	0	0
nyitlax19030c	2050	2050	TBI	Bowtie_1	Swab	Yes	5/17/19	18.5616	M	Unknown	24.3253	Unknown	Unknown	PostSeason CTRL	451326	0	21	27204	48	27061	1	27241	101	498	1	103	10	71	6700	1	3408	4	3396	0	98	0	81	0	0	0	0	0	0	0	0	0	0	0	1
nyitlax19029b	2049	2049	TBI	Bowtie_1	Swab	Yes	4/9/19	19.203	M	White	26.5418	Unknown	Unknown	PostSeason CTRL	243487	0	20	9853	50	9824	1	9880	62	177	0	40	13	63	2871	2	2010	4	1997	0	31	0	43	1	0	0	0	0	0	0	0	1	0	0	0
nyitlax19028b	2048	2048	TBI	Bowtie_1	Swab	Yes	4/9/19	18.973	M	Unknown	20.6127	Unknown	Unknown	PostSeason CTRL	155248	0	6	6278	22	6241	1	6289	56	109	0	36	6	26	1975	0	1266	2	1265	0	31	0	20	1	0	0	0	0	0	0	0	0	0	0	0
nyitlax19025c	2047	2047	TBI	Bowtie_1	Swab	Yes	5/17/19	21.8991	M	Unknown	22.8049	Unknown	Unknown	PostSeason CTRL	283343	0	8	16635	31	16573	1	16673	78	270	1	69	9	34	4375	1	2319	2	2318	0	12	0	25	0	0	0	0	0	0	0	0	0	0	0	0
nyitlax19023c	2046	2046	TBI	Bowtie_1	Swab	Yes	5/17/19	18.7889	M	Unknown	24.4097	Unknown	Unknown	PostSeason CTRL	146261	0	2	7963	16	7905	0	7974	27	135	0	36	3	23	2097	0	1140	3	1135	0	16	0	28	2	0	0	0	1	0	0	0	0	0	0	1
nyitlax19022b	2045	2045	TBI	Bowtie_1	Swab	Yes	4/9/19	20.1613	M	Asian	22.887	Unknown	Unknown	PostSeason CTRL	204350	0	11	8585	35	8543	0	8602	59	143	2	52	8	37	2560	3	1604	3	1605	0	24	0	48	0	0	0	0	0	0	0	0	0	0	0	0
nyitlax19021c	2044	2044	TBI	Bowtie_1	Swab	Yes	5/24/19	21.8168	M	Unknown	28.1261	Unknown	Unknown	PostSeason CTRL	140723	0	2	12408	18	12342	0	12428	51	224	0	59	1	12	2450	0	1372	1	1365	0	21	0	5	0	0	0	0	0	0	0	0	0	0	0	0
nyitlax19020b	2043	2043	TBI	Bowtie_1	Swab	Yes	5/17/19	22.5289	M	Unknown	27.3659	Unknown	Unknown	PostSeason CTRL	189396	0	7	11035	22	11008	1	11060	33	218	0	49	3	16	1998	3	1732	0	1728	0	4	0	9	0	0	0	0	0	0	0	0	0	0	0	0
nyitlax19018c	2042	2042	TBI	Bowtie_1	Swab	Yes	5/17/19	20.2427	M	White	25.0568	Unknown	Unknown	PostSeason CTRL	381894	0	7	27802	32	27647	1	27826	93	410	0	116	9	30	7720	2	3571	1	3552	0	49	0	22	0	0	1	0	0	0	0	0	0	0	0	0
nyitlax19017c	2041	2041	TBI	Bowtie_1	Swab	Yes	5/17/19	20.0784	M	White	26.4439	Unknown	Unknown	PostSeason CTRL	108969	0	6	6120	18	6106	0	6144	54	133	0	30	8	20	1441	3	1680	1	1685	0	11	0	4	0	0	0	0	0	0	0	0	0	0	0	0
nyitlax19014c	2040	2040	TBI	Bowtie_1	Swab	Yes	5/24/19	19.84	M	White	25.7658	Unknown	Unknown	PostSeason CTRL	332165	0	10	19011	44	18949	2	19068	64	736	0	84	4	35	3989	2	3981	0	3981	0	26	0	21	1	0	0	0	0	0	0	0	0	0	0	0
nyitlax19011b	2039	2039	TBI	Bowtie_1	Swab	Yes	4/9/19	21.9191	M	White	22.9551	Unknown	Unknown	PostSeason CTRL	401027	0	15	27469	56	27321	1	27507	122	417	0	87	11	84	7062	2	3316	0	3277	0	74	0	37	2	0	0	0	0	0	0	0	0	0	0	0
nyitlax19008b	2038	2038	TBI	Bowtie_1	Swab	Yes	4/9/19	20.7171	M	White	23.0859	Unknown	Unknown	PostSeason CTRL	130940	0	1	9306	23	9281	1	9328	43	147	0	33	0	7	2032	1	993	2	988	0	8	0	6	0	0	1	0	0	0	0	0	0	0	0	0
nyitlax19007c	2037	2037	TBI	Bowtie_1	Swab	Yes	5/17/19	20.9573	M	White	24.3636	Unknown	Unknown	PostSeason CTRL	316380	0	11	13974	27	13915	0	13995	88	321	1	90	5	21	3414	1	2857	3	2862	0	19	0	61	0	0	0	0	0	0	0	0	0	0	0	0
nyitlax19006c	2036	2036	TBI	Bowtie_1	Swab	Yes	5/30/19	21.3571	M	White	31.6607	Unknown	Unknown	PostSeason CTRL	250973	0	1	23965	18	23824	0	23996	57	401	0	121	0	12	4866	0	2073	1	2071	0	14	0	16	0	0	0	0	0	0	0	0	0	0	0	0
nyitlax19005c	2035	2035	TBI	Bowtie_1	Swab	Yes	5/17/19	20.7629	M	White	23.2947	Unknown	Unknown	PostSeason CTRL	507218	0	4	43985	60	43777	0	44047	137	674	0	151	9	54	7692	2	4084	0	4063	0	56	0	53	0	0	0	1	0	0	0	0	0	0	0	0
nyit019b	2034	2034	TBI	Bowtie_1	Swab	Yes	11/14/18	22.3762	F	Unknown	22.8603	Unknown	Unknown	PostSeason CTRL	191040	0	4	9135	37	9074	0	9183	83	269	0	67	8	11	1895	0	1777	2	1766	0	25	0	62	1	1	0	0	0	0	1	0	0	0	0	0
nyit018b	2033	2033	TBI	Bowtie_1	Swab	Yes	11/20/18	18.7586	F	Unknown	20.5957	Unknown	Unknown	PostSeason CTRL	272127	0	3	9951	47	9881	0	9989	101	153	0	69	7	20	3116	0	2677	6	2675	0	18	0	39	0	0	0	1	0	0	0	0	0	0	0	0
nyit015b	2032	2032	TBI	Bowtie_1	Swab	Yes	11/14/18	19.3508	F	Unknown	23.4351	Unknown	Unknown	PostSeason CTRL	102603	0	4	3699	38	3664	2	3709	46	104	0	32	7	12	1124	1	901	0	897	0	7	0	28	0	1	0	0	0	0	0	0	0	0	0	0
nyit013b	2031	2031	TBI	Bowtie_1	Swab	Yes	11/14/18	18.8662	F	Unknown	21.6115	Unknown	Unknown	PostSeason CTRL	184069	0	7	15673	43	15474	0	15707	46	313	0	110	11	38	2302	0	1370	1	1345	0	4	0	34	0	0	0	1	0	0	0	0	0	0	0	0
nyit012b	2030	2030	TBI	Bowtie_1	Swab	Yes	11/14/18	19.0086	F	Unknown	22.5941	Unknown	Unknown	PostSeason CTRL	184076	0	18	5092	51	5045	1	5111	79	185	0	45	5	56	1641	1	1426	2	1424	0	6	0	63	1	0	0	0	0	0	0	0	0	0	0	0
nyit010b	2029	2029	TBI	Bowtie_1	Swab	Yes	11/14/18	19.318	F	Unknown	21.9459	Unknown	Unknown	PostSeason CTRL	195556	0	9	6841	40	6769	2	6862	142	210	0	53	9	56	2073	1	1618	1	1610	0	19	0	60	4	0	0	0	0	0	0	0	0	0	0	0
nyit009b	2028	2028	TBI	Bowtie_1	Swab	Yes	11/14/18	24.687	F	Unknown	20.8958	Unknown	Unknown	PostSeason CTRL	498968	0	4	53112	105	52561	3	53205	180	1286	1	411	22	36	9795	1	4590	0	4520	0	78	0	32	0	0	0	0	0	0	0	0	0	0	0	0
nyit006b	2027	2027	TBI	Bowtie_1	Swab	Yes	11/14/18	18.4829	F	Unknown	22.8603	Unknown	Unknown	PostSeason CTRL	416640	2	11	18159	50	18028	0	18225	160	509	1	156	10	69	4721	1	3661	5	3633	1	52	0	101	3	0	0	0	0	0	0	0	0	0	0	0
nyit005b	2026	2026	TBI	Bowtie_1	Swab	Yes	11/20/18	21.0557	F	Unknown	22.8603	Unknown	Unknown	PostSeason CTRL	1233211	4	10	111429	103	110324	2	111628	238	2501	2	779	11	54	20513	4	11235	2	11098	0	43	0	158	0	0	0	0	0	0	0	0	0	0	0	0
nyit003b	2025	2025	TBI	Bowtie_1	Swab	Yes	11/14/18	18.8936	F	Unknown	21.1599	Unknown	Unknown	PostSeason CTRL	138312	1	6	4739	35	4701	0	4758	75	134	0	52	6	9	1120	1	904	1	895	0	26	0	27	0	0	0	0	0	0	0	0	0	0	0	0
nyit002b	2024	2024	TBI	Bowtie_1	Swab	Yes	11/14/18	19.203	F	Unknown	24.7972	Unknown	Unknown	PostSeason CTRL	259918	0	7	17475	35	17279	1	17517	90	351	0	145	2	22	3537	0	2098	1	2081	0	7	0	56	2	0	0	0	0	0	1	0	0	0	0	0
pt0151	2023	2023	TBI	Bowtie_1	Swab	Yes	12/14/17	25	M	Black	30.7129	Unknown	Unknown	PostSeason CTRL	568413	0	20	35617	75	35418	2	35695	183	470	1	179	6	71	9114	8	4829	10	4812	0	169	0	109	0	0	0	0	0	0	0	0	0	0	0	0
pt0150	2022	2022	TBI	Bowtie_1	Swab	Yes	12/14/17	28	M	White	33.36	Unknown	Unknown	PostSeason CTRL	394163	0	9	24783	40	24684	2	24831	114	314	0	63	10	54	5873	3	3955	3	3933	0	77	0	53	0	1	0	0	0	0	0	0	0	0	1	0
pt0149	2021	2021	TBI	Bowtie_1	Swab	Yes	12/14/17	29	M	White	25.0568	Unknown	Unknown	PostSeason CTRL	240296	0	7	15184	28	15105	0	15207	79	223	1	66	5	31	3739	0	1933	2	1916	0	32	0	30	0	0	0	0	0	0	0	0	0	0	0	0
pt0147	2020	2020	TBI	Bowtie_1	Swab	Yes	12/14/17	24	M	White	26.9516	Unknown	Unknown	PostSeason CTRL	271153	0	2	11866	51	11856	2	11921	136	219	1	56	8	29	2336	3	2707	4	2720	0	77	0	33	0	1	0	0	0	0	0	0	0	0	0	0
pt0146	2019	2019	TBI	Bowtie_1	Swab	Yes	12/14/17	32	M	White	31.5633	Unknown	Unknown	PostSeason CTRL	433745	0	9	22486	58	22406	1	22547	144	391	0	100	7	82	6288	6	4836	11	4806	1	65	0	67	0	0	0	0	0	0	0	0	0	0	0	0
pt0145	2018	2018	TBI	Bowtie_1	Swab	Yes	12/14/17	24	M	White	30.2409	Unknown	Unknown	PostSeason CTRL	609036	0	11	33669	54	33475	0	33736	171	530	3	113	14	103	8908	5	5046	5	5031	0	76	0	59	2	0	0	0	0	0	0	0	0	0	0	0
pt0144	2017	2017	TBI	Bowtie_1	Swab	Yes	12/14/17	32	M	Unknown	28.0323	Unknown	Unknown	PostSeason CTRL	776198	0	36	34784	107	34716	1	34903	245	551	0	135	8	93	8128	12	7345	12	7320	0	47	0	89	2	0	0	0	0	0	0	0	0	0	0	0
pt0143	2016	2016	TBI	Bowtie_1	Swab	Yes	12/14/17	30	M	White	24.6589	Unknown	Unknown	PostSeason CTRL	488637	0	16	18326	76	18288	2	18385	189	346	2	67	14	99	4622	3	3964	6	3962	0	15	0	39	2	0	0	0	0	0	0	0	4	0	0	0
pt0142	2015	2015	TBI	Bowtie_1	Swab	Yes	12/14/17	26	M	Unknown	25.6925	Unknown	Unknown	PostSeason CTRL	626099	0	21	40694	88	40529	1	40780	183	743	2	139	14	99	10498	3	5667	10	5638	0	10	0	74	1	0	0	0	0	0	0	0	0	0	0	0
pt0139	2014	2014	TBI	Bowtie_1	Swab	Yes	12/14/17	31	M	White	26.1497	Unknown	Unknown	PostSeason CTRL	363373	0	9	15335	41	15287	2	15364	122	257	0	60	8	48	3350	6	3028	6	3013	0	55	0	52	0	0	0	0	0	0	0	0	0	0	0	0
pt0137	2013	2013	TBI	Bowtie_1	Swab	Yes	12/14/17	35	M	White	25.8402	Unknown	Unknown	PostSeason CTRL	217367	0	5	14825	25	14773	0	14858	72	249	0	61	3	21	3288	0	1622	1	1619	0	2	0	19	0	0	0	0	0	0	0	0	0	0	0	0
pt0136	2012	2012	TBI	Bowtie_1	Swab	Yes	12/14/17	27	M	Black	25.0878	Unknown	Unknown	PostSeason CTRL	895002	0	29	41151	85	41039	2	41231	184	683	1	108	22	124	10109	13	7753	12	7718	0	23	0	150	0	1	0	0	0	0	0	0	0	0	0	2
pt0135	2011	2011	TBI	Bowtie_1	Swab	Yes	12/14/17	39	M	White	30.4066	Unknown	Unknown	PostSeason CTRL	225075	0	3	13491	58	13458	2	13527	85	193	0	27	4	23	2742	2	1937	2	1926	0	40	0	35	0	0	0	0	0	0	0	0	0	0	0	0
pt0134	2010	2010	TBI	Bowtie_1	Swab	Yes	12/14/17	33	M	White	25.968	Unknown	Unknown	PostSeason CTRL	550655	0	24	37890	69	37728	4	37948	128	553	0	113	9	47	8623	6	5134	2	5095	0	51	0	51	0	0	0	0	0	0	0	0	0	0	0	0
pt0133	2009	2009	TBI	Bowtie_1	Swab	Yes	12/14/17	24	M	White	28.9808	Unknown	Unknown	PostSeason CTRL	280927	0	17	12590	48	12545	2	12618	98	216	1	28	10	63	4037	3	2514	4	2498	0	31	0	51	1	0	0	0	0	0	0	0	0	0	0	0
pt0132	2008	2008	TBI	Bowtie_1	Swab	Yes	12/14/17	32	M	Unknown	25.37	Unknown	Unknown	PostSeason CTRL	548423	0	20	34891	76	34735	2	34952	200	639	0	98	17	83	10605	5	6593	10	6565	0	17	0	92	1	0	1	0	0	0	0	0	0	0	0	1
pt0131	2007	2007	TBI	Bowtie_1	Swab	Yes	10/5/17	28	M	White	25.1019	Unknown	Unknown	PostSeason CTRL	751481	0	13	58326	75	58040	1	58393	154	808	1	226	22	96	17637	6	8345	10	8289	0	9	0	151	0	0	0	0	0	0	0	1	1	0	0	0
pt0129	2006	2006	TBI	Bowtie_1	Swab	Yes	10/5/17	24	M	White	26.7763	Unknown	Unknown	PostSeason CTRL	527796	0	15	31039	78	30889	3	31097	119	389	1	107	8	82	10312	1	6476	8	6457	0	56	0	118	3	0	0	0	0	0	0	0	0	0	0	0
pt0125	2005	2005	TBI	Bowtie_1	Swab	Yes	10/5/17	26	F	Unknown	24.0283	Unknown	Unknown	PostSeason CTRL	560281	0	18	34814	98	34756	2	34952	207	512	0	135	14	99	6732	9	5961	16	5961	0	67	0	69	1	0	0	0	0	0	0	0	0	0	0	0
pt0123	2004	2004	TBI	Bowtie_1	Swab	Yes	10/5/17	35	M	White	27.9765	Unknown	Unknown	PostSeason CTRL	685886	0	8	47768	77	47535	4	47846	201	675	0	228	16	55	13491	2	7767	12	7723	0	26	0	101	2	0	0	0	0	0	0	1	0	0	0	0
pt0122	2003	2003	TBI	Bowtie_1	Swab	Yes	10/5/17	32	M	Black	32.9453	Unknown	Unknown	PostSeason CTRL	710289	0	20	40664	71	40533	0	40776	117	476	5	166	20	170	13583	13	7815	8	7787	1	113	0	190	0	1	0	1	0	0	0	0	1	0	0	0
pt0121	2002	2002	TBI	Bowtie_1	Swab	Yes	10/5/17	35	F	Unknown	23.7747	Unknown	Unknown	PostSeason CTRL	822233	0	34	59156	108	58839	5	59260	205	842	0	262	22	142	22302	5	10631	15	10555	1	16	0	167	0	0	0	0	0	0	0	0	0	0	0	0
pt0119	2001	2001	TBI	Bowtie_1	Swab	Yes	10/5/17	29	M	White	21.8987	Unknown	Unknown	PostSeason CTRL	356781	0	16	19038	40	18963	0	19080	82	253	0	71	10	49	6292	2	4476	5	4455	0	30	0	71	0	0	0	0	0	0	0	0	0	0	0	0
98-6mo	10333	153	Gerber	Bowtie_1	Swab	Yes	43739.50486	0.505493	M	White		Unknown	12:07:00 PM	CTRL	275343	0	65	12135	31	1837	2	4744	49	240	0	46	9	14	6333	3	2023	1	1441	0	0	0	10	0	312	0	0	0	0	0	0	1	0	0	0
98-6mo	-10333	153	Gerber	Bowtie_2	Swab	Yes	10/1/19	0.505493	M	White		Unknown	12:07:00 PM	CTRL	239146	0	18	2915	29	1834	2	4727	49	244	0	52	7	13	2839	3	2020	1	1432	0	0	0	10	0	90	0	0	0	0	0	0	1	0	0	0
96-6mo	10331	152	Gerber	Bowtie_1	Swab	Yes	43740.45972	0.502629	F	White		Unknown	11:02:00 AM	CTRL	205431	0	13	13186	24	1983	0	4415	63	245	0	80	7	4	4829	1	1396	2	908	0	0	0	36	0	162	0	0	0	0	0	0	0	0	0	0
96-6mo	-10331	152	Gerber	Bowtie_2	Swab	Yes	10/2/19	0.502629	F	White		Unknown	11:02:00 AM	CTRL	174483	0	3	3232	22	1967	0	4398	63	250	0	92	7	4	2098	1	1397	2	906	0	0	0	36	0	32	0	0	0	0	0	0	0	0	0	0
94-6mo	10328	151	Gerber	Bowtie_1	Swab	Yes	43738.4375	0.513527	F	White		Unknown	10:30:00 AM	CTRL	732374	0	218	38517	126	5772	1	11224	212	837	2	154	21	29	14319	4	4493	7	2900	1	0	0	74	0	721	2	0	0	0	0	0	0	0	0	0
94-6mo	-10328	151	Gerber	Bowtie_2	Swab	Yes	9/30/19	0.513527	F	White		Unknown	10:30:00 AM	CTRL	625626	0	71	9958	122	5751	1	11195	211	858	2	162	18	29	6496	4	4497	7	2890	0	0	0	74	0	166	2	0	0	0	0	0	0	0	0	0
93-6mo	10327	150	Gerber	Bowtie_1	Swab	Yes	43748.65208	0.544252	F	Other		Unknown	3:39:00 PM	CTRL	559400	0	152	21091	72	3660	1	7948	148	480	0	89	25	25	10029	9	3965	7	2855	1	0	0	16	0	472	2	0	0	0	0	0	0	0	0	0
93-6mo	-10327	150	Gerber	Bowtie_2	Swab	Yes	10/10/19	0.544252	F	Other		Unknown	3:39:00 PM	CTRL	488666	0	54	5480	67	3638	1	7917	148	485	0	107	21	24	4367	9	3963	7	2845	0	0	0	17	0	109	2	0	0	0	0	0	0	0	0	0
91-6mo	10325	149	Gerber	Bowtie_1	Swab	Yes	43746.65486	0.54426	M	White		Unknown	3:43:00 PM	CTRL	278380	0	89	10654	36	2169	2	5006	123	241	0	68	9	22	5337	6	2235	3	1315	0	0	0	42	0	238	1	0	0	0	0	0	0	0	0	0
91-6mo	-10325	149	Gerber	Bowtie_2	Swab	Yes	10/8/19	0.54426	M	White		Unknown	3:43:00 PM	CTRL	242185	0	24	2702	34	2164	2	4982	123	247	0	79	9	22	2449	6	2236	3	1313	0	0	0	42	0	64	1	0	0	0	0	0	0	0	0	0
89-6mo	10323	148	Gerber	Bowtie_1	Swab	Yes	43754.45139	0.598497	F	Biracial		Unknown	10:50:00 AM	CTRL	199895	0	38	9212	27	1474	1	2406	72	223	1	74	6	3	4154	3	1442	3	1000	1	0	0	32	0	215	0	0	0	0	0	0	0	0	0	0
89-6mo	-10323	148	Gerber	Bowtie_2	Swab	Yes	10/16/19	0.598497	F	Biracial		Unknown	10:50:00 AM	CTRL	172075	0	12	2198	26	1461	1	2404	72	225	1	84	6	3	1915	3	1443	3	997	0	0	0	32	0	48	0	0	0	0	0	0	0	0	0	0
86-6mo	10320	147	Gerber	Bowtie_1	Swab	Yes	43731.47778	0.538295	F	White		Unknown	11:28:00 AM	CTRL	246748	0	48	13873	36	1780	4	4523	94	304	1	91	8	8	6267	1	1601	2	1167	0	0	0	20	0	222	1	0	0	0	0	0	0	0	0	0
86-6mo	-10320	147	Gerber	Bowtie_2	Swab	Yes	9/23/19	0.538295	F	White		Unknown	11:28:00 AM	CTRL	208021	0	19	3478	30	1773	4	4515	94	312	1	98	6	7	2726	1	1600	2	1163	0	0	0	20	0	59	1	0	0	0	0	0	0	0	0	0
84-6mo	10318	146	Gerber	Bowtie_1	Swab	Yes	43732.62639	0.552401	M	White		Unknown	3:02:00 PM	CTRL	351516	0	59	18958	64	3044	1	6283	117	364	1	66	9	15	7416	4	2385	2	1700	1	0	0	8	0	315	3	0	0	0	0	0	0	0	0	0
84-6mo	-10318	146	Gerber	Bowtie_2	Swab	Yes	9/24/19	0.552401	M	White		Unknown	3:02:00 PM	CTRL	299184	0	13	4835	64	3042	1	6271	117	377	1	77	7	15	3324	4	2386	2	1696	0	0	0	8	0	79	3	0	0	0	0	0	0	0	0	0
79-6mo	10313	145	Gerber	Bowtie_1	Swab	Yes	43720.6125	0.527705	M	White		Unknown	2:42:00 PM	CTRL	256581	0	81	9130	60	1676	1	2933	123	207	1	45	13	21	4483	4	1951	2	1236	0	0	0	21	0	247	0	0	0	0	0	0	0	0	0	0
79-6mo	-10313	145	Gerber	Bowtie_2	Swab	Yes	9/12/19	0.527705	M	White		Unknown	2:42:00 PM	CTRL	225620	0	24	2422	60	1675	1	2926	123	210	1	47	11	20	2107	3	1949	2	1230	0	0	0	20	0	60	0	0	0	0	0	0	0	0	0	0
78-6mo	10311	144	Gerber	Bowtie_1	Swab	Yes	43724.33611	0.540647	F	White		Unknown	8:04:00 AM	CTRL	203578	0	41	11006	39	1780	2	5478	45	197	0	50	3	15	3694	2	1049	1	935	1	0	0	19	0	125	2	0	0	0	0	0	0	0	0	0
78-6mo	-10311	144	Gerber	Bowtie_2	Swab	Yes	9/16/19	0.540647	F	White		Unknown	8:04:00 AM	CTRL	173753	0	8	2816	33	1769	2	5468	45	200	0	52	2	13	1541	1	1051	1	933	0	0	0	19	0	23	1	0	0	0	0	0	0	0	0	0
73-6mo	10306	133	Gerber	Bowtie_1	Swab	Yes	43697.39583	0.496975	F	Asian		Unknown	9:30:00 AM	CTRL	516974	0	74	27431	72	3937	6	9499	128	561	3	122	15	16	11537	7	3456	2	2201	0	0	0	122	0	358	1	0	0	0	0	0	0	0	0	0
73-6mo	-10306	133	Gerber	Bowtie_2	Swab	Yes	8/20/19	0.496975	F	Asian		Unknown	9:30:00 AM	CTRL	437048	0	20	6855	69	3914	6	9475	128	575	3	146	12	16	5074	5	3456	2	2192	0	0	0	121	0	79	1	0	0	0	0	0	0	0	0	0
67-6mo	10302	132	Gerber	Bowtie_1	Swab	Yes	43677.38958	0.502437	M	White		Unknown	9:21:00 AM	CTRL	217906	0	24	14263	24	1967	1	4593	104	358	1	107	5	5	5237	1	1525	0	1122	0	0	0	28	0	122	1	0	0	0	0	0	0	0	0	0
67-6mo	-10302	132	Gerber	Bowtie_2	Swab	Yes	7/31/19	0.502437	M	White		Unknown	9:21:00 AM	CTRL	180956	0	6	3542	21	1960	1	4592	104	369	1	112	5	5	2226	0	1526	0	1117	0	0	0	28	0	37	1	0	0	0	0	0	0	0	0	0
64-6mo	10298	131	Gerber	Bowtie_1	Swab	Yes	43669.67292	0.508693	M	White		Unknown	4:09:00 PM	CTRL	117087	0	28	6991	26	1090	2	3012	60	102	0	43	5	7	1537	1	536	1	551	0	0	0	16	0	72	0	0	0	0	0	0	0	0	0	0
64-6mo	-10298	131	Gerber	Bowtie_2	Swab	Yes	7/23/19	0.508693	M	White		Unknown	4:09:00 PM	CTRL	101062	0	8	1786	26	1085	2	3003	60	108	0	53	5	7	677	1	534	1	551	0	0	0	16	0	15	0	0	0	0	0	0	0	0	0	0
61-6mo	10295	130	Gerber	Bowtie_1	Swab	Yes	43665.38125	0.554469	F	White		Unknown	9:09:00 AM	CTRL	328660	0	18	26565	34	3746	0	12354	77	585	1	115	12	7	7854	5	2382	1	1632	0	0	0	10	0	157	0	0	0	0	0	0	0	0	0	0
61-6mo	-10295	130	Gerber	Bowtie_2	Swab	Yes	7/19/19	0.554469	F	White		Unknown	9:09:00 AM	CTRL	275490	0	5	6431	34	3741	0	12320	76	607	1	147	11	7	3423	5	2383	1	1627	0	0	0	10	0	26	0	0	0	0	0	0	0	0	0	0
49-6mo	10285	129	Gerber	Bowtie_1	Swab	Yes	43600.62778	0.511309	M	Black		Unknown	3:04:00 PM	CTRL	424108	0	58	16606	55	2411	0	4347	149	410	3	130	10	9	9127	9	2688	7	1915	0	0	0	54	0	334	4	0	0	0	0	0	0	0	0	0
49-6mo	-10285	129	Gerber	Bowtie_2	Swab	Yes	5/15/19	0.511309	M	Black		Unknown	3:04:00 PM	CTRL	359555	0	19	4098	52	2392	0	4331	148	423	3	132	9	9	4163	9	2685	7	1912	0	0	0	54	0	86	3	0	0	0	0	0	0	0	0	0
48-6mo	10284	128	Gerber	Bowtie_1	Swab	Yes	43607.47292	0.549241	M	White		Unknown	11:21:00 AM	CTRL	245154	0	30	16306	34	2264	2	5827	55	254	0	63	6	10	6011	1	1828	0	1218	1	0	0	12	0	206	0	0	0	0	0	0	0	0	0	0
48-6mo	-10284	128	Gerber	Bowtie_2	Swab	Yes	5/22/19	0.549241	M	White		Unknown	11:21:00 AM	CTRL	205867	0	8	4026	34	2259	2	5810	55	262	0	81	5	10	2729	1	1827	0	1218	1	0	0	12	0	40	0	0	0	0	0	0	0	0	0	0
45-6mo	10280	127	Gerber	Bowtie_1	Swab	Yes	43587.35972	0.527013	M	White		Unknown	8:38:00 AM	CTRL	641219	0	140	35952	108	4533	6	9930	183	745	0	205	48	27	15689	6	4428	4	2566	1	0	1	63	0	557	6	0	0	0	0	0	0	0	2	0
45-6mo	-10280	127	Gerber	Bowtie_2	Swab	Yes	5/2/19	0.527013	M	White		Unknown	8:38:00 AM	CTRL	544024	0	51	8698	104	4507	6	9904	182	771	0	219	44	27	7149	6	4424	4	2560	0	0	1	62	0	136	6	0	0	0	0	0	0	0	0	0
43-6mo	10278	126	Gerber	Bowtie_1	Swab	Yes	43608.57153	0.587867	F	Other		Unknown	1:43:00 PM	CTRL	450171	0	154	20613	70	3491	1	5972	133	438	2	128	19	35	9807	18	3437	1	1955	0	0	0	48	0	442	3	0	0	0	0	0	0	0	0	0
43-6mo	-10278	126	Gerber	Bowtie_2	Swab	Yes	5/23/19	0.587867	F	Other		Unknown	1:43:00 PM	CTRL	390014	0	49	5039	65	3471	1	5946	132	447	2	137	19	34	4549	16	3433	1	1945	0	0	0	48	0	117	3	0	0	0	0	0	0	0	0	0
40-6mo	10275	125	Gerber	Bowtie_1	Swab	Yes	43580.50139	0.524661	F	Asian		Unknown	12:02:00 PM	CTRL	653809	0	102	59148	125	5870	7	15124	279	991	1	331	19	30	14614	10	4582	12	2635	0	0	1	65	0	422	1	0	0	0	0	0	0	0	0	0
40-6mo	-10275	125	Gerber	Bowtie_2	Swab	Yes	4/25/19	0.524661	F	Asian		Unknown	12:02:00 PM	CTRL	535326	0	35	14492	114	5858	7	15099	278	1023	1	357	19	30	7093	9	4586	12	2623	0	0	1	65	0	111	1	0	0	0	0	0	0	0	0	0
36-6mo	10270	124	Gerber	Bowtie_1	Swab	Yes	43601.49444	0.606834	F	Asian		Unknown	11:52:00 AM	CTRL	531056	0	248	28961	86	3721	3	9619	189	559	1	144	38	30	11300	3	4093	2	2209	0	0	0	47	0	394	7	0	0	0	0	0	0	1	0	0
36-6mo	-10270	124	Gerber	Bowtie_2	Swab	Yes	5/16/19	0.606834	F	Asian		Unknown	11:52:00 AM	CTRL	454628	0	81	7050	78	3701	3	9588	188	580	1	166	35	26	5247	3	4093	2	2203	0	0	0	47	0	81	7	0	0	0	0	0	0	0	0	0
32-6mo	10266	123	Gerber	Bowtie_1	Swab	Yes	43556.38542	0.502426	M	Other		Unknown	9:15:00 AM	CTRL	281586	1	66	6371	71	2068	3	5348	127	193	1	37	17	11	2841	3	2095	8	1236	3	0	0	41	0	209	1	1	0	0	0	0	1	0	0	0
32-6mo	-10266	123	Gerber	Bowtie_2	Swab	Yes	4/1/19	0.502426	M	Other		Unknown	9:15:00 AM	CTRL	255449	1	19	1567	66	2062	3	5318	127	198	1	44	16	12	1326	3	2094	8	1232	3	0	0	42	0	57	1	0	0	0	0	0	1	0	0	0
219-6mo	10255	122	Gerber	Bowtie_1	Swab	Yes	44298.46667	0.530046	F	Biracial		Unknown	11:12:00 AM	CTRL	204592	0	31	4029	23	1184	1	2228	53	136	0	31	11	21	2438	2	1038	0	592	0	0	0	39	0	167	1	0	0	0	0	0	0	0	0	0
219-6mo	-10255	122	Gerber	Bowtie_2	Swab	Yes	4/12/21	0.530046	F	Biracial		Unknown	11:12:00 AM	CTRL	180008	0	8	1011	22	1179	1	2221	53	136	0	27	9	21	1037	2	1038	0	589	0	0	0	39	0	31	1	0	0	0	0	0	0	0	0	0
213-6mo	10247	121	Gerber	Bowtie_1	Swab	Yes	44288.35903	0.529751	F	White		Unknown	8:37:00 AM	CTRL	1484638	0	204	73563	197	8493	6	22983	344	1301	4	333	60	63	25450	20	7937	17	5248	6	0	1	74	0	1495	2	0	0	0	0	0	0	0	1	0
213-6mo	-10247	121	Gerber	Bowtie_2	Swab	Yes	4/2/21	0.529751	F	White		Unknown	8:37:00 AM	CTRL	1273179	0	72	17621	187	8463	6	22920	342	1340	4	370	59	58	11875	18	7938	17	5230	5	0	1	73	0	371	2	0	0	0	0	0	0	0	0	0
191-6mo	10226	120	Gerber	Bowtie_1	Swab	Yes	44098.45069	0.543701	M	White		Unknown	10:49:00 AM	CTRL	433999	0	164	16812	75	3326	3	6012	171	341	1	92	19	18	6685	4	2825	6	1557	0	0	0	135	0	335	2	0	0	0	0	0	0	0	0	0
191-6mo	-10226	120	Gerber	Bowtie_2	Swab	Yes	9/24/20	0.543701	M	White		Unknown	10:49:00 AM	CTRL	376934	0	47	3920	71	3315	3	5998	171	346	1	102	19	18	3005	4	2823	6	1556	0	0	0	136	0	69	2	0	0	0	0	0	0	0	0	0
189-6mo	10225	119	Gerber	Bowtie_1	Swab	Yes	44095.43472	0.538177	M	White		Unknown	10:26:00 AM	CTRL	528287	0	136	19843	81	3767	2	11964	166	480	0	92	23	32	8534	0	3839	5	2251	0	0	0	38	0	468	1	0	0	0	0	0	0	0	0	0
189-6mo	-10225	119	Gerber	Bowtie_2	Swab	Yes	9/21/20	0.538177	M	White		Unknown	10:26:00 AM	CTRL	461117	0	58	4855	74	3755	2	11925	166	488	0	97	18	30	3672	0	3837	5	2241	0	0	0	40	0	101	1	0	0	0	0	0	0	0	0	0
183-6mo	10220	118	Gerber	Bowtie_1	Swab	Yes	44068.62708	0.522266	M	White		Unknown	3:03:00 PM	CTRL	252764	0	86	5541	39	1674	3	3133	73	146	1	32	19	17	3034	2	1386	4	1289	1	0	0	41	0	291	2	0	0	0	0	0	0	0	0	0
183-6mo	-10220	118	Gerber	Bowtie_2	Swab	Yes	8/25/20	0.522266	M	White		Unknown	3:03:00 PM	CTRL	222664	0	29	1306	38	1670	3	3130	73	149	1	38	15	17	1314	2	1385	4	1286	0	0	0	39	0	62	2	0	0	0	0	0	0	0	0	0
175-6mo	10212	117	Gerber	Bowtie_1	Swab	Yes	44095	0.638356	M	Biracial		Unknown	9:57AM	CTRL	533891	0	197	14593	67	3263	6	7345	135	341	6	63	25	58	7816	10	3221	5	2066	0	0	0	74	0	592	4	0	0	0	0	0	0	0	0	0
175-6mo	-10212	117	Gerber	Bowtie_2	Swab	Yes	9/21/20	0.638356	M	Biracial		Unknown	9:57AM	CTRL	472657	0	54	3523	65	3248	6	7327	135	346	6	71	21	57	3407	10	3220	5	2062	0	0	0	71	0	135	4	0	0	0	0	0	0	0	0	0
166-6mo	10203	116	Gerber	Bowtie_1	Swab	Yes	44008.51667	0.491826	F	White		Unknown	12:24:00 PM	CTRL	415011	0	226	13447	89	2910	4	7665	151	274	0	54	28	33	5037	6	2566	3	1741	4	0	0	67	0	342	1	0	0	0	0	0	0	0	0	0
166-6mo	-10203	116	Gerber	Bowtie_2	Swab	Yes	6/26/20	0.491826	F	White		Unknown	12:24:00 PM	CTRL	364512	0	62	3451	85	2892	4	7642	151	275	0	62	27	29	2289	6	2563	3	1739	3	0	0	67	0	83	1	0	0	0	0	0	0	0	0	0
162-6mo	10200	115	Gerber	Bowtie_1	Swab	Yes	43998.49722	0.502732	M	Black		Unknown	11:56:00 AM	CTRL	1385577	0	248	66847	165	9068	5	23877	426	1139	3	251	47	63	25398	20	8755	12	4713	0	0	0	112	0	1000	5	1	0	0	0	0	0	0	0	0
162-6mo	-10200	115	Gerber	Bowtie_2	Swab	Yes	6/16/20	0.502732	M	Black		Unknown	11:56:00 AM	CTRL	1188035	0	83	17150	140	9000	5	23807	426	1172	3	273	40	61	11583	18	8747	12	4698	0	0	0	114	0	242	5	0	0	0	0	0	0	0	0	0
159-6mo	10197	114	Gerber	Bowtie_1	Swab	Yes	43996	0.517808	M	White		Unknown	11:41am	CTRL	378826	0	124	10362	58	2452	3	4569	152	190	0	47	20	31	5913	11	3507	4	1587	1	0	0	64	0	323	4	0	0	0	0	0	0	0	0	0
159-6mo	-10197	114	Gerber	Bowtie_2	Swab	Yes	6/14/20	0.517808	M	White		Unknown	11:41am	CTRL	340097	0	44	2566	52	2442	3	4550	152	199	0	48	18	30	2677	10	3508	4	1583	0	0	0	64	0	67	4	0	0	0	0	0	0	0	0	0
158-6mo	10196	113	Gerber	Bowtie_1	Swab	Yes	44021	0.583562	M	Other		Unknown	Unknown	CTRL	246999	0	67	9281	57	1859	1	4593	69	177	2	30	16	9	4180	3	1589	1	1124	1	0	0	15	0	245	0	0	0	0	0	0	0	0	0	0
158-6mo	-10196	113	Gerber	Bowtie_2	Swab	Yes	7/9/20	0.583562	M	Other		Unknown	Unknown	CTRL	213026	0	16	2257	55	1845	1	4579	69	178	2	30	15	9	1730	3	1589	1	1123	1	0	0	12	0	53	0	0	0	0	0	0	0	0	0	0
146-4mo	10187	112	Gerber	Bowtie_1	Swab	Yes	43878	0.345205	M	White		Unknown	43878.61181	CTRL	623490	0	167	25610	84	3744	2	8428	167	522	2	144	31	34	10853	8	3900	5	2228	1	0	0	164	0	553	5	0	0	0	0	0	0	0	0	0
146-4mo	-10187	112	Gerber	Bowtie_2	Swab	Yes	2/17/20	0.345205	M	White		Unknown	2:41 PM	CTRL	529748	0	61	6524	75	3721	2	8407	166	533	2	164	28	32	4751	7	3895	5	2216	1	0	0	164	0	137	5	0	0	0	0	0	0	0	0	0
145-6mo	10186	111	Gerber	Bowtie_1	Swab	Yes	43931	0.517808	M	Biracial		Unknown	4:41pm	CTRL	173546	0	90	8768	49	1303	0	2683	66	125	0	25	17	13	3138	0	1204	0	618	0	0	0	71	0	95	1	0	0	0	0	0	0	0	0	0
145-6mo	-10186	111	Gerber	Bowtie_2	Swab	Yes	4/10/20	0.517808	M	Biracial		Unknown	4:41pm	CTRL	148334	0	32	2061	46	1299	0	2680	66	125	0	28	16	12	1407	0	1203	0	614	0	0	0	71	0	23	1	0	0	0	0	0	0	0	0	0
142-6mo	10183	110	Gerber	Bowtie_1	Swab	Yes	43971.66667	0.621005	F	White		Unknown	4:00:00 PM	CTRL	411860	0	132	12728	63	3479	1	4036	127	379	0	70	13	38	6817	15	2857	0	1719	1	0	0	100	0	340	1	0	0	0	0	0	0	0	0	0
142-6mo	-10183	110	Gerber	Bowtie_2	Swab	Yes	5/20/20	0.621005	F	White		Unknown	4:00:00 PM	CTRL	359579	0	39	3181	59	3463	1	4031	127	381	0	78	12	37	3142	15	2857	0	1710	1	0	0	100	0	88	1	0	0	0	0	0	0	0	0	0
115-6mo	10162	109	Gerber	Bowtie_1	Swab	Yes	43810.41458	0.510725	F	Black		Unknown	9:57:00 AM	CTRL	212971	0	40	10740	27	1657	2	3699	46	205	0	61	10	2	4714	2	1495	2	1193	1	0	0	17	0	168	2	0	0	0	0	0	0	0	0	0
115-6mo	-10162	109	Gerber	Bowtie_2	Swab	Yes	12/11/19	0.510725	F	Black		Unknown	9:57:00 AM	CTRL	181450	0	9	2726	25	1649	2	3686	46	210	0	62	9	2	2109	2	1495	2	1186	0	0	0	17	0	32	2	0	0	0	0	0	0	0	0	0
111-6mo	10160	108	Gerber	Bowtie_1	Swab	Yes	43804.64514	0.563411	F	White		Unknown	3:29:00 PM	CTRL	103110	0	28	4760	37	969	0	1571	28	98	1	19	2	1	1617	0	595	0	453	0	0	0	18	0	57	0	0	0	0	0	0	0	0	0	0
111-6mo	-10160	108	Gerber	Bowtie_2	Swab	Yes	12/5/19	0.563411	F	White		Unknown	3:29:00 PM	CTRL	87732	0	10	1218	35	964	0	1567	28	100	1	27	2	1	734	0	596	0	453	0	0	0	18	0	14	0	0	0	0	0	0	0	0	0	0
110-6mo	10159	107	Gerber	Bowtie_1	Swab	Yes	43784.40486	0.513438	F	White		Unknown	9:43:00 AM	CTRL	828484	0	140	46594	108	5652	3	15905	223	864	0	192	18	35	16570	5	5442	7	3155	0	0	0	54	0	643	8	0	0	0	0	0	0	0	0	0
110-6mo	-10159	107	Gerber	Bowtie_2	Swab	Yes	11/15/19	0.513438	F	White		Unknown	9:43:00 AM	CTRL	703530	0	37	11562	101	5609	3	15863	223	881	0	212	17	33	7624	3	5444	7	3140	0	0	0	54	0	150	7	0	0	0	0	0	0	0	0	0
108-6mo	10158	106	Gerber	Bowtie_1	Swab	Yes	43781.675	0.522397	M	White		Unknown	4:12:00 PM	CTRL	848949	0	242	42461	130	6037	10	16346	182	620	2	163	42	51	16780	11	5328	7	3483	0	0	0	37	0	1097	2	0	0	0	0	0	0	0	0	0
108-6mo	-10158	106	Gerber	Bowtie_2	Swab	Yes	11/12/19	0.522397	M	White		Unknown	4:12:00 PM	CTRL	729534	0	98	9981	120	6007	10	16289	181	648	2	189	37	49	7661	10	5321	7	3468	0	0	0	37	0	251	2	0	0	0	0	0	0	0	0	0
106-6mo	10155	105	Gerber	Bowtie_1	Swab	Yes	43805.33819	0.611885	F	White		Unknown	8:07:00 AM	CTRL	163549	0	24	6441	34	1149	0	2790	60	136	0	14	4	3	3163	1	1046	1	984	0	0	0	18	0	135	0	0	0	0	0	0	0	0	0	0
106-6mo	-10155	105	Gerber	Bowtie_2	Swab	Yes	12/6/19	0.611885	F	White		Unknown	8:07:00 AM	CTRL	138682	0	6	1598	32	1141	0	2781	60	136	0	20	4	3	1373	1	1046	1	984	0	0	0	18	0	33	0	0	0	0	0	0	0	0	0	0
104-6mo	10153	104	Gerber	Bowtie_1	Swab	Yes	43760.45486	0.513575	F	Other		Unknown	10:55:00 AM	CTRL	702309	0	109	38969	73	4594	3	10451	168	807	1	252	22	38	17278	13	4418	9	3271	0	0	0	42	0	652	0	0	0	0	0	0	0	0	0	0
104-6mo	-10153	104	Gerber	Bowtie_2	Swab	Yes	10/22/19	0.513575	F	Other		Unknown	10:55:00 AM	CTRL	592299	0	40	9724	68	4578	3	10433	168	824	1	271	18	37	7921	12	4418	7	3258	0	0	0	42	0	152	0	0	0	0	0	0	0	0	0	0
103-6mo	10152	103	Gerber	Bowtie_1	Swab	Yes	43754.68125	0.500497	F	White		Unknown	4:21:00 PM	CTRL	646457	0	133	38607	99	5032	8	13550	151	675	0	168	26	27	14843	2	5284	0	2747	2	0	0	57	0	460	0	0	0	0	0	0	1	1	0	0
103-6mo	-10152	103	Gerber	Bowtie_2	Swab	Yes	10/16/19	0.500497	F	White		Unknown	4:21:00 PM	CTRL	548422	0	39	9685	89	5014	8	13524	151	702	0	193	23	27	6620	2	5276	0	2737	0	0	0	56	0	99	0	0	0	0	0	0	1	1	0	0
102-6mo	10151	102	Gerber	Bowtie_1	Swab	Yes	43763.40069	0.527125	M	Asian		Unknown	9:37:00 AM	CTRL	194218	0	44	5697	27	2361	0	1873	55	169	1	40	5	13	2615	5	1132	2	835	0	0	0	68	0	205	6	0	0	0	0	0	0	0	0	0
102-6mo	-10151	102	Gerber	Bowtie_2	Swab	Yes	10/25/19	0.527125	M	Asian		Unknown	9:37:00 AM	CTRL	173582	0	14	1457	26	2349	0	1867	55	172	1	43	5	13	1186	4	1131	2	835	0	0	0	68	0	56	6	0	0	0	0	0	0	0	0	0
100-6mo	10149	101	Gerber	Bowtie_1	Swab	Yes	43752.63403	0.516806	F	White		Unknown	3:13:00 PM	CTRL	179442	0	31	9963	36	1429	2	4132	63	190	1	35	10	6	3964	1	1344	1	803	0	0	0	10	0	156	1	0	0	0	0	0	0	0	0	0
100-6mo	-10149	101	Gerber	Bowtie_2	Swab	Yes	10/14/19	0.516806	F	White		Unknown	3:13:00 PM	CTRL	153276	0	6	2394	33	1425	2	4123	63	195	1	39	10	4	1781	1	1346	1	800	0	0	0	10	0	45	1	0	0	0	0	0	0	0	0	0
97-6mo	10332	0	Gerber	Bowtie_1	Swab	Yes	43748.475	0.521849	F	White		Unknown	11:24:00 AM	CTRL	129000	0	22	12125	13	1309	1	4250	42	174	2	33	7	4	2918	3	806	1	675	1	0	0	12	0	118	0	0	0	0	0	0	0	0	0	0
95-6mo	10329	0	Gerber	Bowtie_1	Swab	Yes	43740.41528	0.516206	F	White		Unknown	9:58:00 AM	CTRL	227154	0	19	15297	35	1618	0	4130	78	393	1	130	7	4	6273	0	1637	0	1121	0	0	1	25	0	101	1	0	0	0	0	0	0	0	0	0
92-6mo	10326	0	Gerber	Bowtie_1	Swab	Yes	43774.39236	0.620253	F	White		Unknown	9:25:00 AM	CTRL	572795	0	80	44778	64	4946	1	9831	207	960	2	290	26	17	16064	5	4496	3	2952	0	0	0	26	0	445	1	0	0	0	0	0	0	0	0	0
90-6mo	10324	0	Gerber	Bowtie_1	Swab	Yes	43727.36875	0.513339	M	White		Unknown	8:51:00 AM	CTRL	601531	0	187	25873	73	4258	3	12072	167	483	3	98	21	46	11787	14	4340	2	2789	0	0	0	73	0	613	1	0	0	0	0	0	0	0	0	0
87-6mo	10322	0	Gerber	Bowtie_1	Swab	Yes	43724.39931	0.521642	F	White		Unknown	9:35:00 AM	CTRL	220747	0	35	20354	33	1792	0	5985	55	323	0	103	9	7	6129	0	1491	1	1054	0	0	0	28	0	139	0	0	0	0	0	0	0	0	0	0
8-6mo	10321	0	Gerber	Bowtie_1	Swab	Yes	43427	0.517808	M	White		Unknown	15:06 PM	CTRL	445812	0	80	26537	61	4176	3	10471	156	534	2	117	13	23	9129	3	4059	5	1979	1	0	0	20	0	359	1	0	0	0	0	0	0	0	0	0
85-6mo	10319	0	Gerber	Bowtie_1	Swab	Yes	43718.36458	0.505108	M	White		Unknown	8:45:00 AM	CTRL	411576	0	71	22224	56	3040	0	8990	98	447	1	95	14	11	9217	1	2973	3	1772	0	0	0	14	0	365	0	0	0	0	0	0	0	0	0	0
83-6mo	10317	0	Gerber	Bowtie_1	Swab	Yes	43718.54722	0.516568	M	White		Unknown	1:08:00 PM	CTRL	245715	0	41	15831	32	1776	1	4799	102	494	1	136	14	6	7093	0	1901	4	1441	0	0	0	42	0	136	0	0	0	0	0	0	0	0	0	0
82-6mo	10316	0	Gerber	Bowtie_1	Swab	Yes	43746.36042	0.590029	F	White		Unknown	8:39:00 AM	CTRL	382479	0	60	24094	70	2666	1	8114	119	375	1	91	22	9	8657	4	2778	4	1645	0	0	0	22	0	343	1	0	0	0	0	0	0	0	1	0
81-6mo	10315	0	Gerber	Bowtie_1	Swab	Yes	43755.56042	0.620713	F	White		Unknown	1:27:00 PM	CTRL	269782	0	70	7951	56	2291	1	3106	116	209	0	41	11	20	4701	4	2243	6	1364	0	0	0	20	0	285	4	0	0	0	0	0	0	0	0	0
80-6mo	10314	0	Gerber	Bowtie_1	Swab	Yes	43713.63542	0.51133	M	White		Unknown	3:15:00 PM	CTRL	497290	0	67	25235	77	3749	5	11297	137	487	1	132	11	14	9904	6	2971	1	1900	0	0	0	41	0	415	1	0	0	0	0	0	1	0	0	0
77-6mo	10310	0	Gerber	Bowtie_1	Swab	Yes	43714.59028	0.527645	M	White		Unknown	2:10:00 PM	CTRL	110141	0	16	3678	16	1036	1	2638	34	91	0	28	7	3	1836	1	571	1	619	0	0	0	2	0	67	0	0	0	0	0	0	0	0	0	0
7-6mo	10309	0	Gerber	Bowtie_1	Swab	Yes	43440.34861	0.576298	M	White		Unknown	8:22:00 AM	CTRL	249120	0	26	14172	36	2853	0	7623	69	254	0	57	11	7	4999	1	1702	1	1527	1	0	0	42	0	183	0	0	0	0	0	0	0	0	0	0
76-6mo	10308	0	Gerber	Bowtie_1	Swab	Yes	43714.47639	0.527333	M	White		Unknown	11:26:00 AM	CTRL	102918	0	38	2892	31	810	0	1110	58	61	2	20	15	7	1384	0	663	4	452	3	0	0	12	0	75	0	0	0	0	0	0	0	0	0	0
75-6mo	10307	0	Gerber	Bowtie_1	Swab	Yes	43717.4625	0.538253	F	White		Unknown	11:06:00 AM	CTRL	523361	0	182	24168	68	3676	2	10389	165	497	0	97	27	26	10166	5	4118	1	2366	0	0	0	30	0	471	1	1	0	0	0	0	0	0	0	0
72-4mo	10305	0	Gerber	Bowtie_1	Swab	Yes	43741.64792	0.626433	M	White		Unknown	3:33:00 PM	CTRL	401161	0	73	12717	65	3016	1	7546	102	388	2	61	12	11	6539	5	2568	0	1878	0	0	0	142	0	247	1	0	0	0	0	0	0	0	0	0
71-4mo	10304	0	Gerber	Bowtie_1	Swab	Yes	43704.63472	0.525027	F	Biracial		Unknown	3:14:00 PM	CTRL	759560	0	207	26795	103	4815	7	13297	154	585	4	136	38	55	10449	12	4525	7	2352	0	0	0	140	0	325	1	0	0	0	0	0	0	0	2	0
69-6mo	10303	0	Gerber	Bowtie_1	Swab	Yes	43679.60903	0.505778	M	White		Unknown	2:37:00 PM	CTRL	361836	0	129	16452	58	3237	5	6366	172	350	2	55	13	45	7337	6	3002	4	1702	0	0	0	38	0	367	3	0	0	0	0	0	0	0	0	0
6-6mo	10301	0	Gerber	Bowtie_1	Swab	Yes	43397.36458	0.49415	M	Other		Unknown	8:45:00 AM	CTRL	385493	0	78	9750	54	2538	2	3284	112	363	0	58	15	27	7102	15	3015	5	1934	0	0	0	39	0	470	6	0	0	0	0	0	0	0	0	0
66-6mo	10300	0	Gerber	Bowtie_1	Swab	Yes	43677.33611	0.50777	F	White		Unknown	8:04:00 AM	CTRL	491954	0	84	26789	50	3104	5	7378	138	633	2	243	18	18	13842	5	4062	5	2800	0	0	0	55	0	415	4	0	0	0	0	0	0	0	0	0
65-6mo	10299	0	Gerber	Bowtie_1	Swab	Yes	43671.47292	0.502666	M	White		Unknown	11:21:00 AM	CTRL	1352676	0	295	87199	138	11003	8	31021	290	1696	0	437	43	61	29636	28	10087	6	5831	0	0	0	152	0	1190	4	0	0	0	0	0	0	0	0	0
63-6mo	10296	0	Gerber	Bowtie_1	Swab	Yes	43658.37986	0.527068	F	White		Unknown	9:07:00 AM	CTRL	89479	0	12	2930	20	574	0	1159	31	56	0	19	2	5	791	4	448	0	325	0	0	0	20	0	44	1	0	0	0	0	0	0	0	0	0
60-6mo	10294	0	Gerber	Bowtie_1	Swab	Yes	43692.46111	0.63414	F	Biracial		Unknown	11:04:00 AM	CTRL	423648	0	51	25643	49	3588	1	6258	124	552	0	102	7	11	9360	7	3029	2	1923	4	0	0	52	0	410	1	0	0	0	0	0	0	0	0	0
59-6mo	10293	0	Gerber	Bowtie_1	Swab	Yes	43679.35417	0.609189	M	White		Unknown	8:30:00 AM	CTRL	1048213	0	141	69364	166	8141	6	24853	292	1216	3	253	39	52	24352	16	8783	9	3842	2	0	0	140	0	847	2	0	0	0	0	0	0	0	0	0
58-6mo	10292	0	Gerber	Bowtie_1	Swab	Yes	43635.49722	0.489033	F	White		Unknown	11:56:00 AM	CTRL	372091	0	75	16671	53	2791	0	6092	105	403	1	112	9	21	7085	3	2450	2	1823	89	0	0	56	0	325	1	0	0	0	0	0	0	1	0	0
57-6mo	10291	0	Gerber	Bowtie_1	Swab	Yes	43664.73611	0.577359	F	White		Unknown	5:40:00 PM	CTRL	286979	0	33	19163	38	2468	0	6048	85	469	0	97	12	6	8064	2	2274	1	1573	0	0	0	35	0	181	0	0	0	0	0	0	1	0	0	0
5-6mo	10290	0	Gerber	Bowtie_1	Swab	Yes	43406.33681	0.535169	F	White		Unknown	8:05:00 AM	CTRL	518497	0	46	21329	60	3512	3	10856	139	456	0	93	24	15	8796	5	2937	5	2243	0	0	0	79	0	327	0	0	0	1	0	0	0	0	1	0
56-6mo	10289	0	Gerber	Bowtie_1	Swab	Yes	43642.67569	0.51692	F	White		Unknown	4:13:00 PM	CTRL	296684	0	40	15106	31	3055	2	8133	73	406	0	74	8	5	5808	5	1684	2	1574	1	0	0	12	0	174	1	0	0	0	0	0	0	0	0	0
54-6mo	10288	0	Gerber	Bowtie_1	Swab	Yes	43630.59097	0.505729	F	White		Unknown	2:11:00 PM	CTRL	311300	0	103	14699	62	2484	3	5067	151	355	0	84	17	11	6215	4	2315	2	1523	0	0	0	80	0	266	0	0	0	0	0	0	0	0	0	0
52-6mo	10287	0	Gerber	Bowtie_1	Swab	Yes	43634.625	0.544178	M	White		Unknown	3:00:00 PM	CTRL	240419	0	23	13372	33	2343	5	4417	81	298	0	58	13	7	5311	2	1843	3	1163	0	0	0	24	0	171	1	0	0	0	0	0	0	1	1	0
51-6mo	10286	0	Gerber	Bowtie_1	Swab	Yes	43598.47917	0.499943	M	White		Unknown	11:30:00 AM	CTRL	162539	0	47	5718	48	1404	1	3034	58	122	2	29	2	8	2787	0	1118	0	842	2	0	0	12	0	103	1	0	0	0	0	0	0	0	0	0
47-6mo	10283	0	Gerber	Bowtie_1	Swab	Yes	43607.54167	0.549429	M	White		Unknown	1:00:00 PM	CTRL	324077	0	78	14300	72	3119	2	4987	99	311	3	79	16	17	4686	4	1866	4	1300	0	0	0	66	0	447	1	0	0	0	0	0	0	0	0	0
4-6mo	10282	0	Gerber	Bowtie_1	Swab	Yes	43402.64583	0.527797	M	White		Unknown	3:30:00 PM	CTRL	137108	0	40	3748	31	1250	0	1784	80	90	0	15	11	8	1901	0	923	1	758	2	0	0	23	0	120	0	0	0	0	0	0	0	0	0	0
46-6mo	10281	0	Gerber	Bowtie_1	Swab	Yes	43595	0.534247	F	Biracial		Unknown	15:16:00 AM	CTRL	441680	0	177	12944	72	3330	0	5522	170	425	4	78	21	61	7613	8	3163	6	1729	0	0	0	89	0	558	5	0	0	0	0	0	0	0	0	0
44-6mo	10279	0	Gerber	Bowtie_1	Swab	Yes	43591	0.539726	M	Biracial		Unknown	Unknown	CTRL	579877	0	69	26563	76	3480	2	9686	150	546	0	138	26	34	11346	10	3443	1	2865	0	0	0	27	0	636	6	0	0	0	0	0	0	0	1	0
42-6mo	10277	0	Gerber	Bowtie_1	Swab	Yes	43580.42778	0.510761	M	White		Unknown	10:16:00 AM	CTRL	169860	0	63	7793	38	1458	2	2616	74	205	0	47	8	14	3025	1	1105	6	836	0	0	0	47	0	117	0	0	0	0	0	0	0	0	0	0
41-6mo	10276	0	Gerber	Bowtie_1	Swab	Yes	43571.38889	0.494216	F	White		Unknown	9:20:00 AM	CTRL	1110168	0	132	68851	139	7224	8	22020	319	1371	0	315	33	37	26593	5	8737	6	3773	0	0	1	59	0	733	4	0	0	0	0	0	0	0	1	0
39-6mo	10274	0	Gerber	Bowtie_1	Swab	Yes	43571	0.49589	M	White		Unknown	0.388888889	CTRL	216331	0	24	9727	32	1774	3	5351	63	223	1	50	5	6	3406	0	1018	1	875	1	0	0	19	0	142	0	0	0	0	0	0	0	0	0	0
38-6mo	10273	0	Gerber	Bowtie_1	Swab	Yes	43592.37847	0.56542	F	Other		Unknown	9:05:00 AM	CTRL	168528	0	32	5658	42	1646	2	4118	48	184	1	21	4	3	2640	2	1067	0	856	0	0	0	18	0	93	0	0	0	0	0	0	0	0	0	0
37-6mo	10272	0	Gerber	Bowtie_1	Swab	Yes	43581.60417	0.55508	M	White		Unknown	2:30:00 PM	CTRL	959737	0	214	47417	176	6449	7	10870	340	954	4	239	41	46	20718	10	7145	16	4158	0	0	0	66	0	998	3	0	0	0	0	0	0	0	1	0
3-6mo	10271	0	Gerber	Bowtie_1	Swab	Yes	43398.6375	0.522295	F	White		Unknown	3:18:00 PM	CTRL	734902	0	118	47443	93	5924	4	18541	197	804	4	215	29	24	15263	13	4755	6	2958	0	0	0	162	0	638	1	0	0	0	0	0	0	0	1	0
35-6mo	10269	0	Gerber	Bowtie_1	Swab	Yes	43585.67083	0.560742	F	White		Unknown	4:06:00 PM	CTRL	291843	0	119	11107	85	2482	3	6060	116	227	0	49	24	26	4842	2	1943	2	1188	0	0	0	21	0	206	0	0	0	0	0	0	0	0	0	0
34-6mo	10268	0	Gerber	Bowtie_1	Swab	Yes	43556.36944	0.496903	F	White		Unknown	8:52:00 AM	CTRL	1204108	0	76	90961	101	7775	3	21935	288	1719	1	522	24	31	34795	8	9240	10	4911	0	0	0	162	0	667	3	0	0	0	0	0	0	0	0	0
33-6mo	10267	0	Gerber	Bowtie_1	Swab	Yes	43563.45486	0.519054	F	White		Unknown	10:55:00 AM	CTRL	505132	0	79	25170	44	2942	1	6358	135	599	3	166	16	20	13122	10	3787	3	2095	0	0	1	37	0	390	3	0	0	0	0	0	0	0	0	0
30-6mo	10265	0	Gerber	Bowtie_1	Swab	Yes	43585.40972	0.581944	F	Other		Unknown	9:50:00 AM	CTRL	544948	0	76	24005	68	3324	3	10726	106	346	1	73	24	37	10209	4	3007	5	2061	1	0	0	40	0	450	2	0	0	0	0	0	0	0	0	0
29-6mo	10264	0	Gerber	Bowtie_1	Swab	Yes	43557.46389	0.505381	F	Biracial		Unknown	11:08:00 AM	CTRL	994410	0	94	55491	99	5517	5	14049	231	1203	3	315	31	16	24485	11	6303	6	4315	0	0	0	157	0	742	2	0	0	0	0	0	0	0	0	0
28-6mo	10263	0	Gerber	Bowtie_1	Swab	Yes	43557.62847	0.51953	F	White		Unknown	3:05:00 PM	CTRL	183213	0	29	10054	30	1845	2	3768	87	269	0	88	8	5	3960	1	1428	1	1015	0	0	0	25	0	87	0	0	0	0	0	0	0	0	0	0
27-6mo	10262	0	Gerber	Bowtie_1	Swab	Yes	43563.42292	0.535405	M	White		Unknown	10:09:00 AM	CTRL	253201	0	14	20762	37	2553	2	8865	65	423	1	105	3	4	6408	5	1874	1	1139	0	0	0	37	0	94	1	0	0	0	0	0	0	0	0	0
2-6mo	10261	0	Gerber	Bowtie_1	Swab	Yes	43404.59375	0.544092	F	White		Unknown	2:15:00 PM	CTRL	295069	0	89	10085	41	2634	0	3272	112	248	3	56	12	14	5854	4	2588	3	1369	0	0	0	32	0	291	5	0	0	0	0	0	0	1	1	0
26-6mo	10260	0	Gerber	Bowtie_1	Swab	Yes	43567.65278	0.555213	F	White		Unknown	3:40:00 PM	CTRL	66008	0	8	2569	23	795	1	1525	48	68	0	21	4	0	807	0	307	0	425	1	0	0	7	0	47	0	0	0	0	0	0	0	0	0	0
25-6mo	10259	0	Gerber	Bowtie_1	Swab	Yes	43549.46181	0.505375	F	White		Unknown	11:05:00 AM	CTRL	1086881	0	134	59995	81	5702	3	14942	263	1106	2	301	23	58	26557	12	7273	8	4342	2	0	0	140	0	1138	0	0	0	0	0	0	0	0	0	0
22-4mo	10258	0	Gerber	Bowtie_1	Swab	Yes	43567.66736	0.568952	F	White		Unknown	4:01:00 PM	CTRL	343324	0	166	13280	72	2911	3	6919	146	341	2	67	29	21	4964	4	2264	1	1381	0	0	0	34	0	207	0	0	0	0	0	0	0	0	0	0
221-6mo	10257	0	Gerber	Bowtie_1	Swab	Yes	44306.60069	0.549591	M	White		Unknown	2:25:00 PM	CTRL	391467	0	100	12428	69	2754	1	4715	148	298	1	83	10	18	6279	1	2657	4	1500	0	0	0	14	0	242	2	0	0	0	0	0	0	0	0	0
220-6mo	10256	0	Gerber	Bowtie_1	Swab	Yes	44328.37847	0.609256	F	Other		Unknown	9:05:00 AM	CTRL	874388	0	140	34501	98	4564	5	10121	190	606	2	169	34	35	16235	14	4716	6	3391	1	0	0	43	0	790	7	0	0	0	0	0	0	0	0	0
218-6mo	10253	155	Gerber	Bowtie_1	Swab	Yes	44294.37014	0.518822	F	White		Unknown	8:53:00 AM	CTRL	721819	0	112	41324	79	4708	6	13848	155	675	0	195	19	24	13543	7	4633	1	2836	0	0	0	56	0	709	6	0	0	0	0	0	0	0	0	0
217-6mo	10252	0	Gerber	Bowtie_1	Swab	Yes	44298.44653	0.53273	M	White		Unknown	10:43:00 AM	CTRL	328383	0	56	8914	39	2109	1	2852	138	221	0	57	8	23	4612	5	2099	4	1320	0	0	0	24	0	236	5	0	0	0	0	0	0	0	0	0
21-6mo	10251	157	Gerber	Bowtie_1	Swab	Yes	43538.37847	0.513366	M	Other		Unknown	9:05:00 AM	CTRL	1058691	0	184	62564	132	5956	6	14818	229	1083	5	318	55	41	26518	2	7079	6	4156	0	0	0	103	0	1026	4	0	0	0	0	0	0	0	0	0
216-6mo	10250	0	Gerber	Bowtie_1	Swab	Yes	44292.68125	0.519675	M	White		Unknown	4:21:00 PM	CTRL	522398	0	73	24389	92	3054	6	9203	175	482	2	64	19	17	10468	4	3541	2	1797	0	0	0	38	0	325	0	0	0	0	0	0	1	0	0	0
215-6mo	10249	0	Gerber	Bowtie_1	Swab	Yes	44277.40764	0.499747	F	White		Unknown	9:47:00 AM	CTRL	949760	0	146	53307	143	5663	5	17067	274	800	4	234	37	35	17911	10	6004	6	3454	0	0	1	36	0	595	4	0	0	0	0	0	0	0	0	0
214-6mo	10248	0	Gerber	Bowtie_1	Swab	Yes	44280.42847	0.502544	M	White		Unknown	10:17:00 AM	CTRL	514647	0	78	30210	79	3026	5	8211	156	502	1	134	25	13	10479	6	3485	6	2005	1	0	0	20	0	279	2	0	0	0	0	0	0	0	0	0
211-6mo	10245	0	Gerber	Bowtie_1	Swab	Yes	44279.35486	0.51878	M	White		Unknown	8:31:00 AM	CTRL	373304	0	85	9729	50	2359	3	4840	119	220	0	54	11	23	5652	8	2762	3	1573	0	0	0	33	0	318	1	0	0	0	0	0	0	0	0	0
210-6mo	10244	0	Gerber	Bowtie_1	Swab	Yes	44320.37361	0.628421	F	White		Unknown	8:58:00 AM	CTRL	522197	0	138	21545	95	3326	5	8538	132	351	3	80	35	39	9314	6	3348	1	1799	0	0	0	34	0	411	2	0	0	0	0	0	0	2	0	0
207-6mo	10243	0	Gerber	Bowtie_1	Swab	Yes	44308.4375	0.606678	M	White		Unknown	10:30:00 AM	CTRL	512102	0	161	18117	113	3869	5	8492	187	362	2	71	23	27	9350	5	3509	3	1939	0	0	0	47	0	456	0	0	0	0	0	0	0	0	0	0
20-6mo	10242	0	Gerber	Bowtie_1	Swab	Yes	43538.56736	0.538541	M	White		Unknown	1:37:00 PM	CTRL	622083	0	146	36405	81	4838	7	14311	161	692	1	185	25	40	14341	13	4417	5	2506	0	0	0	137	0	644	2	0	0	0	0	0	0	0	0	0
206-6mo	10241	0	Gerber	Bowtie_1	Swab	Yes	44272.62014	0.514028	M	Black		Unknown	2:53:00 PM	CTRL	592326	0	97	30189	133	4044	2	8617	208	429	2	131	23	15	11695	11	4119	5	2540	1	0	0	27	0	322	1	0	0	0	0	0	0	0	0	0
204-6mo	10240	0	Gerber	Bowtie_1	Swab	Yes	44271.42083	0.510742	M	White		Unknown	10:06:00 AM	CTRL	645529	0	133	22034	85	3610	3	8642	174	502	2	132	17	46	12916	3	3883	4	2181	0	0	0	31	0	567	1	0	0	0	0	0	0	0	1	0
203-6mo	10239	0	Gerber	Bowtie_1	Swab	Yes	44267.44653	0.513552	F	White		Unknown	10:43:00 AM	CTRL	841298	0	160	40198	139	6497	7	15058	222	635	2	190	28	25	19051	13	5662	11	3425	0	0	0	104	0	573	4	0	0	0	0	0	0	0	1	0
202-6mo	10238	0	Gerber	Bowtie_1	Swab	Yes	44279.49444	0.590396	F	White		Unknown	11:52:00 AM	CTRL	1474509	0	206	47231	116	6289	8	13665	277	944	3	244	30	69	27765	23	8001	22	5067	0	0	1	155	1	1314	2	0	0	0	2	0	0	0	1	0
201-6mo	10237	0	Gerber	Bowtie_1	Swab	Yes	44280.43403	0.59571	F	White		Unknown	10:25:00 AM	CTRL	401249	0	109	19489	60	3187	0	7196	172	464	0	98	20	20	8353	5	2968	3	1413	0	0	1	56	0	399	0	0	0	0	0	0	0	0	0	0
200-6mo	10236	0	Gerber	Bowtie_1	Swab	Yes	44270.64306	0.590803	F	White		Unknown	3:26:00 PM	CTRL	501399	0	109	20421	73	3384	5	7233	161	427	0	108	15	19	10107	5	3689	3	2012	0	0	0	53	0	438	1	0	0	0	0	0	0	0	0	0
199-6mo	10235	0	Gerber	Bowtie_1	Swab	Yes	44266.69722	0.579992	M	Other		Unknown	4:44:00 PM	CTRL	302873	0	85	6659	45	2149	0	4795	81	176	1	37	12	14	4420	9	1616	3	1142	0	0	0	47	0	238	0	0	0	0	0	0	0	0	0	0
198-6mo	10234	0	Gerber	Bowtie_1	Swab	Yes	44242.4375	0.521747	F	White		Unknown	10:30:00 AM	CTRL	607778	0	99	41684	79	4040	4	10468	129	589	0	150	14	19	14039	2	3920	3	2021	0	0	0	58	0	527	4	0	0	0	0	0	0	0	1	0
197-1mo	10233	0	Gerber	Bowtie_1	Swab	Yes	44068.68056	0.0922755	F	White		Unknown	4:20:00 PM	CTRL	296155	0	67	10461	48	2736	0	8171	78	316	0	89	10	13	4862	5	1575	0	1555	0	0	0	192	0	239	2	0	0	0	0	0	0	0	1	0
19-6mo	10232	156	Gerber	Bowtie_1	Swab	Yes	43538.68056	0.525152	M	White		Unknown	4:20:00 PM	CTRL	577280	0	99	33839	111	4568	5	11426	227	665	4	183	29	22	13525	7	4714	2	2373	1	0	1	119	0	526	4	0	0	0	0	0	0	0	0	0
196-6mo	10231	0	Gerber	Bowtie_1	Swab	Yes	44230.75	0.525342	F	White		Unknown	6:00:00 PM	CTRL	315520	0	76	11976	43	2147	7	5682	105	266	0	43	16	20	5536	1	2020	3	1129	0	0	0	49	0	269	0	0	0	0	0	0	1	0	0	0
195-4mo	10230	0	Gerber	Bowtie_1	Swab	Yes	44175	0.386301	F	White		Unknown	44175.69792	CTRL	267825	0	78	9956	43	1693	1	3299	108	284	1	80	8	16	4776	4	1762	1	1329	0	0	0	82	0	238	4	0	0	0	0	0	0	0	0	0
194-6mo	10229	0	Gerber	Bowtie_1	Swab	Yes	44230.76736	0.536349	F	White		Unknown	6:25:00 PM	CTRL	77714	0	8	5072	15	819	0	1899	41	108	1	28	1	1	1518	0	473	0	381	1	0	0	16	0	22	0	0	0	0	0	0	0	0	0	0
193-6mo	10228	0	Gerber	Bowtie_1	Swab	Yes	44232.57708	0.568704	M	White		Unknown	1:51:00 PM	CTRL	543398	0	211	16141	94	4223	3	5749	184	359	1	87	25	47	7404	13	3760	7	2084	0	0	0	72	1	662	6	0	0	0	0	0	0	0	0	0
192-6mo	10227	0	Gerber	Bowtie_1	Swab	Yes	44215.425	0.581986	F	White		Unknown	10:12:00 AM	CTRL	390943	0	104	11037	65	2191	1	4463	109	216	1	81	12	14	5728	9	2860	8	1507	0	0	0	64	0	364	7	0	0	1	0	0	0	0	1	0
188-6mo	10224	0	Gerber	Bowtie_1	Swab	Yes	44082.61319	0.522228	M	White		Unknown	2:43:00 PM	CTRL	648043	1	248	24013	109	5249	3	7517	270	664	2	135	22	35	12471	13	5168	1	2522	0	0	0	106	1	528	3	0	0	0	0	0	0	0	0	0
18-6mo	10223	0	Gerber	Bowtie_1	Swab	Yes	43525.56875	0.522106	F	White		Unknown	1:39:00 PM	CTRL	421903	0	97	20922	80	2992	0	5170	201	446	0	109	28	25	10445	14	3654	6	1890	0	0	0	28	0	450	3	0	0	0	0	0	0	0	0	0
186-6mo	10222	0	Gerber	Bowtie_1	Swab	Yes	44084.41181	0.540854	M	White		Unknown	9:53:00 AM	CTRL	199677	0	69	7376	36	1576	0	2984	71	186	0	39	10	13	3710	4	1333	3	1101	0	0	0	20	0	176	0	0	0	0	0	0	0	0	0	0
184-6mo	10221	0	Gerber	Bowtie_1	Swab	Yes	44085	0.567123	F	White		Unknown	3:12PM	CTRL	732865	1	279	28312	147	5344	11	11217	273	676	2	154	32	62	12369	14	5301	8	3457	2	0	1	153	0	875	7	0	0	0	0	0	0	0	0	0
181-6mo	10219	0	Gerber	Bowtie_1	Swab	Yes	44097.55208	0.604252	F	White		Unknown	1:15:00 PM	CTRL	352845	0	79	14772	57	2300	0	4704	132	306	2	68	15	21	5684	1	2023	3	1359	0	0	0	84	0	276	1	0	0	1	0	0	0	0	0	0
180-6mo	10218	0	Gerber	Bowtie_1	Swab	Yes	44060.42569	0.513495	F	White		Unknown	10:13:00 AM	CTRL	538500	0	91	26012	82	4279	6	11485	169	489	1	140	20	32	9314	6	3331	1	2457	0	0	1	115	0	426	2	0	0	0	0	0	0	0	0	0
179-6mo	10217	0	Gerber	Bowtie_1	Swab	Yes	44060.42361	0.513489	F	White		Unknown	10:10:00 AM	CTRL	781230	0	243	25287	102	4616	5	10073	216	604	2	148	39	62	12027	12	5348	10	3093	0	0	0	148	0	796	3	0	0	0	0	0	0	0	1	0
178-6mo	10216	0	Gerber	Bowtie_1	Swab	Yes	44053.45764	0.527281	F	White		Unknown	10:59:00 AM	CTRL	628060	0	163	20151	129	4413	8	8607	228	497	3	113	30	36	9339	5	4109	15	2637	0	0	0	53	0	488	0	0	0	0	0	0	0	0	0	0
177-6mo	10215	0	Gerber	Bowtie_1	Swab	Yes	44063.79583	0.541906	M	Asian		Unknown	7:06:00 PM	CTRL	370044	0	113	10710	67	3132	3	8157	105	349	0	60	16	21	4632	6	2004	2	1834	0	0	0	103	0	353	1	0	0	0	0	0	0	0	0	0
17-6mo	10214	0	Gerber	Bowtie_1	Swab	Yes	43493.625	0.508562	F	White		Unknown	3:00:00 PM	CTRL	168321	0	44	6436	35	1197	1	2328	75	186	2	66	9	6	3499	3	1363	6	936	0	0	0	50	0	173	0	0	0	1	0	0	0	0	0	0
176-6mo	10213	0	Gerber	Bowtie_1	Swab	Yes	44048.33958	0.5023	M	White		Unknown	8:09:00 AM	CTRL	919683	0	268	28651	103	5723	12	18084	205	616	0	107	51	73	15091	14	4956	7	3314	0	0	2	274	0	1026	11	0	0	0	0	0	0	0	1	0
174-6mo	10211	0	Gerber	Bowtie_1	Swab	Yes	44070.44306	0.582036	F	White		Unknown	10:38:00 AM	CTRL	405423	0	94	16698	64	2972	2	4953	121	390	3	105	19	26	7832	3	2924	4	1668	0	0	0	40	0	389	5	0	0	0	0	0	1	1	0	0
173-6mo	10210	0	Gerber	Bowtie_1	Swab	Yes	44039.41042	0.502494	F	Asian		Unknown	9:51:00 AM	CTRL	344651	0	62	22741	45	2145	1	6274	100	332	3	107	20	17	7095	4	2210	3	1439	0	0	0	42	0	262	2	0	0	0	0	0	0	0	0	0
172-6mo	10209	0	Gerber	Bowtie_1	Swab	Yes	44039.50764	0.5055	M	White		Unknown	12:11:00 PM	CTRL	433514	0	161	19709	75	2879	3	5978	155	359	0	88	26	30	9682	5	3418	3	1643	0	0	0	90	0	340	1	0	0	0	0	0	0	0	4	0
171-6mo	10208	0	Gerber	Bowtie_1	Swab	Yes	44032.63889	0.50586	F	White		Unknown	3:20:00 PM	CTRL	1159803	0	180	58476	103	6990	6	18960	291	1178	2	276	38	32	25238	16	7573	8	5196	0	0	1	464	0	925	2	0	0	0	0	0	0	0	0	0
1-6mo	10207	0	Gerber	Bowtie_1	Swab	Yes	43392.65069	0.508632	F	White		Unknown	3:37:00 PM	CTRL	254400	0	122	8235	73	2057	0	3027	129	221	2	42	18	30	3727	5	1994	6	1108	1	0	0	48	0	250	0	0	0	0	0	0	0	0	0	0
168-6mo	10206	0	Gerber	Bowtie_1	Swab	Yes	44109.46111	0.751948	F	Biracial		Unknown	11:04:00 AM	CTRL	243340	0	69	7886	27	1843	2	3408	52	167	0	21	6	17	3827	6	1490	1	1057	0	0	0	58	0	273	1	0	0	0	0	0	0	0	0	0
167-6mo	10205	0	Gerber	Bowtie_1	Swab	Yes	44070.57292	0.661844	M	White		Unknown	1:45:00 PM	CTRL	311761	0	112	9806	40	1962	3	4094	80	277	3	49	17	19	4072	1	2006	6	1318	0	0	0	48	0	308	1	0	0	0	0	0	0	0	0	0
16-6mo	10204	0	Gerber	Bowtie_1	Swab	Yes	43500.4375	0.529966	F	White		Unknown	10:30:00 AM	CTRL	180224	0	23	6608	23	1520	2	3886	64	163	1	33	5	5	3471	0	1100	2	882	0	0	0	27	0	132	0	0	0	0	0	0	0	0	0	0
165-6mo	10202	0	Gerber	Bowtie_1	Swab	Yes	44008	0.509589	F	White		Unknown	1:25PM	CTRL	1540047	0	308	74016	210	8858	9	20589	429	1276	4	317	52	65	36467	23	11887	17	5102	5	0	0	110	0	1492	13	0	0	0	0	0	0	0	1	0
164-6mo	10201	0	Gerber	Bowtie_1	Swab	Yes	43992.79861	0.487119	M	White		Unknown	7:10:00 PM	CTRL	751184	0	170	46770	72	6674	4	21765	156	894	0	177	34	44	14512	8	4667	4	3146	0	0	0	47	0	721	1	0	0	0	0	0	0	0	0	0
161-6mo	10199	0	Gerber	Bowtie_1	Swab	Yes	44000.48611	0.513661	F	White		Unknown	11:40:00 AM	CTRL	258505	0	78	8739	45	2115	1	6059	89	184	0	30	7	17	4009	7	1714	2	1043	0	0	0	68	0	173	2	0	0	0	0	0	0	0	0	0
160-1mo	10198	0	Gerber	Bowtie_1	Swab	Yes	43857.39931	0.14082	F	White		Unknown	9:35:00 AM	CTRL	563893	0	101	13740	32	3009	4	11628	87	405	1	87	21	33	7481	18	2440	15	2000	3	0	0	153	0	431	3	0	0	0	0	0	0	0	0	0
157-6mo	10195	0	Gerber	Bowtie_1	Swab	Yes	44069.61806	0.722241	M	White		Unknown	2:50:00 PM	CTRL	364118	0	176	12608	63	2612	3	3959	141	357	0	77	16	42	6006	9	2531	5	1464	2	0	0	50	0	416	1	1	0	0	0	0	0	0	0	1
15-6mo	10194	0	Gerber	Bowtie_1	Swab	Yes	43479.49306	0.516419	M	White		Unknown	11:50:00 AM	CTRL	108582	0	32	4504	68	863	2	1919	47	119	0	21	10	7	2051	1	829	3	599	0	0	0	10	0	80	0	0	0	0	0	0	0	0	0	0
155-6mo	10193	0	Gerber	Bowtie_1	Swab	Yes	44088.39097	0.784633	F	Black		Unknown	9:23:00 AM	CTRL	810259	0	225	32405	113	4982	9	12555	201	598	2	148	25	65	14078	6	4649	6	2590	0	0	1	166	0	970	6	0	0	0	0	0	0	0	0	0
153-1mo	10192	0	Gerber	Bowtie_1	Swab	Yes	43858	0.0821918	M	Black		Unknown	2:40pm	CTRL	789500	0	397	32047	84	3545	5	7341	200	885	6	344	50	59	15976	11	5377	6	2426	0	0	0	205	0	602	2	0	0	0	0	0	0	0	0	0
152-6mo	10191	0	Gerber	Bowtie_1	Swab	Yes	43959.57431	0.516642	F	White		Unknown	1:47:00 PM	CTRL	642197	0	249	21742	83	3875	6	7216	198	566	9	123	33	68	10062	13	3856	14	2808	0	0	0	91	0	838	4	0	0	0	0	0	0	0	0	0
148-1mo	10190	0	Gerber	Bowtie_1	Swab	Yes	43838	0.0821918	M	Biracial		Unknown	0.397916667	CTRL	988798	0	179	42255	141	5814	3	10380	287	818	8	316	44	57	17184	13	6029	11	3954	0	0	0	796	0	922	3	0	0	0	0	0	0	0	0	0
147-6mo	10189	0	Gerber	Bowtie_1	Swab	Yes	43938.4375	0.508048	M	White		Unknown	10:30:00 AM	CTRL	1016765	0	641	48033	181	6901	7	17140	303	902	1	153	52	136	18619	27	6721	23	3899	0	0	0	207	0	1252	5	0	0	0	0	0	0	0	2	0
14-6mo	10188	0	Gerber	Bowtie_1	Swab	Yes	43454	0.506849	F	White		Unknown	10:35AM	CTRL	142039	0	37	4014	56	1364	2	2500	76	109	1	42	18	8	2077	2	1005	4	856	1	0	0	29	0	100	0	0	0	0	0	0	0	0	0	0
144-6mo	10185	0	Gerber	Bowtie_1	Swab	Yes	43925.66806	0.489502	F	White		Unknown	4:02:00 PM	CTRL	434609	0	248	20391	84	2882	3	5874	175	356	0	78	21	35	8029	7	3301	2	1535	2	0	0	37	0	364	4	0	0	0	0	0	0	0	0	0
143-6mo	10184	0	Gerber	Bowtie_1	Swab	Yes	43931.56944	0.50293	M	Asian		Unknown	1:40:00 PM	CTRL	814571	0	305	33268	123	5120	8	8753	173	576	6	123	32	67	16829	21	5600	10	2467	0	0	0	121	0	772	11	0	0	0	0	0	0	0	1	0
141-6mo	10182	0	Gerber	Bowtie_1	Swab	Yes	43930.54167	0.530251	F	White		Unknown	1:00:00 PM	CTRL	401913	0	51	25250	64	2599	1	5728	97	480	3	133	12	10	12120	7	3700	2	1934	1	0	0	59	0	364	0	0	0	0	0	0	0	0	0	0
140-4mo	10181	0	Gerber	Bowtie_1	Swab	Yes	43866	0.350685	M	Biracial		Unknown	43866.42292	CTRL	521207	0	124	22918	107	3267	1	8048	163	547	4	151	44	34	9831	9	4102	5	2173	0	0	0	271	0	488	0	0	0	0	0	0	0	0	0	0
138-6mo	10180	0	Gerber	Bowtie_1	Swab	Yes	43927.45833	0.571119	F	White		Unknown	11:00:00 AM	CTRL	447870	0	154	12404	100	3244	8	4244	125	232	1	63	24	40	5959	20	3029	5	1608	0	0	0	119	0	484	13	0	0	0	0	0	0	0	0	0
137-6mo	10179	0	Gerber	Bowtie_1	Swab	Yes	43912	0.528767	F	Biracial		Unknown	Unknown	CTRL	137417	0	64	2414	26	839	0	1070	79	65	0	11	8	17	1867	3	1018	1	486	0	0	0	8	0	149	1	0	0	0	0	0	0	0	0	0
13-6mo	10178	0	Gerber	Bowtie_1	Swab	Yes	43461.4375	0.516267	M	White		Unknown	10:30:00 AM	CTRL	183718	0	27	6899	48	1911	3	3744	81	197	1	35	7	5	3004	0	1203	1	867	0	0	0	21	0	112	0	0	0	0	0	0	0	0	0	0
135-6mo	10177	0	Gerber	Bowtie_1	Swab	Yes	43895.59583	0.503002	F	Other		Unknown	2:18:00 PM	CTRL	243815	0	57	10039	38	1701	0	3810	75	233	1	62	8	10	3701	2	1404	3	1099	0	0	0	19	0	262	1	0	0	0	0	0	0	0	0	0
134-6mo	10176	0	Gerber	Bowtie_1	Swab	Yes	43902.59583	0.552317	M	Black		Unknown	2:18:00 PM	CTRL	293911	0	59	17853	55	2240	4	5467	84	326	1	45	6	14	6797	6	2036	0	1291	0	0	0	22	0	293	0	0	0	0	0	0	0	0	1	0
133-6mo	10175	0	Gerber	Bowtie_1	Swab	Yes	43897.61319	0.527707	M	Biracial		Unknown	2:43:00 PM	CTRL	112401	0	20	5254	23	914	0	2355	32	109	0	34	5	3	2178	0	711	0	559	0	0	0	3	0	85	0	0	0	1	0	0	0	0	0	0
130-6mo	10174	0	Gerber	Bowtie_1	Swab	Yes	43865.43889	0.52449	F	Black		Unknown	10:32:00 AM	CTRL	239431	0	52	11549	33	1748	2	4596	77	182	0	43	9	7	3927	4	1389	1	1054	0	0	0	23	0	153	0	0	0	0	0	0	0	0	0	0
129-6mo	10173	0	Gerber	Bowtie_1	Swab	Yes	43861.59028	0.538604	F	White		Unknown	2:10:00 PM	CTRL	191647	0	59	6031	22	1395	0	2165	52	154	0	34	5	13	3431	5	1364	1	896	0	0	0	14	0	243	1	0	0	0	0	0	0	0	0	0
128-6mo	10172	0	Gerber	Bowtie_1	Swab	Yes	43861.67917	0.541587	M	Biracial		Unknown	4:18:00 PM	CTRL	241560	0	70	10036	36	2257	3	5402	62	171	1	51	15	16	3807	4	1405	1	1000	0	0	0	7	0	176	2	0	0	0	0	0	0	0	0	0
12-6mo	10171	154	Gerber	Bowtie_1	Swab	Yes	43453.50139	0.497264	F	Asian		Unknown	12:02:00 PM	CTRL	348225	0	120	19571	66	2993	3	7320	87	417	0	112	26	21	7827	3	2602	1	1600	0	0	0	75	0	230	0	0	0	0	0	0	0	0	0	0
125-6mo	10170	0	Gerber	Bowtie_1	Swab	Yes	43843.41042	0.510713	M	White		Unknown	9:51:00 AM	CTRL	103405	0	46	2955	32	813	1	997	60	77	0	21	7	6	1673	0	596	0	442	1	0	0	12	0	117	0	0	0	0	0	0	0	0	0	0
124-6mo	10169	0	Gerber	Bowtie_1	Swab	Yes	43845.43889	0.519011	F	White		Unknown	10:32:00 AM	CTRL	279946	0	33	13165	41	2224	0	7240	74	265	0	77	8	8	5309	2	1747	0	1453	0	0	0	14	0	162	1	0	0	0	0	0	0	0	0	0
123-6mo	10168	0	Gerber	Bowtie_1	Swab	Yes	43852.49931	0.543834	M	White		Unknown	11:59:00 AM	CTRL	284080	0	46	13738	58	2303	2	6733	91	258	3	71	9	19	4980	2	1747	0	1255	0	0	0	22	0	196	0	0	0	0	0	0	0	0	0	0
120-4mo	10167	0	Gerber	Bowtie_1	Swab	Yes	43789	0.372603	F	Black		Unknown	43789.68125	CTRL	511224	0	188	17390	90	3742	1	7333	152	471	4	96	17	43	7961	7	3374	5	1950	0	0	0	93	0	486	2	0	0	0	0	0	0	0	2	0
119-6mo	10166	0	Gerber	Bowtie_1	Swab	Yes	43829.38958	0.516136	F	White		Unknown	9:21:00 AM	CTRL	573934	0	145	27991	109	3955	2	10634	206	647	4	187	45	34	12669	5	4365	6	2566	0	0	1	89	1	813	7	0	0	0	0	0	0	0	0	0
118-6mo	10165	0	Gerber	Bowtie_1	Swab	Yes	43833.60625	0.527688	F	White		Unknown	0.60625	CTRL	406749	0	137	15202	82	3425	1	7372	195	305	0	48	45	30	6011	3	3005	2	1991	0	0	0	23	0	396	1	0	0	0	0	0	0	0	0	0
11-6mo	10164	0	Gerber	Bowtie_1	Swab	Yes	43451.56458	0.505656	F	White		Unknown	1:33:00 PM	CTRL	132533	0	23	5249	34	1466	0	2859	55	121	0	19	5	2	2403	2	925	0	708	0	0	0	47	0	60	1	0	0	0	0	0	0	0	0	0
116-6mo	10163	0	Gerber	Bowtie_1	Swab	Yes	43822.50694	0.530156	F	White		Unknown	12:10:00 PM	CTRL	219798	0	102	11625	41	1572	2	4947	78	166	0	28	13	16	3558	4	1293	2	805	0	0	0	15	0	154	0	0	0	0	0	0	0	0	0	0
112-6mo	10161	0	Gerber	Bowtie_1	Swab	Yes	43790.70833	0.527968	F	White		Unknown	5:00:00 PM	CTRL	454523	0	139	16228	67	3190	3	6266	112	354	3	75	19	25	7634	2	3151	1	1517	0	0	0	10	0	377	1	0	0	0	0	0	1	0	0	0
107-6mo	10157	0	Gerber	Bowtie_1	Swab	Yes	43811.5125	0.623322	F	Black		Unknown	12:18:00 PM	CTRL	745597	0	116	35899	64	3888	2	9709	170	497	1	117	12	31	16057	9	4493	3	2563	0	0	0	77	0	615	0	0	0	0	0	0	1	0	0	0
10-6mo	10156	0	Gerber	Bowtie_1	Swab	Yes	43438	0.509589	M	White		Unknown	Unknown	CTRL	172446	0	8	14375	8	1815	0	6454	37	322	0	48	6	5	4219	0	1033	0	771	0	0	0	10	0	57	2	0	0	0	0	0	0	0	0	0
101-6mo	10150	0	Gerber	Bowtie_1	Swab	Yes	43760.40903	0.524408	F	White		Unknown	9:49:00 AM	CTRL	202830	0	16	10286	41	1765	0	4510	58	184	3	29	5	5	3903	0	1159	2	767	0	0	0	28	0	117	1	0	0	0	0	0	0	0	0	0
97_Control_S23	10148	0	EoE	Bowtie_1	Swab	No	42822	10.6274	F	White	14.6883	Unknown	Unknown	CTRL	726	0	0	6	0	3	0	2	0	2	0	0	0	0	6	0	1	0	1	0	0	0	0	0	0	0	0	0	0	0	0	0	0	0	0
96_Control_S21	10147	0	EoE	Bowtie_1	Swab	No	42822	16.1014	F	White	19.815	Unknown	Unknown	CTRL	1000	0	0	11	0	3	0	1	0	0	0	0	0	0	4	0	1	0	4	0	0	0	1	0	0	0	0	0	0	0	0	0	0	0	0
94_Control_S19	10146	0	EoE	Bowtie_1	Swab	No	42815	11.0027	M	White	17.8059	Unknown	Unknown	CTRL	1374	0	0	10	0	2	0	5	1	0	0	0	0	0	7	0	2	0	4	0	0	0	2	0	4	0	0	0	0	0	0	0	0	0	0
93_Control_S17	10145	0	EoE	Bowtie_1	Swab	No	3/21/2017	11.7068	F	White	14.1798	Unknown	Unknown	CTRL	16314	0	0	341	2	252	0	327	4	15	0	0	0	2	271	0	96	0	141	0	0	0	1	0	13	0	0	0	0	0	0	0	0	0	0
92_Control_S15	10144	0	EoE	Bowtie_1	Swab	No	3/21/2017	6.51507	F	White	14.7479	Unknown	Unknown	CTRL	941	0	0	13	0	4	0	5	1	0	0	0	0	0	4	0	2	0	1	0	0	0	1	0	2	0	0	0	0	0	0	0	0	0	0
91_Control_S13	10143	0	EoE	Bowtie_1	Swab	No	Unknown		M	White	21	Unknown	Unknown	CTRL	557	0	0	12	0	4	0	4	0	0	0	0	0	0	5	0	3	0	4	0	0	0	0	0	0	0	0	0	0	0	0	0	0	0	0
89_Control_S11	10142	0	EoE	Bowtie_1	Swab	No	3/8/2017	16.4137	F	White	26.6948	Unknown	Unknown	CTRL	1824	0	0	23	0	6	0	5	0	0	0	0	0	0	17	0	2	0	7	0	0	0	0	0	0	0	1	0	0	0	0	0	0	0	0
83_Control_S6	10141	0	EoE	Bowtie_1	Swab	No	3/8/2017	10.2795	F	Black	15.5612	Unknown	Unknown	CTRL	1428	0	1	13	1	8	0	0	1	0	0	0	0	0	5	0	0	0	1	0	0	0	0	0	2	0	0	0	0	0	0	0	0	0	0
82_Control_S5	10140	0	EoE	Bowtie_1	Swab	No	2/28/2017	7.03014	F	White	15.3497	Unknown	Unknown	CTRL	1985	0	0	28	0	10	0	12	1	0	0	1	0	1	25	0	4	0	7	1	0	0	0	0	1	0	0	0	0	0	0	0	0	0	0
78_Control_S3	10139	0	EoE	Bowtie_1	Swab	No	2/28/2017	10.3397	M	White	16.3976	Unknown	Unknown	CTRL	19914	0	3	218	6	295	0	163	7	6	0	0	2	1	208	0	43	0	236	0	0	0	9	0	13	1	0	0	0	0	0	0	0	0	0
77_Control_S2	10138	0	EoE	Bowtie_1	Swab	No	2/28/2017	18.1288	M	White	19.4248	Unknown	Unknown	CTRL	59975	0	2	1916	10	685	0	1809	16	74	0	11	2	15	1153	0	320	0	448	0	0	0	7	0	17	0	0	0	0	0	0	0	0	0	0
76_Control_S1	10137	0	EoE	Bowtie_1	Swab	No	2/22/2017	5.85205	M	White	15.465	Unknown	Unknown	CTRL	1832	0	0	26	0	6	0	7	0	1	0	0	0	0	18	0	4	0	11	0	0	0	0	0	0	0	0	0	0	0	0	0	0	0	0
75_Control_S30	10136	0	EoE	Bowtie_1	Swab	No	2/22/2017	11.6932	F	White	23.3248	Unknown	Unknown	CTRL	837	0	0	12	0	3	0	6	0	1	0	0	0	0	2	0	3	0	0	0	0	0	0	0	0	0	0	0	0	0	0	0	0	0	0
74_Control_S29	10135	0	EoE	Bowtie_1	Swab	No	2/22/2017	8.48767	F	White	13.702	Unknown	Unknown	CTRL	2737	0	0	13	0	9	0	4	0	1	0	0	0	0	10	0	2	0	13	0	0	0	1	0	2	0	0	0	0	0	0	0	0	0	0
73_Control_S28	10134	0	EoE	Bowtie_1	Swab	No	2/22/2017	16.3671	F	White	18.491	Unknown	Unknown	CTRL	11380	0	0	85	3	50	0	45	5	1	0	1	1	0	55	0	22	0	54	0	0	0	9	0	3	0	1	0	0	0	0	0	0	0	0
72_Control_S27	10133	0	EoE	Bowtie_1	Swab	No	2/21/2017	10.5096	M	White	14.3459	Unknown	Unknown	CTRL	451	0	0	13	0	3	0	1	0	0	0	0	0	0	5	0	1	0	2	0	0	0	0	0	0	0	0	0	0	0	0	0	0	0	0
71_Control_S26	10132	0	EoE	Bowtie_1	Swab	No	2/21/2017	16.5726	F	White	24.4889	Unknown	Unknown	CTRL	1260	0	1	26	0	7	0	7	1	3	0	0	0	0	6	0	2	0	2	0	0	0	1	0	0	0	0	0	0	0	0	0	0	0	0
69_Control_S25	10131	0	EoE	Bowtie_1	Swab	No	2/21/2017	11.0575	F	Biracial	17.0299	Unknown	Unknown	CTRL	1234	0	0	30	0	8	0	6	0	1	0	0	0	0	11	0	2	0	2	0	0	0	0	0	0	0	0	0	0	0	0	0	0	0	0
67_Control_S22	10130	0	EoE	Bowtie_1	Swab	No	2/14/2017	7.50137	M	White	18.176	Unknown	Unknown	CTRL	3958	0	0	43	3	52	0	21	7	4	0	1	0	0	12	0	18	0	18	0	0	0	1	0	4	0	0	0	0	0	0	0	0	0	0
63_Control_S13	10129	0	EoE	Bowtie_1	Swab	No	2/8/2017	16.3781	F	White	26.7848	Unknown	Unknown	CTRL	82896	0	8	1136	12	494	0	990	46	50	1	9	1	14	504	0	193	1	410	0	0	0	9	0	25	0	0	0	1	0	0	0	0	0	0
60_Control_S10	10128	0	EoE	Bowtie_1	Swab	No	2/8/2017	7.27123	M	White	14.6165	Unknown	Unknown	CTRL	549	0	0	17	0	3	0	5	0	1	0	0	0	0	12	0	1	0	1	0	0	0	0	0	0	0	0	0	0	0	0	0	0	0	0
59_Control_S7	10127	0	EoE	Bowtie_1	Swab	No	2/1/2017	12.0603	F	White	24.897	Unknown	Unknown	CTRL	1679	0	1	26	1	15	0	2	0	1	0	0	0	0	9	0	0	0	4	0	0	0	1	0	0	0	0	0	0	0	0	0	0	0	0
56_Control_S24	10126	0	EoE	Bowtie_1	Swab	No	1/31/2017	15.2027	M	Other	21.9281	Unknown	Unknown	CTRL	2673	0	0	35	0	12	0	10	1	0	0	0	1	0	19	0	6	0	11	0	0	0	1	0	1	0	0	0	0	0	0	0	0	0	0
54_Control_S21	10125	0	EoE	Bowtie_1	Swab	No	1/31/2017	8.37808	F	White	13.3882	Unknown	Unknown	CTRL	15637	0	0	340	0	164	0	235	8	9	0	1	1	2	187	0	30	1	137	0	0	0	1	0	8	0	0	0	0	0	0	0	0	0	0
51_Control_S15	10124	0	EoE	Bowtie_1	Swab	No	1/25/2017	6.86027	F	White	13.125	Unknown	Unknown	CTRL	2655	0	0	22	5	12	0	10	4	0	0	0	0	0	12	0	5	0	12	0	0	0	2	0	1	0	0	0	0	0	0	0	0	0	0
49_Control_S12	10123	0	EoE	Bowtie_1	Swab	No	1/17/2017	10.8932	M	Other	20.6395	Unknown	Unknown	CTRL	4077	0	0	36	1	29	0	14	0	3	0	0	0	0	25	0	7	0	17	0	0	0	3	0	2	0	0	0	0	0	0	0	0	0	0
46_Control_S3	10122	0	EoE	Bowtie_1	Swab	No	1/24/2017	16.6822	F	White	22.5895	Unknown	Unknown	CTRL	26511	0	2	211	10	178	0	136	12	9	0	0	0	2	141	0	42	1	162	0	0	0	9	0	20	0	0	0	0	0	0	0	0	0	0
41_Control_S20	10121	0	EoE	Bowtie_1	Swab	No	1/18/2017	10.6411	F	White	19.0132	Unknown	Unknown	CTRL	19583	0	0	500	0	241	0	298	7	17	0	5	0	4	302	0	81	0	120	0	0	0	1	0	18	0	1	0	0	0	0	0	0	0	0
40_Control_S17	10120	0	EoE	Bowtie_1	Swab	No	1/18/2017	14.4822	F	White	20.1631	Unknown	Unknown	CTRL	6565	0	1	53	1	19	0	30	1	1	0	0	0	0	28	0	12	0	42	1	0	0	0	0	1	1	0	0	0	0	0	0	0	0	0
39_Control_S14	10119	0	EoE	Bowtie_1	Swab	No	1/18/2017	15.8822	F	White	30.6008	Unknown	Unknown	CTRL	3880	0	0	19	0	23	0	21	3	1	0	0	0	1	17	0	5	0	26	0	0	0	0	0	1	0	0	0	0	0	0	0	0	0	0
38_Control_S11	10118	0	EoE	Bowtie_1	Swab	No	1/17/2017	14.7123	F	Biracial	25.7117	Unknown	Unknown	CTRL	35293	0	0	222	2	164	0	123	18	13	0	6	0	2	169	0	34	0	179	0	0	0	10	0	17	0	0	0	0	0	0	0	0	0	0
35_Control_S5	10117	0	EoE	Bowtie_1	Swab	No	1/17/2017	10.6932	M	White	22.7666	Unknown	Unknown	CTRL	17747	0	0	256	1	75	0	17	7	12	0	3	0	0	123	0	42	0	107	0	0	0	2	0	4	0	0	1	0	0	0	0	0	0	0
33_Control_S2	10116	0	EoE	Bowtie_1	Swab	No	1/10/2017	10.7808	F	White	15.3198	Unknown	Unknown	CTRL	2276	0	0	7	0	12	0	6	0	0	0	0	0	0	8	0	2	0	8	0	0	0	1	0	1	0	0	0	0	0	0	0	0	0	0
280-Control_S10	10115	0	EoE	Bowtie_1	Swab	No	5/1/2018	13.9507	M	White	27.5918	Unknown	Unknown	CTRL	422	0	0	2	0	4	0	2	0	0	0	0	0	0	0	0	2	0	1	0	0	0	0	0	0	0	0	0	0	0	0	0	0	0	0
266-Control_S1	10114	0	EoE	Bowtie_1	Swab	No	3/13/2018	16.4658	F	White	20.8906	Unknown	Unknown	CTRL	14896	0	0	39	5	164	0	158	7	9	0	6	0	0	108	0	62	0	85	0	0	0	8	0	8	1	0	0	0	0	0	0	0	0	0
265-Control_S38	10113	0	EoE	Bowtie_1	Swab	No	3/13/2018	14.7096	F	White	18.0717	Unknown	Unknown	CTRL	15696	0	1	36	2	116	0	99	9	9	0	0	1	0	106	0	53	0	71	0	0	0	4	0	23	0	0	0	0	0	0	0	0	0	0
264-Control_S37	10112	0	EoE	Bowtie_1	Swab	No	3/13/2018	8.35068	M	White	15.3998	Unknown	Unknown	CTRL	47555	0	5	93	15	482	0	461	21	27	0	1	5	1	322	1	168	1	216	0	0	0	13	0	85	0	0	0	0	0	0	0	0	0	0
263-Control_S36	10111	0	EoE	Bowtie_1	Swab	No	3/13/2018	12.8274	F	White	29.6376	Unknown	Unknown	CTRL	17378	0	4	39	5	211	0	156	4	4	0	0	0	1	112	1	71	0	104	0	0	0	7	0	15	0	0	0	0	0	0	0	0	0	0
260-Control_S33	10110	0	EoE	Bowtie_1	Swab	No	3/6/2018	12.9644	M	White	16.8739	Unknown	Unknown	CTRL	14014	0	1	32	4	122	1	47	11	7	0	2	0	1	92	0	54	0	74	0	0	0	22	0	22	1	0	0	1	0	0	0	0	0	0
258-Control_S31	10109	0	EoE	Bowtie_1	Swab	No	3/6/2018	16.1507	F	White	47.2489	Unknown	Unknown	CTRL	3903	0	0	7	1	21	0	20	1	1	0	1	1	1	15	0	9	1	15	0	0	0	1	0	1	0	0	0	0	1	0	0	0	0	0
257-Control_S30	10108	0	EoE	Bowtie_1	Swab	No	2/28/2018	1.82466	F	White	18.2185	Unknown	Unknown	CTRL	6550	0	1	12	1	62	0	18	5	2	0	1	1	0	44	0	26	0	25	0	0	0	4	0	4	0	0	0	0	1	0	0	0	0	0
252-Control_S27	10107	0	EoE	Bowtie_1	Swab	No	2/27/2018	15.1151	F	White	20.0889	Unknown	Unknown	CTRL	16330	0	0	40	4	117	0	61	7	7	0	3	1	1	109	1	56	2	78	0	0	0	4	0	33	1	1	0	0	1	0	0	0	0	0
250-Control_S26	10106	0	EoE	Bowtie_1	Swab	No	2/13/2018	4.53973	F	White	13.2985	Unknown	Unknown	CTRL	5163	0	1	8	3	45	0	22	2	2	0	0	0	1	14	0	20	0	32	0	0	0	2	0	17	0	0	0	0	6	0	0	0	0	0
249-Control_S25	10105	0	EoE	Bowtie_1	Swab	No	2/13/2018	14.9041	F	White	19.288	Unknown	Unknown	CTRL	2151	0	0	14	0	17	0	9	0	1	0	1	0	0	32	0	9	0	8	0	0	0	2	0	2	0	0	0	0	0	0	0	0	0	0
246-Control_S23	10104	0	EoE	Bowtie_1	Swab	No	1/23/2018	8.0274	F	White	17.1434	Unknown	Unknown	CTRL	865	0	0	6	0	9	0	1	0	1	0	0	0	0	4	0	2	0	3	0	0	0	1	0	0	0	0	0	0	1	0	0	0	0	0
242-Control_S22	10103	0	EoE	Bowtie_1	Swab	No	1/16/2018	15.3671	F	Other	33.7024	Unknown	Unknown	CTRL	19056	0	3	21	1	93	0	88	6	5	0	0	0	0	83	1	34	0	42	0	0	0	8	0	29	1	0	0	0	0	0	0	0	0	0
235-Control_S17	10102	0	EoE	Bowtie_1	Swab	No	1/2/2018	6.84932	M	Biracial	19.4168	Unknown	Unknown	CTRL	2740	0	0	7	0	17	0	10	5	1	0	0	0	0	10	0	6	0	5	0	0	0	1	0	4	0	0	0	0	6	0	0	0	0	0
232-Control_S25	10101	0	EoE	Bowtie_1	Swab	No	1/2/2018	8.18904	M	White	19.0557	Unknown	Unknown	CTRL	11649	0	1	19	2	45	0	29	6	4	1	0	2	0	50	0	42	0	17	0	0	0	7	0	8	0	0	0	0	2	0	0	0	0	0
231-Control_S24	10100	0	EoE	Bowtie_1	Swab	No	12/27/2017	11.337	M	White	17.8835	Unknown	Unknown	CTRL	156	0	0	1	0	0	0	0	0	0	0	0	0	0	0	0	0	0	1	0	0	0	0	0	0	0	0	0	0	0	0	0	0	0	0
229-Control_S23	10099	0	EoE	Bowtie_1	Swab	No	12/19/2017	5.16438	M	White	16.0199	Unknown	Unknown	CTRL	1772	0	1	1	0	10	0	4	3	2	0	0	0	0	11	0	4	0	7	0	0	0	2	0	3	0	0	0	0	0	0	0	0	0	0
228-Control_S22	10098	0	EoE	Bowtie_1	Swab	No	12/13/2017	5.80548	M	White	15.442	Unknown	Unknown	CTRL	732	0	0	0	0	4	0	1	0	0	0	0	0	0	1	0	1	0	0	0	0	0	0	0	1	0	0	0	0	0	0	0	0	0	0
227-Control_S21	10097	0	EoE	Bowtie_1	Swab	No	12/12/2017	9.41644	F	Other	16.5042	Unknown	Unknown	CTRL	131	0	0	2	0	1	0	1	0	1	0	0	0	0	2	0	0	0	1	0	0	0	0	0	0	0	0	0	0	0	0	0	0	0	0
225-Control_S19	10096	0	EoE	Bowtie_1	Swab	No	12/12/2017	12.4082	F	White	15.2344	Unknown	Unknown	CTRL	833	0	0	2	0	11	0	5	0	0	0	0	0	0	3	0	1	0	2	0	0	0	1	0	0	0	0	0	0	1	0	0	0	0	0
218-Control_S16	10095	0	EoE	Bowtie_1	Swab	No	11/14/2017	16.8027	M	White	17.2306	Unknown	Unknown	CTRL	847	0	0	1	1	1	0	1	0	1	0	0	0	0	5	0	1	0	6	0	0	0	0	0	2	0	0	0	1	1	0	0	0	0	0
217-Control_S15	10094	0	EoE	Bowtie_1	Swab	No	11/14/2017	15.0795	M	White	20.9737	Unknown	Unknown	CTRL	1680	0	0	15	1	16	0	13	0	1	0	0	0	0	17	0	4	0	3	0	0	0	2	0	0	0	0	0	0	0	0	0	0	0	0
216-Control_S14	10093	0	EoE	Bowtie_1	Swab	No	11/14/2017	6.36986	F	Other	17.2292	Unknown	Unknown	CTRL	1368	0	0	2	0	12	0	7	1	0	0	1	0	0	2	0	2	0	2	0	0	0	0	0	0	0	0	0	0	5	0	0	0	0	0
209-Control_S10	10092	0	EoE	Bowtie_1	Swab	No	10/17/2017	9.73425	M	White	15.8699	Unknown	Unknown	CTRL	378	0	0	5	0	4	0	1	1	1	0	0	0	0	5	0	6	0	0	0	0	0	2	1	0	0	0	0	0	0	0	0	0	0	0
208-Control_S9	10091	0	EoE	Bowtie_1	Swab	No	10/17/2017	11.8438	M	White	18.4375	Unknown	Unknown	CTRL	17539	0	2	22	4	109	0	64	6	5	0	1	1	3	68	0	44	0	48	0	0	0	6	0	27	0	0	0	0	0	0	0	0	0	0
207-Control_S8	10090	0	EoE	Bowtie_1	Swab	No	10/17/2017	4.29041	F	White	14.7415	Unknown	Unknown	CTRL	2924	0	0	1	0	16	0	7	1	1	0	0	0	0	12	0	3	1	5	0	0	0	0	0	13	0	0	0	0	5	0	0	0	0	0
205-Control_S7	10089	0	EoE	Bowtie_1	Swab	No	10/11/2017	5.54795	M	White	16.0701	Unknown	Unknown	CTRL	187	0	0	0	0	0	0	0	0	0	0	0	0	0	2	0	0	0	1	0	0	0	0	0	0	0	0	0	0	4	0	0	0	0	0
201-Control_S5	10088	0	EoE	Bowtie_1	Swab	No	10/3/2017	3.14247	M	White	17.3886	Unknown	Unknown	CTRL	2383	0	0	6	2	26	0	8	3	1	0	0	0	0	18	1	4	0	12	0	0	0	0	0	6	0	0	0	0	1	0	0	0	0	0
200-Control_S4	10087	0	EoE	Bowtie_1	Swab	No	10/3/2017	4.88493	M	White	16.5644	Unknown	Unknown	CTRL	3525	0	0	7	1	6	0	20	1	0	0	0	0	0	19	0	12	0	15	0	0	0	3	0	0	0	0	0	0	0	0	0	0	0	0
198-Control_S3	10086	0	EoE	Bowtie_1	Swab	No	10/3/2017	9.6	M	White	15.0343	Unknown	Unknown	CTRL	139	0	0	1	0	0	0	1	0	0	0	0	0	0	1	0	1	0	1	0	0	0	0	0	0	0	0	0	0	0	0	0	0	0	0
191-Control_S36	10085	0	EoE	Bowtie_1	Swab	No	9/12/2017	12.4438	M	White	18.3872	Unknown	Unknown	CTRL	1213	0	0	3	0	7	0	0	1	0	0	0	0	0	2	1	3	0	0	0	0	0	0	0	1	0	0	0	0	0	0	0	0	0	0
189-Control_S35	10084	0	EoE	Bowtie_1	Swab	No	9/12/2017	2.55068	F	White	13.922	Unknown	Unknown	CTRL	6875	0	0	14	1	57	0	38	3	2	0	0	0	1	47	0	31	0	49	0	0	0	1	0	20	0	0	0	0	1	0	0	0	0	0
188-Control_S34	10083	0	EoE	Bowtie_1	Swab	No	9/12/2017	14.0329	F	White	17.4987	Unknown	Unknown	CTRL	6602	0	0	42	1	105	0	71	3	9	0	3	0	0	93	0	30	0	31	0	0	0	5	0	8	0	0	0	0	7	0	0	0	0	0
187-Control_S33	10082	0	EoE	Bowtie_1	Swab	No	9/5/2017	12.411	F	White	20.5619	Unknown	Unknown	CTRL	316	0	0	0	0	3	0	0	0	0	0	0	0	0	1	0	0	0	1	0	0	0	1	0	0	0	0	0	0	0	0	0	0	0	0
186-Control_S32	10081	0	EoE	Bowtie_1	Swab	No	9/5/2017	1.83288	F	White	15.8223	Unknown	Unknown	CTRL	195	0	0	1	0	2	0	1	0	0	0	0	0	0	1	0	0	0	1	0	0	0	0	0	0	0	0	0	0	0	0	0	0	0	0
185-Control_S31	10080	0	EoE	Bowtie_1	Swab	No	9/5/2017	2.42192	F	White	17.8571	Unknown	Unknown	CTRL	3679	0	1	4	0	20	0	18	1	0	0	0	0	2	21	0	8	0	7	0	0	0	1	0	3	0	0	0	0	0	0	0	0	0	0
184-Control_S30	10079	0	EoE	Bowtie_1	Swab	No	9/5/2017	10.0822	F	White	18.8689	Unknown	Unknown	CTRL	3840	0	0	9	1	28	0	19	1	0	0	1	0	1	18	0	19	0	10	0	0	0	2	0	14	0	0	0	1	1	0	0	0	0	0
182-Control_S29	10078	0	EoE	Bowtie_1	Swab	No	8/30/2017	7.05753	F	Black	15.552	Unknown	Unknown	CTRL	1344	0	1	1	0	9	0	2	1	2	0	0	0	0	5	0	4	0	2	0	0	0	3	0	3	0	0	0	0	4	0	0	0	0	0
180-Control_S28	10077	0	EoE	Bowtie_1	Swab	No	8/29/2017	17.7452	F	White	31.0481	Unknown	Unknown	CTRL	2488	0	0	4	1	13	0	8	4	1	0	0	0	0	17	0	8	0	6	0	0	0	4	0	1	0	0	0	0	3	0	0	0	0	0
179-Control_S27	10076	0	EoE	Bowtie_1	Swab	No	8/29/2017	5.0274	F	Asian	14.6102	Unknown	Unknown	CTRL	3594	0	0	11	0	44	0	25	5	1	0	0	0	0	36	0	30	0	17	0	0	0	2	0	10	0	0	0	0	5	0	0	0	0	0
177-Control_S37	10075	0	EoE	Bowtie_1	Swab	No	8/29/2017	9.16164	F	White	16.7456	Unknown	Unknown	CTRL	2551	0	0	7	0	41	0	24	4	2	0	0	0	0	20	0	19	0	8	0	0	0	0	0	1	0	0	0	0	0	0	0	0	0	0
175-Control_S36	10074	0	EoE	Bowtie_1	Swab	No	8/23/2017	8.37534	M	Asian	22.6627	Unknown	Unknown	CTRL	1361	0	0	2	0	7	0	8	1	0	0	1	0	0	5	0	5	0	3	0	0	0	2	0	1	0	0	0	0	3	0	0	0	0	0
170-Control_S34	10073	0	EoE	Bowtie_1	Swab	No	8/8/2017	2.6411	F	White	16.403	Unknown	Unknown	CTRL	680	0	0	2	1	2	0	1	1	0	0	0	0	0	6	0	3	0	1	0	0	0	0	0	0	0	0	0	0	0	0	0	0	0	0
168-Control_S32	10072	0	EoE	Bowtie_1	Swab	No	8/8/2017	9.87945	M	White	16.7864	Unknown	Unknown	CTRL	550	0	0	2	0	11	0	0	0	0	0	0	0	0	3	0	1	0	1	0	0	0	1	0	0	0	0	0	0	0	0	0	0	0	0
166-Control_S30	10071	0	EoE	Bowtie_1	Swab	No	8/2/2017	7.51507	M	Biracial	14.813	Unknown	Unknown	CTRL	2503	0	0	3	2	21	0	2	1	1	0	1	0	0	15	0	7	0	7	0	0	0	1	0	8	0	0	0	0	0	0	0	0	0	0
165-Control_S29	10070	0	EoE	Bowtie_1	Swab	No	8/1/2017	6.30685	M	White	13.9504	Unknown	Unknown	CTRL	1701	0	0	4	0	4	0	3	2	1	0	0	0	0	1	0	4	0	9	0	0	0	0	0	1	0	0	0	0	1	0	0	0	0	0
162-Control_S27	10069	0	EoE	Bowtie_1	Swab	No	8/1/2017	8.06575	M	White	15.9037	Unknown	Unknown	CTRL	616	0	0	1	1	1	0	0	0	0	0	0	0	0	2	0	1	0	0	0	0	0	1	0	0	0	0	0	0	0	0	0	0	0	0
159-Control_S26	10068	0	EoE	Bowtie_1	Swab	No	7/25/2017	11.5671	M	White	16.2802	Unknown	Unknown	CTRL	4085	0	0	8	6	24	0	15	5	3	0	1	0	0	16	0	7	0	6	0	0	0	4	0	0	0	1	0	0	1	0	0	0	0	0
157-Control_S25	10067	0	EoE	Bowtie_1	Swab	No	7/25/2017	17.5671	M	White	26.2507	Unknown	Unknown	CTRL	1301	0	0	3	0	12	0	3	2	1	0	0	0	0	8	0	3	0	4	0	0	0	0	0	0	0	0	0	0	0	0	0	0	0	0
156-Control_S24	10066	0	EoE	Bowtie_1	Swab	No	7/11/2017	16.8164	F	White	17.2263	Unknown	Unknown	CTRL	8843	0	1	10	2	41	0	57	1	3	0	2	0	0	52	0	41	0	53	0	0	0	7	0	15	0	0	0	0	0	0	0	0	0	0
152-Control_S21	10065	0	EoE	Bowtie_1	Swab	No	6/27/2017	17.4877	F	Other	23.2166	Unknown	Unknown	CTRL	5805	0	1	12	2	84	0	29	2	2	0	1	0	2	51	0	15	0	38	0	0	0	3	0	12	0	0	0	0	0	0	0	0	0	0
151-Control_S20	10064	0	EoE	Bowtie_1	Swab	No	6/27/2017	11.6603	M	Other	16.7011	Unknown	Unknown	CTRL	2424	0	0	2	0	18	0	7	4	1	0	0	0	0	11	0	8	0	19	0	0	0	0	0	9	0	0	0	0	0	0	0	0	0	0
149-Control_S18	10063	0	EoE	Bowtie_1	Swab	No	6/27/2017	4.83562	F	Other	15.1627	Unknown	Unknown	CTRL	4941	0	0	28	0	75	0	49	1	5	0	0	0	0	71	0	29	0	22	0	0	0	2	0	12	0	0	0	0	1	0	0	0	0	0
147-Control_S16	10062	0	EoE	Bowtie_1	Swab	No	6/27/2017	7.36438	M	White	19.4839	Unknown	Unknown	CTRL	8901	0	1	16	2	68	0	35	2	3	0	0	0	1	61	0	20	0	32	0	0	0	10	0	17	0	0	0	0	2	0	0	0	0	0
146-Control_S15	10061	0	EoE	Bowtie_1	Swab	No	6/13/2017	15.0521	M	White	20.881	Unknown	Unknown	CTRL	2400	0	0	7	0	10	0	6	1	0	0	0	0	0	17	0	3	1	2	0	0	0	3	0	1	0	0	0	0	0	0	0	0	0	0
145-Control_S14	10060	0	EoE	Bowtie_1	Swab	No	6/13/2017	15.1589	M	Black	25.3324	Unknown	Unknown	CTRL	4323	0	0	8	0	35	0	21	2	2	0	0	0	0	18	0	8	0	19	0	0	0	2	0	1	1	0	0	0	0	0	0	1	0	0
143-Control_S13	10059	0	EoE	Bowtie_1	Swab	No	6/13/2017	10.7233	M	Other	15.9838	Unknown	Unknown	CTRL	4779	0	1	36	1	64	0	78	0	5	0	0	0	1	93	0	25	0	27	0	0	0	3	0	3	0	0	0	0	0	0	0	0	0	0
134-Control_S9	10058	0	EoE	Bowtie_1	Swab	No	5/30/2017	11.4301	F	White	20.0444	Unknown	Unknown	CTRL	5976	0	0	9	0	39	0	36	3	1	0	0	0	1	21	1	17	0	23	0	0	0	7	0	4	0	0	0	0	0	0	0	0	0	0
133-Control_S8	10057	0	EoE	Bowtie_1	Swab	No	5/30/2017	6.92055	M	White	16.9111	Unknown	Unknown	CTRL	1254	0	0	7	1	8	0	4	1	1	0	0	0	0	6	0	8	0	1	0	0	0	1	0	1	0	0	0	0	1	0	0	0	0	0
129-Control_S5	10056	0	EoE	Bowtie_1	Swab	No	5/23/2017	15.0438	F	Biracial	43.9373	Unknown	Unknown	CTRL	154	0	0	1	0	1	0	0	0	1	0	0	0	0	0	0	0	0	1	0	0	0	0	0	0	0	0	0	0	0	0	0	0	0	0
125-Control_S3	10055	0	EoE	Bowtie_1	Swab	No	5/17/2017	12.7452	F	White	15.2761	Unknown	Unknown	CTRL	604	0	0	0	0	3	0	2	0	1	0	0	0	0	2	0	2	0	1	0	0	0	0	0	1	0	0	0	0	4	0	0	0	0	0
124-Control_S2	10054	0	EoE	Bowtie_1	Swab	No	5/17/2017	10.4137	M	Black	15.488	Unknown	Unknown	CTRL	136	0	0	0	0	0	0	0	0	0	0	0	0	0	0	0	0	0	0	0	0	0	0	0	0	0	0	0	0	8	0	0	0	0	0
117_Control_S26	10053	0	EoE	Bowtie_1	Swab	No	5/9/2017	14.6219	F	White	21.5458	Unknown	Unknown	CTRL	684	0	0	10	0	4	0	3	0	0	0	0	0	0	5	0	2	0	0	0	0	0	0	0	0	0	0	0	0	0	0	0	0	0	0
111_Control_S20	10052	0	EoE	Bowtie_1	Swab	No	4/11/2017	13.0959	M	Other	19.4922	Unknown	Unknown	CTRL	2865	0	1	13	0	5	0	4	0	0	0	0	0	0	6	0	3	0	4	0	0	0	0	0	1	0	0	0	0	0	0	0	0	0	0
110_Control_S18	10051	0	EoE	Bowtie_1	Swab	No	4/11/2017	3.52329	F	Black	17.3961	Unknown	Unknown	CTRL	1280	0	0	14	0	11	0	4	0	0	0	0	0	0	8	0	4	0	8	0	0	0	1	0	2	0	0	0	0	0	0	0	0	0	0
109_Control_S16	10050	0	EoE	Bowtie_1	Swab	No	4/11/2017	15.8164	F	White	22.0517	Unknown	Unknown	CTRL	1430	0	0	10	0	2	0	2	1	0	0	0	0	0	4	0	0	0	5	0	0	0	0	0	0	0	0	0	0	0	0	0	0	0	0
103_Control_S12	10049	0	EoE	Bowtie_1	Swab	No	4/4/2017	1.43014	M	White	18.5947	Unknown	Unknown	CTRL	1456	0	0	19	0	11	0	9	0	0	0	1	0	0	14	0	1	0	7	0	0	0	0	0	2	0	0	0	0	0	0	0	0	0	0
CH047_S48	10048	0	ACE	Bowtie_1	Swab	Yes	12/3/2019	3.2137	F	White		Unknown	Unknown	CTRL	148404	0	26	2988	35	1181	0	1916	74	209	1	35	11	7	1884	2	966	2	696	0	0	0	78	0	57	1	0	0	1	0	0	0	0	0	0
CH044_S42	10047	0	ACE	Bowtie_1	Swab	Yes	11/23/2019	3.01644	M	White		Unknown	Unknown	CTRL	134962	0	40	3338	34	1108	0	2220	53	181	0	25	1	14	2007	3	912	0	607	1	0	1	75	0	86	1	0	0	0	0	0	0	0	0	0
CH041_S36	10046	0	ACE	Bowtie_1	Swab	Yes	11/21/2019	3.1726	F	White		Unknown	Unknown	CTRL	113695	0	36	1949	28	883	1	1584	48	93	0	20	6	10	1528	1	730	1	549	0	0	0	37	0	71	0	0	0	0	0	0	0	0	0	0
CH039_S30	10045	0	ACE	Bowtie_1	Swab	Yes	11/19/2019	3.60274	F	White		Unknown	Unknown	CTRL	154121	0	36	5062	32	1674	1	4315	68	280	0	40	8	10	2596	0	1168	0	592	0	0	0	64	0	36	0	1	0	0	0	0	0	0	0	0
CH036_S24	10044	0	ACE	Bowtie_1	Swab	Yes	11/25/2019	5.00274	F	Black		Unknown	Unknown	CTRL	1213841	0	248	52398	272	11544	11	23245	469	2728	5	406	48	84	32632	27	11308	14	4455	0	0	0	540	0	557	1	0	0	0	0	0	0	0	1	0
CH034_S18	10043	0	ACE	Bowtie_1	Swab	Yes	11/16/2019	5.1726	F	White		Unknown	Unknown	CTRL	281620	0	78	6528	51	2313	3	4000	98	342	0	58	11	20	3673	1	1716	3	1145	102	0	0	145	0	111	3	0	0	0	0	0	0	0	0	0
CH033_S12	10042	0	ACE	Bowtie_1	Swab	Yes	11/3/2019	4.34521	M	White		Unknown	Unknown	CTRL	303421	0	48	8981	79	3705	4	6414	160	630	2	102	13	10	4191	2	1825	1	1471	1	0	0	145	0	74	2	0	0	0	0	0	0	0	0	0
CH032_S6	10041	0	ACE	Bowtie_1	Swab	Yes	11/5/2019	4.13973	M	Other		Unknown	Unknown	CTRL	957614	0	120	50112	156	11155	10	18504	347	2434	0	447	28	40	25166	13	9758	2	4748	0	0	0	398	0	319	3	0	0	0	0	1	0	0	0	0
CH030_S47	10040	0	ACE	Bowtie_1	Swab	Yes	11/12/2019	5.35616	F	Hispanic		Unknown	Unknown	CTRL	90216	0	25	2668	17	895	0	1604	41	147	1	28	7	5	1586	1	845	0	455	0	0	0	27	0	25	0	0	0	0	1	0	0	0	0	0
CH029_S41	10039	0	ACE	Bowtie_1	Swab	Yes	11/11/2019	3.83014	F	Asian		Unknown	Unknown	CTRL	289451	0	95	5465	48	2123	0	2490	114	365	0	69	26	12	3739	5	2070	2	1388	2	0	0	84	0	246	4	1	0	0	0	0	0	0	0	0
CH028_S35	10038	0	ACE	Bowtie_1	Swab	Yes	11/9/2019	5.14795	M	Hispanic		Unknown	Unknown	CTRL	85478	0	7	2271	20	933	0	2045	52	162	0	18	7	3	1219	2	475	0	454	0	0	0	38	0	26	1	0	0	0	0	0	1	0	0	0
CH026_S29	10037	0	ACE	Bowtie_1	Swab	Yes	11/8/2019	4.89041	M	White		Unknown	Unknown	CTRL	507886	2	165	7668	110	2601	3	3256	228	624	3	81	32	41	5610	8	3228	9	1791	4	0	0	98	0	640	9	0	0	1	0	0	1	0	0	0
CH025_S23	10036	0	ACE	Bowtie_1	Swab	Yes	11/4/2019	5.7726	F	Hispanic		Unknown	Unknown	CTRL	378153	0	66	8549	64	2915	2	3998	133	591	2	84	26	23	6394	8	2813	10	1593	0	0	1	183	0	218	4	0	0	1	0	0	0	0	0	0
CH024_S17	10035	0	ACE	Bowtie_1	Swab	Yes	11/1/2019	4.23836	M	Biracial		Unknown	Unknown	CTRL	138053	0	32	2046	33	965	0	1493	63	193	0	29	8	8	1496	5	911	1	664	0	0	0	27	0	103	1	0	0	1	0	0	0	0	0	0
CH023_S11	10034	0	ACE	Bowtie_1	Swab	Yes	10/26/2019	5.78356	F	White		Unknown	Unknown	CTRL	274260	0	60	10498	32	1862	0	4549	60	490	2	71	12	15	4696	0	1778	1	1063	0	0	1	130	0	210	4	0	0	0	0	0	0	0	0	0
CH022_S5	10033	0	ACE	Bowtie_1	Swab	Yes	10/14/2019	5.89315	F	Asian		Unknown	Unknown	CTRL	192413	0	41	6175	37	1706	2	3268	85	336	0	45	9	9	4216	1	1453	1	872	0	0	0	102	0	130	2	0	0	1	0	0	0	0	0	0
CH021_S46	10032	0	ACE	Bowtie_1	Swab	Yes	11/2/2019	3.1726	F	Hispanic		Unknown	Unknown	CTRL	265514	0	38	12580	60	2820	1	6907	105	674	0	82	10	13	6412	4	2561	1	1124	20	0	0	95	0	75	1	1	0	0	0	0	0	0	0	0
CH019_S40	10031	0	ACE	Bowtie_1	Swab	Yes	10/24/2019	3.7863	F	Black		Unknown	Unknown	CTRL	181015	0	44	6257	55	1739	0	2755	71	352	1	62	12	9	3845	1	1662	1	814	0	0	1	84	0	54	0	0	0	0	0	0	0	0	0	0
CH017_S34	10030	0	ACE	Bowtie_1	Swab	Yes	10/22/2019	5.77534	M	Other		Unknown	Unknown	CTRL	1355	0	0	35	0	13	0	25	3	4	0	2	0	0	14	0	3	0	2	0	0	0	2	0	0	0	0	0	0	0	0	0	0	0	0
CH016_S28	10029	0	ACE	Bowtie_1	Swab	Yes	10/19/2019	4.30411	M	Black		Unknown	Unknown	CTRL	404505	0	30	8815	60	2782	2	3516	175	556	0	67	13	17	6264	6	2714	5	1841	11	0	0	139	0	275	4	0	0	2	0	0	0	0	0	0
CH015_S22	10028	0	ACE	Bowtie_1	Swab	Yes	10/12/2019	5.09863	F	Hispanic		Unknown	Unknown	CTRL	629069	0	92	15819	102	4810	2	7544	215	1004	2	161	19	28	11309	3	4645	4	2538	0	0	1	250	0	316	3	0	0	1	0	0	0	1	1	0
CH014_S16	10027	0	ACE	Bowtie_1	Swab	Yes	10/5/2019	4.20274	M	Black		Unknown	Unknown	CTRL	511817	2	128	14661	131	5393	1	10402	173	847	1	117	41	30	9887	3	4037	3	2432	0	0	0	269	0	271	1	1	0	5	0	0	0	3	0	0
CH012_S10	10026	0	ACE	Bowtie_1	Swab	Yes	10/27/2019	5.16164	F	White		Unknown	Unknown	CTRL	144783	0	1	3765	28	991	0	2249	38	228	0	26	2	2	1669	0	500	0	647	0	0	0	112	0	21	0	0	0	0	0	0	0	0	0	0
CH011_S4	10025	0	ACE	Bowtie_1	Swab	Yes	11/11/2019	4.29589	F	Hispanic		Unknown	Unknown	CTRL	384733	0	56	7730	80	2772	4	3552	110	479	0	86	23	13	5890	3	2578	7	1652	0	0	2	216	0	224	4	0	3	2	0	0	0	0	1	0
CH009_S45	10024	0	ACE	Bowtie_1	Swab	Yes	10/9/2019	4.98356	M	Biracial		Unknown	Unknown	CTRL	166565	0	19	5616	33	1474	1	2850	51	284	0	47	7	4	3726	3	1367	1	703	0	0	0	76	0	75	1	0	1	0	0	0	0	0	0	0
CH006_S39	10023	0	ACE	Bowtie_1	Swab	Yes	10/8/2019	4.49315	M	Biracial		Unknown	Unknown	CTRL	111594	0	18	1491	22	518	0	800	48	134	0	26	5	2	1180	1	607	3	405	0	0	0	31	0	151	2	0	0	0	0	0	0	0	0	0
CH005_S33	10022	0	ACE	Bowtie_1	Swab	Yes	10/4/2019	5.07397	M	Black		Unknown	Unknown	CTRL	165701	0	23	4125	29	1343	1	2232	59	275	2	37	11	5	2744	3	1081	0	706	0	0	2	98	0	78	2	0	0	1	0	0	0	1	0	0
CH004_S27	10021	0	ACE	Bowtie_1	Swab	Yes	10/3/2019	4.3726	M	White		Unknown	Unknown	CTRL	320632	0	49	14028	58	2965	2	6254	88	596	0	119	18	12	8056	4	2845	2	1134	3	0	1	150	0	188	0	0	0	0	0	0	0	0	0	0
CH002_S21	10020	0	ACE	Bowtie_1	Swab	Yes	9/30/2019	3.6	F	Biracial		Unknown	Unknown	CTRL	132946	0	22	1626	10	871	1	732	57	107	0	33	9	7	1502	2	785	5	682	7	0	0	45	0	124	5	0	0	0	0	1	1	4	1	0
APLS019_S15	10019	0	ACE	Bowtie_1	Swab	Yes	11/8/2019	14.4603	M	Black		Unknown	Unknown	CTRL	638502	2	65	13996	144	4966	3	4886	291	781	1	166	39	32	8447	11	3678	10	2330	0	0	1	398	0	496	6	3	1	1	0	0	0	0	1	0
APLS018_S9	10018	0	ACE	Bowtie_1	Swab	Yes	11/4/2019	13.8247	F	Hispanic		Unknown	Unknown	CTRL	93511	0	16	416	21	424	1	221	50	55	0	19	2	5	522	5	491	3	343	0	2	0	26	0	137	4	0	0	0	0	0	4	2	0	0
APLS017_S3	10017	0	ACE	Bowtie_1	Swab	Yes	11/5/2019	14.7315	M	Hispanic		Unknown	Unknown	CTRL	288621	0	42	2391	51	1748	1	1619	141	236	0	27	16	19	2576	4	2091	13	1296	0	0	0	77	0	440	12	0	0	0	0	2	0	0	0	0
APLS016_S44	10016	0	ACE	Bowtie_1	Swab	Yes	10/31/2019	16.5699	M	Black		Unknown	Unknown	CTRL	21676	0	2	150	2	117	1	118	11	25	0	5	0	1	194	0	130	0	84	0	0	0	6	0	18	0	0	1	0	0	0	0	0	0	0
APLS015_S38	10015	0	ACE	Bowtie_1	Swab	Yes	10/29/2019	14.1699	M	Unknown		Unknown	Unknown	CTRL	105614	0	14	847	13	486	0	456	42	78	0	11	4	3	823	1	505	1	335	0	0	0	23	0	129	5	0	0	1	0	0	0	0	0	0
APLS014_S32	10014	0	ACE	Bowtie_1	Swab	Yes	10/22/2019	16.7178	M	Hispanic		Unknown	Unknown	CTRL	8903	0	3	41	2	93	0	34	2	9	0	1	2	1	23	0	50	1	50	0	0	0	4	0	7	4	0	0	0	0	0	0	0	0	0
APLS013_S26	10013	0	ACE	Bowtie_1	Swab	Yes	10/11/2019	16.6164	M	White		Unknown	Unknown	CTRL	42338	0	6	389	10	732	0	314	24	35	0	8	1	3	215	1	166	1	349	0	0	0	52	0	10	0	0	0	3	0	0	0	0	0	0
APLS012_S20	10012	0	ACE	Bowtie_1	Swab	Yes	10/8/2019	16.0274	M	Hispanic		Unknown	Unknown	CTRL	190932	0	32	1074	29	687	0	411	100	157	0	21	12	9	933	1	673	5	554	0	0	0	41	0	310	2	0	0	1	0	0	0	0	0	0
APLS011_S14	10011	0	ACE	Bowtie_1	Swab	Yes	9/24/2019	15.4301	F	Black		Unknown	Unknown	CTRL	150213	2	20	779	43	660	1	321	92	93	1	13	18	12	728	1	617	2	475	0	0	0	28	2	206	5	0	0	2	0	0	0	0	0	0
APLS010_S8	10010	0	ACE	Bowtie_1	Swab	Yes	9/17/2019	15.7644	F	White		Unknown	Unknown	CTRL	28074	0	2	87	2	191	0	71	6	20	1	0	2	3	98	0	71	1	96	1	0	0	11	0	3	2	0	0	0	0	0	0	0	1	0
APLS009_S2	10009	0	ACE	Bowtie_1	Swab	Yes	9/11/2019	16.0137	F	Hispanic		Unknown	Unknown	CTRL	22442	0	3	132	8	265	0	67	17	15	0	5	1	1	93	0	82	0	177	0	0	0	23	0	4	3	0	0	0	0	0	0	0	0	0
APLS008_S43	10008	0	ACE	Bowtie_1	Swab	Yes	9/9/2019	13.5096	M	Hispanic		Unknown	Unknown	CTRL	73299	2	13	454	22	389	0	219	36	65	0	15	5	9	418	1	214	3	243	0	0	0	28	0	104	16	0	0	11	0	0	0	0	0	0
APLS007_S37	10007	0	ACE	Bowtie_1	Swab	Yes	7/26/2019	15.6959	F	Hispanic		Unknown	Unknown	CTRL	25499	0	3	161	11	434	0	174	30	20	0	6	1	1	87	0	81	1	259	0	0	0	6	0	2	2	0	1	2	0	0	0	0	0	0
APLS006_S31	10006	0	ACE	Bowtie_1	Swab	Yes	7/26/2019	14.7699	F	Hispanic		Unknown	Unknown	CTRL	193884	0	21	1086	59	919	0	609	118	105	1	18	5	6	1096	2	719	2	613	0	2	0	67	0	235	9	0	0	2	0	0	0	0	0	0
APLS005_S25	10005	0	ACE	Bowtie_1	Swab	Yes	7/24/2019	16.3781	M	Hispanic		Unknown	Unknown	CTRL	234737	0	32	1521	26	906	1	488	102	124	1	16	1	4	1606	4	1145	12	975	18	1	0	158	1	419	10	0	0	1	0	0	0	0	0	0
APLS004_S19	10004	0	ACE	Bowtie_1	Swab	Yes	7/19/2019	15.5479	F	Hispanic		Unknown	Unknown	CTRL	16265	0	1	113	1	197	0	71	4	15	1	1	2	5	91	1	142	0	184	0	0	0	29	0	1	1	2	0	1	0	0	0	0	1	0
APLS003_S13	10003	0	ACE	Bowtie_1	Swab	Yes	7/12/2019	16.8027	M	White		Unknown	Unknown	CTRL	251375	0	25	2951	47	1118	3	1165	130	233	1	44	11	6	2086	2	1118	8	908	1	0	0	68	0	305	1	0	0	0	0	0	0	0	0	0
APLS002_S7	10002	0	ACE	Bowtie_1	Swab	Yes	7/9/2019	14.7699	M	Black		Unknown	Unknown	CTRL	14825	0	2	110	3	204	0	150	4	12	0	1	1	0	85	1	73	2	87	0	0	0	7	0	1	3	0	4	3	0	0	0	1	0	0
APLS001_S1	10001	0	ACE	Bowtie_1	Swab	Yes	7/8/2019	14.8712	M	Hispanic		Unknown	Unknown	CTRL	390234	0	48	5187	98	2479	3	2027	166	375	3	53	26	28	3961	10	2162	4	1191	0	0	1	121	0	308	6	4	2	6	0	2	0	3	0	0
sk92b	1093	0	TBI	Bowtie_1	Swab	Yes	2/23/18	26	M	Unknown	25.1071	Unknown	Unknown	PostExercise CTRL	476756	0	25	21402	69	21319	1	21443	157	285	0	96	10	80	6468	2	4462	4	4447	0	16	0	141	2	0	0	0	0	0	0	0	0	0	0	0
sk82b	1092	0	TBI	Bowtie_1	Swab	Yes	2/23/18	24	M	Unknown	23.7076	Unknown	Unknown	PostExercise CTRL	302894	0	5	17749	53	17671	1	17779	91	205	2	46	8	32	6359	3	3028	6	3017	0	20	0	56	0	0	0	0	0	0	0	0	0	0	0	1
sk62b	1091	0	TBI	Bowtie_1	Swab	Yes	2/23/18	27	M	Unknown	22.1487	Unknown	Unknown	PostExercise CTRL	273356	0	0	21925	35	21835	2	21962	74	246	0	63	2	4	5294	0	2887	0	2877	0	7	0	12	0	0	0	0	0	0	0	0	0	0	0	0
sk52b	1090	0	TBI	Bowtie_1	Swab	Yes	2/23/18	23	M	Unknown	24.3898	Unknown	Unknown	PostExercise CTRL	127956	0	11	6434	11	6405	3	6456	41	82	0	34	2	27	2708	5	1629	4	1622	0	7	0	33	0	0	0	1	1	0	0	0	0	0	0	0
sk32b	1089	0	TBI	Bowtie_1	Swab	Yes	2/23/18	24	M	Unknown	22.4263	Unknown	Unknown	PostExercise CTRL	991646	0	17	86879	79	86386	3	87008	186	985	0	297	20	79	22865	2	8793	10	8723	0	53	0	182	0	0	0	0	0	0	0	0	0	0	0	0
sk152b	1088	0	TBI	Bowtie_1	Swab	Yes	2/23/18	28	M	Unknown	24.3253	Unknown	Unknown	PostExercise CTRL	80988	0	5	2779	33	2778	0	2792	40	17	0	7	2	14	606	0	526	0	528	0	9	0	4	0	0	0	0	0	0	0	0	0	0	0	0
sk142b	1087	0	TBI	Bowtie_1	Swab	Yes	2/23/18	28	M	Unknown	23.7076	Unknown	Unknown	PostExercise CTRL	290441	0	6	18720	48	18639	2	18760	89	215	1	55	7	26	5578	2	3807	1	3813	0	22	0	27	0	0	0	0	0	0	0	0	0	0	0	0
sk132b	1086	0	TBI	Bowtie_1	Swab	Yes	2/23/18	30	M	Unknown	25.6757	Unknown	Unknown	PostExercise CTRL	398549	0	13	21910	49	21815	3	21964	126	293	0	65	8	34	7832	4	4565	12	4544	0	10	0	59	3	0	1	0	0	0	0	1	0	0	0	0
sk122b	1085	0	TBI	Bowtie_1	Swab	Yes	2/23/18	28	M	Unknown	25.1022	Unknown	Unknown	PostExercise CTRL	694659	0	5	60900	81	60579	1	60982	179	722	0	126	3	28	12917	4	7701	2	7679	0	43	0	42	1	0	0	1	0	0	0	0	0	0	0	1
sk112b	1084	0	TBI	Bowtie_1	Swab	Yes	2/23/18	35	M	Unknown	28.1889	Unknown	Unknown	PostExercise CTRL	200460	0	5	13941	27	13867	0	13970	72	184	2	65	4	13	3579	1	2488	0	2474	0	10	0	13	0	0	0	1	0	0	0	0	0	0	0	0
tbitu006b	1083	0	TBI	Bowtie_1	Swab	Yes	2/5/20	18.7419	M	White	22.5321	Unknown	Unknown	PostExercise CTRL	182594	0	1	16915	20	16845	0	16925	37	151	0	49	1	17	1781	2	1026	2	1023	0	31	0	17	0	0	0	0	0	0	0	0	0	0	0	0
tbitu005b	1082	0	TBI	Bowtie_1	Swab	Yes	2/5/20	19.0924	M	White	25.7994	Unknown	Unknown	PostExercise CTRL	345029	0	6	27427	35	27338	0	27462	87	328	0	75	13	56	5049	0	2449	2	2436	0	25	0	35	0	0	0	0	0	0	0	0	0	0	0	0
tbitu004b	1081	0	TBI	Bowtie_1	Swab	Yes	2/5/20	22.0603	M	White	23.75	Unknown	Unknown	PostExercise CTRL	57688	0	3	1861	10	1861	0	1869	16	17	1	8	1	6	472	0	387	1	386	0	8	0	12	0	0	0	0	0	0	0	0	0	0	0	0
tbitu003b	1080	0	TBI	Bowtie_1	Swab	Yes	2/5/20	22.5449	M	White	23.1211	Unknown	Unknown	PostExercise CTRL	351878	0	8	36278	36	36165	0	36305	107	482	0	92	10	23	5449	0	2618	4	2609	0	14	0	28	1	0	0	0	0	0	0	0	0	0	0	0
tbitu002b	1079	0	TBI	Bowtie_1	Swab	Yes	2/5/20	20.6119	M	White	26.1892	Unknown	Unknown	PostExercise CTRL	453842	0	6	30319	32	30212	2	30342	98	535	1	74	4	34	5692	0	3124	4	3114	0	41	0	55	0	1	0	0	1	0	0	0	0	0	0	0
tbitu001b	1078	0	TBI	Bowtie_1	Swab	Yes	2/5/20	21.6961	M	White	25.0338	Unknown	Unknown	PostExercise CTRL	578038	0	7	65954	53	65754	1	66020	99	700	0	196	9	68	6697	1	3371	6	3354	0	91	0	65	0	0	0	0	0	0	0	0	0	0	0	0
tbibw20b	1077	0	TBI	Bowtie_1	Swab	Yes	4/26/19	21.768	M	White	27.5155	Unknown	Unknown	PostExercise CTRL	88802	0	1	5784	10	5756	0	5789	27	119	0	20	4	4	873	0	596	0	599	0	7	0	7	0	0	0	0	0	0	0	0	0	0	0	0
tbibw19b	1076	0	TBI	Bowtie_1	Swab	Yes	4/25/19	22.0087	M	White	27.8	Unknown	Unknown	PostExercise CTRL	391563	1	7	27603	73	27491	3	27655	112	378	1	89	4	46	5503	3	4107	1	4099	0	53	0	37	0	0	0	0	0	0	0	0	0	0	0	0
tbibw18b	1075	0	TBI	Bowtie_1	Swab	Yes	4/25/19	20.7518	M	White	24.3253	Unknown	Unknown	PostExercise CTRL	520095	0	12	32998	51	32830	1	33051	107	524	1	84	11	48	8846	1	4038	0	4001	0	29	0	64	0	1	0	0	0	0	0	0	0	0	0	0
tbibw17b	1074	0	TBI	Bowtie_1	Swab	Yes	4/25/19	19.9577	F	White	18.1619	Unknown	Unknown	PostExercise CTRL	201578	0	6	10088	27	10050	0	10106	63	170	0	35	4	30	2571	0	1319	2	1313	0	15	0	38	0	0	0	1	0	0	0	1	0	0	0	0
tbibw16b	1073	0	TBI	Bowtie_1	Swab	Yes	4/25/19	21.2609	F	White	22.4945	Unknown	Unknown	PostExercise CTRL	754477	0	18	63330	102	63140	4	63481	146	995	0	177	19	82	10335	7	8737	10	8723	0	84	0	77	0	1	0	0	0	0	0	0	1	0	0	0
tbibw15b	1072	0	TBI	Bowtie_1	Swab	Yes	4/25/19	21.4169	F	White	30.1793	Unknown	Unknown	PostExercise CTRL	429012	0	10	36817	39	36654	1	36853	74	563	0	132	5	49	7149	4	3727	7	3706	0	47	0	69	0	0	0	0	0	0	0	0	0	0	0	1
tbibw14b	1071	0	TBI	Bowtie_1	Swab	Yes	4/25/19	24.0288	F	Black	22.2935	Unknown	Unknown	PostExercise CTRL	702568	1	10	44934	79	44798	0	45010	150	590	0	106	13	82	8406	1	5733	3	5715	0	131	0	69	0	1	0	0	0	0	0	0	0	0	0	0
tbibw13b	1070	0	TBI	Bowtie_1	Swab	Yes	4/25/19	24.0288	F	Black	21.5378	Unknown	Unknown	PostExercise CTRL	1130671	0	26	61923	133	61754	3	62033	214	862	0	150	27	179	15477	13	10378	12	10347	0	178	0	253	0	0	0	0	0	0	0	0	0	0	0	0
tbibw12b	1069	0	TBI	Bowtie_1	Swab	Yes	4/24/19	21.7567	M	White	23.6253	Unknown	Unknown	PostExercise CTRL	150505	0	4	9556	13	9512	2	9565	29	163	0	41	1	26	1832	1	1082	0	1075	0	12	0	13	0	0	0	0	0	0	0	0	0	0	0	0
tbibw11b	1068	0	TBI	Bowtie_1	Swab	Yes	4/24/19	20.3027	F	Biracial	23.1283	Unknown	Unknown	PostExercise CTRL	263307	0	1	21872	20	21812	3	21923	74	315	0	65	6	14	3434	0	2460	0	2439	0	13	0	25	0	0	1	0	0	0	0	0	0	0	0	0
tbibw10b	1067	0	TBI	Bowtie_1	Swab	Yes	4/24/19	21.6305	M	White	21.6115	Unknown	Unknown	PostExercise CTRL	230400	0	1	12413	24	12365	0	12447	68	165	0	36	4	7	2022	0	1450	0	1444	0	36	0	11	0	0	0	0	0	0	0	0	0	0	0	0
tbibw09b	1066	0	TBI	Bowtie_1	Swab	Yes	4/24/19	21.2306	M	Black	25.0647	Unknown	Unknown	PostExercise CTRL	569300	0	6	40301	62	40128	4	40361	126	605	0	103	13	62	9237	2	4831	5	4791	0	47	0	49	0	2	0	0	0	0	0	0	0	0	0	0
tbibw08b	1065	0	TBI	Bowtie_1	Swab	Yes	4/18/19	21.9707	M	White	24.4097	Unknown	Unknown	PostExercise CTRL	402572	0	9	32322	33	32172	2	32359	84	430	2	132	7	49	8337	0	4259	0	4242	0	10	0	53	2	0	0	0	0	0	0	0	1	0	0	1
tbibw07b	1064	0	TBI	Bowtie_1	Swab	Yes	4/18/19	22.1075	F	White	19.7375	Unknown	Unknown	PostExercise CTRL	426814	0	1	29772	65	29684	0	29856	149	540	0	123	12	28	6325	0	4182	1	4161	0	14	0	22	0	0	0	1	0	0	0	0	0	0	0	0
tbibw06b	1063	0	TBI	Bowtie_1	Swab	Yes	4/18/19	21.5955	M	White	28.2781	Unknown	Unknown	PostExercise CTRL	678208	0	23	41268	114	41164	1	41367	251	754	3	141	23	103	8944	7	6134	4	6097	0	68	0	45	0	1	0	1	1	0	0	0	2	0	0	0
tbibw05b	1062	0	TBI	Bowtie_1	Swab	Yes	4/18/19	21.8911	M	White	25.359	Unknown	Unknown	PostExercise CTRL	694134	1	19	31478	110	31343	2	31536	195	715	3	127	28	58	8125	3	5966	8	5942	0	92	0	161	0	1	0	0	0	1	0	0	0	0	0	0
tbibw04b	1061	0	TBI	Bowtie_1	Swab	Yes	4/18/19	21.091	F	White	12.4033	Unknown	Unknown	PostExercise CTRL	209021	0	6	14738	40	14733	0	14796	116	316	0	48	8	26	891	3	1950	4	1942	0	19	0	15	0	0	0	0	0	0	0	0	0	0	0	0
tbibw03b	1060	0	TBI	Bowtie_1	Swab	Yes	4/18/19	21.4688	M	White	27.5179	Unknown	Unknown	PostExercise CTRL	851346	0	11	58368	107	58098	1	58458	136	1019	1	223	7	76	14460	0	8183	2	8139	0	76	0	91	0	0	0	0	0	0	0	0	0	0	0	0
tbibw02b	1059	0	TBI	Bowtie_1	Swab	Yes	4/17/19	21.6336	F	White	23.4908	Unknown	Unknown	PostExercise CTRL	606352	0	17	39601	72	39442	3	39662	169	641	1	150	21	48	8478	2	5559	1	5527	0	19	0	53	1	0	0	0	0	0	0	0	0	0	0	1
tbibw01b	1058	0	TBI	Bowtie_1	Swab	Yes	4/17/19	22.1372	F	White	22.1404	Unknown	Unknown	PostExercise CTRL	553882	0	16	37743	102	37579	7	37808	146	548	0	146	13	85	7498	2	4732	4	4703	0	81	0	49	1	0	0	0	0	0	0	0	1	0	0	0
sk91b	1057	0	TBI	Bowtie_1	Swab	Yes	2/21/18	26	M	Unknown	25.1071	Unknown	Unknown	PostExercise CTRL	371027	0	7	14785	57	14676	1	14809	127	295	1	74	9	40	4196	0	3513	4	3494	0	15	0	79	1	0	0	0	0	0	0	0	1	0	0	0
sk81b	1056	0	TBI	Bowtie_1	Swab	Yes	2/21/18	24	M	Unknown	23.7076	Unknown	Unknown	PostExercise CTRL	160948	0	1	10478	26	10419	0	10493	72	81	1	28	2	5	3036	0	1779	1	1766	0	7	0	12	0	0	0	0	0	0	1	0	0	0	0	0
sk71b	1055	0	TBI	Bowtie_1	Swab	Yes	2/21/18		M	Unknown		Unknown	Unknown	PostExercise CTRL	442616	0	3	37758	56	37593	0	37834	113	279	0	88	1	17	8926	2	4636	4	4605	0	10	0	17	0	1	0	0	0	0	0	0	0	0	0	0
sk61b	1054	0	TBI	Bowtie_1	Swab	Yes	2/21/18	27	M	Unknown	22.1487	Unknown	Unknown	PostExercise CTRL	505089	0	3	39207	55	38989	1	39273	124	388	1	89	9	13	10466	1	5836	0	5806	0	15	0	33	1	0	0	0	0	0	0	0	0	0	0	0
sk51b	1053	0	TBI	Bowtie_1	Swab	Yes	2/21/18	23	M	Unknown	24.3898	Unknown	Unknown	PostExercise CTRL	79800	0	3	3873	9	3866	1	3883	23	57	0	13	4	12	1489	2	1114	2	1114	0	6	0	9	0	0	0	0	1	0	0	0	1	0	0	0
sk41b	1052	0	TBI	Bowtie_1	Swab	Yes	2/21/18	23	M	Unknown	22.2944	Unknown	Unknown	PostExercise CTRL	296098	0	11	20738	28	20632	3	20785	92	331	1	77	5	37	7038	2	3586	4	3572	0	7	0	44	0	0	0	0	0	0	0	0	0	0	0	0
sk31b	1051	0	TBI	Bowtie_1	Swab	Yes	2/21/18	24	M	Unknown	22.4263	Unknown	Unknown	PostExercise CTRL	498758	0	12	44705	58	44469	4	44770	119	561	1	158	3	41	10733	2	4989	3	4956	0	31	0	48	1	1	0	0	0	0	0	0	0	0	0	0
sk151b	1050	0	TBI	Bowtie_1	Swab	Yes	2/21/18	28	M	Unknown	24.3253	Unknown	Unknown	PostExercise CTRL	589558	0	14	37591	81	37452	2	37700	154	431	0	109	10	47	10675	4	6729	4	6719	0	22	0	55	1	0	0	0	0	0	0	0	1	0	0	0
sk141b	1049	0	TBI	Bowtie_1	Swab	Yes	2/21/18	28	M	Unknown	23.7076	Unknown	Unknown	PostExercise CTRL	131361	0	5	6169	18	6146	0	6191	62	94	0	29	2	16	1762	0	1478	5	1473	0	15	0	11	1	0	0	1	0	0	0	0	0	0	0	0
sk131b	1048	0	TBI	Bowtie_1	Swab	Yes	2/21/18	30	M	Unknown	25.6757	Unknown	Unknown	PostExercise CTRL	145663	0	4	9567	30	9517	0	9581	51	95	0	31	1	14	2741	1	1423	2	1418	0	1	0	5	0	0	0	0	0	0	0	0	0	0	0	0
sk121b	1047	0	TBI	Bowtie_1	Swab	Yes	2/21/18	28	M	Unknown	25.1022	Unknown	Unknown	PostExercise CTRL	297185	0	8	23747	51	23632	1	23804	112	271	0	71	5	27	4499	1	2739	3	2720	0	20	0	17	0	0	0	1	0	0	0	0	0	0	0	0
sk111b	1046	0	TBI	Bowtie_1	Swab	Yes	2/21/18	35	M	Unknown	28.1889	Unknown	Unknown	PostExercise CTRL	343074	0	10	25329	31	25192	0	25384	85	344	0	77	4	44	6771	2	4723	3	4703	0	24	0	48	2	0	0	0	0	0	0	0	1	0	0	0
mctbi20y	1045	0	TBI	Bowtie_1	Swab	Yes	10/31/18	19.9993	M	White	21.8711	Unknown	Unknown	PostExercise CTRL	209545	0	14	7110	83	7072	2	7139	117	126	0	33	13	48	1335	0	1498	0	1498	0	8	0	21	0	0	0	1	0	0	0	0	0	0	0	0
mctbi19y	1044	0	TBI	Bowtie_1	Swab	Yes	10/24/18	18.6933	M	Black	25.7243	Unknown	Unknown	PostExercise CTRL	61613	0	4	1660	19	1659	0	1667	24	21	0	6	2	33	363	0	387	1	386	0	12	0	16	0	0	0	0	0	0	0	0	0	0	0	0
mctbi18y	1043	0	TBI	Bowtie_1	Swab	Yes	10/24/18	20.9822	M	Black	32.5463	Unknown	Unknown	PostExercise CTRL	64400	0	0	3045	23	3055	0	3068	61	52	0	4	3	0	212	2	491	1	493	0	40	0	3	2	0	0	0	0	0	0	0	0	0	0	0
mctbi17y	1042	0	TBI	Bowtie_1	Swab	Yes	10/17/18	21.4696	M	White	32.1884	Unknown	Unknown	PostExercise CTRL	55044	0	1	812	18	812	0	814	26	15	0	2	4	21	184	0	392	0	394	0	12	0	12	1	0	0	1	0	0	0	0	0	0	0	0
mctbi16y	1041	0	TBI	Bowtie_1	Swab	Yes	10/17/18	20.3553	M	Black	34.716	Unknown	Unknown	PostExercise CTRL	206736	0	14	8947	46	8892	5	8963	60	126	0	41	14	92	2619	0	1612	2	1603	0	11	0	54	0	0	0	0	0	0	0	0	0	0	0	1
mctbi15y	1040	0	TBI	Bowtie_1	Swab	Yes	10/10/18	21.2697	M	Black	30.5122	Unknown	Unknown	PostExercise CTRL	9188	0	0	377	7	374	1	379	8	9	0	1	1	1	28	0	76	1	77	0	2	0	0	0	0	0	0	0	0	0	0	0	0	0	0
mctbi14y	1039	0	TBI	Bowtie_1	Swab	Yes	10/10/18	21.6338	M	White	27.0435	Unknown	Unknown	PostExercise CTRL	179557	0	7	12353	23	12300	0	12377	61	238	0	44	5	14	2918	0	1720	2	1708	0	28	0	27	1	0	0	0	0	0	0	0	0	0	0	0
mctbi13y	1038	0	TBI	Bowtie_1	Swab	Yes	10/3/18	20.3443	M	White	24.3068	Unknown	Unknown	PostExercise CTRL	131929	0	8	3838	22	3811	0	3852	69	81	0	19	9	31	1135	0	1056	3	1054	0	3	0	42	0	0	0	0	0	0	1	0	0	0	1	0
mctbi12y	1037	0	TBI	Bowtie_1	Swab	Yes	9/26/18	20.4593	M	White	26.5418	Unknown	Unknown	PostExercise CTRL	151184	0	17	5747	39	5732	1	5769	74	75	2	22	15	61	1364	0	1254	2	1249	0	7	0	46	0	0	0	0	0	0	0	0	0	0	0	0
mctbi11y	1036	0	TBI	Bowtie_1	Swab	Yes	9/19/18	20.2594	M	Black	28.478	Unknown	Unknown	PostExercise CTRL	134736	0	10	4055	24	4051	1	4069	40	70	0	12	5	43	1233	0	1336	1	1334	0	8	0	33	1	0	0	0	0	0	0	0	0	0	0	1
mctbi10y	1035	0	TBI	Bowtie_1	Swab	Yes	9/19/18	20.3388	M	White	38.6487	Unknown	Unknown	PostExercise CTRL	156329	0	15	8229	37	8208	1	8248	39	152	2	23	2	71	2154	0	1524	1	1520	0	3	0	18	0	0	0	0	0	0	0	0	0	0	0	0
mctbi09y	1034	0	TBI	Bowtie_1	Swab	Yes	9/12/18	20.5687	M	White	32.7723	Unknown	Unknown	PostExercise CTRL	82587	0	4	3649	17	3644	0	3665	35	62	0	17	1	19	1096	3	931	1	932	0	13	0	18	2	0	0	0	1	0	0	0	0	0	0	0
mctbi08y	1033	0	TBI	Bowtie_1	Swab	Yes	9/6/18	21.0945	M	White	31.6447	Unknown	Unknown	PostExercise CTRL	53812	0	1	2268	11	2264	2	2277	14	40	0	9	0	13	458	0	470	0	469	0	9	0	3	1	0	0	0	0	0	0	0	0	0	0	0
mctbi07y	1032	0	TBI	Bowtie_1	Swab	Yes	9/6/18	19.9364	M	White	26.1204	Unknown	Unknown	PostExercise CTRL	49145	0	1	2840	30	2843	3	2858	31	45	0	3	5	18	361	1	729	5	731	0	12	0	7	0	0	0	0	0	0	0	0	0	0	0	0
mctbi06y	1031	0	TBI	Bowtie_1	Swab	Yes	9/1/18	21.9056	M	Black	25.5448	Unknown	Unknown	PostExercise CTRL	178935	0	5	10988	48	10947	0	11020	73	190	0	42	1	22	2062	0	1952	3	1950	0	19	0	29	0	1	0	0	0	0	0	0	0	0	0	0
mctbi05y	1030	0	TBI	Bowtie_1	Swab	Yes	8/29/18	20.2211	M	White	32.075	Unknown	Unknown	PostExercise CTRL	474076	0	21	22801	79	22700	0	22843	172	351	0	69	19	107	5419	5	4264	3	4247	0	57	0	109	1	0	0	0	0	0	0	0	0	0	0	0
mctbi04y	1029	0	TBI	Bowtie_1	Swab	Yes	8/29/18	20.5496	M	White	20.9185	Unknown	Unknown	PostExercise CTRL	923687	0	30	53919	121	53801	2	54099	153	763	2	149	31	184	9046	3	6694	9	6672	1	129	0	168	2	0	2	0	0	0	0	0	1	0	0	2
mctbi03y	1028	0	TBI	Bowtie_1	Swab	Yes	8/24/18	20.3749	M	Black	26.3839	Unknown	Unknown	PostExercise CTRL	106461	0	2	4479	6	4464	0	4493	39	132	0	29	4	4	1142	0	798	5	800	0	9	0	20	0	0	0	0	0	0	0	0	0	0	0	0
mctbi02y	1027	0	TBI	Bowtie_1	Swab	Yes	8/24/18	21.4586	M	White	21.0195	Unknown	Unknown	PostExercise CTRL	348457	0	14	18036	90	17926	1	18083	124	281	0	61	11	103	3591	0	2797	2	2790	0	22	0	53	2	3	0	1	0	0	0	1	0	0	0	0
mctbi01y	1026	0	TBI	Bowtie_1	Swab	Yes	8/22/18	21.5307	M	White	26.5743	Unknown	Unknown	PostExercise CTRL	453047	0	65	11587	89	11523	2	11627	259	258	1	39	38	216	3652	4	3638	18	3622	0	95	0	251	3	0	0	0	0	1	0	0	1	0	0	0
mc179post	1025	0	TBI	Bowtie_1	Expectorant	Yes	Unknown	19	M	White	22.7077	Unknown	Unknown	PostExercise CTRL	99549	0	2	2231	20	2219	1	2232	46	31	0	15	3	15	933	0	736	1	738	0	18	0	35	0	0	0	0	0	1	0	0	0	0	0	0
mc178post	1024	0	TBI	Bowtie_1	Expectorant	Yes	Unknown	19	M	White	20.0857	Unknown	Unknown	PostExercise CTRL	81974	0	10	2680	27	2660	2	2686	33	31	0	5	4	21	672	0	545	0	542	0	1	0	25	0	0	0	1	0	0	0	0	0	0	0	0
mc177post	1023	0	TBI	Bowtie_1	Expectorant	Yes	Unknown	19	F	White	20.5957	Unknown	Unknown	PostExercise CTRL	71604	0	5	1419	5	1407	0	1427	27	23	0	12	2	7	739	0	721	0	724	0	11	0	39	0	0	0	0	1	0	0	0	0	0	0	0
mc176post	1022	0	TBI	Bowtie_1	Expectorant	Yes	Unknown	19	M	White	21.4104	Unknown	Unknown	PostExercise CTRL	121216	0	0	7675	11	7628	0	7690	29	76	1	38	4	17	1849	2	1148	0	1144	0	15	0	32	0	0	0	1	0	0	0	0	0	0	0	0
mc175post	1021	0	TBI	Bowtie_1	Expectorant	Yes	Unknown	19	M	Unknown	22.6291	Unknown	Unknown	PostExercise CTRL	138087	0	15	2263	6	2252	0	2268	78	59	0	14	2	23	1250	6	1635	1	1644	0	45	0	86	7	0	0	1	0	0	0	0	0	0	0	0
mc174post	1020	0	TBI	Bowtie_1	Expectorant	Yes	Unknown	19	M	White	18.7326	Unknown	Unknown	PostExercise CTRL	133482	0	6	2322	17	2309	0	2331	63	53	1	16	2	22	1109	1	1115	0	1119	0	21	0	69	1	0	0	0	0	0	0	1	0	0	0	0
mc173post	1019	0	TBI	Bowtie_1	Expectorant	Yes	Unknown	18	M	Unknown	23.8673	Unknown	Unknown	PostExercise CTRL	15665	0	1	375	1	375	0	378	4	6	0	3	0	1	133	0	236	0	240	0	1	0	0	0	0	0	0	0	0	1	0	0	0	0	0
mc172post	1018	0	TBI	Bowtie_1	Expectorant	Yes	Unknown	18	F	White	20.1733	Unknown	Unknown	PostExercise CTRL	481164	0	8	17203	87	17111	1	17238	182	291	2	77	17	63	4378	1	4308	15	4301	0	31	0	188	13	0	0	1	0	0	0	1	0	0	0	0
mc1725post	1017	0	TBI	Bowtie_1	Expectorant	Yes	Unknown	23	M	White	23.6136	Unknown	Unknown	PostExercise CTRL	114310	0	7	3252	24	3241	0	3263	59	44	0	14	6	16	1572	0	1026	0	1024	0	12	0	39	0	0	0	0	0	0	0	0	0	0	0	0
mc1724post	1016	0	TBI	Bowtie_1	Expectorant	Yes	Unknown	22	M	White	18.938	Unknown	Unknown	PostExercise CTRL	51736	0	1	1423	7	1420	0	1427	23	16	0	8	4	10	591	3	452	2	451	0	6	0	14	1	0	1	0	0	0	0	0	0	0	0	0
mc1723post	1015	0	TBI	Bowtie_1	Expectorant	Yes	Unknown	22	M	White	21.7552	Unknown	Unknown	PostExercise CTRL	165373	0	2	4787	17	4745	0	4792	84	97	0	27	3	23	2228	0	1486	2	1489	0	48	0	40	0	0	0	0	0	0	0	0	0	0	0	0
mc1722post	1014	0	TBI	Bowtie_1	Expectorant	Yes	Unknown	22	M	White	17.973	Unknown	Unknown	PostExercise CTRL	115446	0	8	2336	19	2331	1	2351	69	35	0	18	7	22	1025	2	956	4	961	0	15	0	35	4	0	0	0	3	0	0	0	0	0	0	0
mc1721post	1013	0	TBI	Bowtie_1	Expectorant	Yes	Unknown	21	M	White	21.1417	Unknown	Unknown	PostExercise CTRL	57247	0	3	1482	13	1477	0	1488	7	16	0	7	1	16	602	0	565	0	570	0	6	0	12	0	0	0	0	0	0	0	0	0	0	1	0
mc1720post	1012	0	TBI	Bowtie_1	Expectorant	Yes	Unknown	21	F	White	20.6719	Unknown	Unknown	PostExercise CTRL	211769	0	1	3635	20	3599	0	3644	124	79	0	15	8	31	2082	0	2091	0	2084	0	71	0	75	2	1	0	0	0	0	0	0	0	0	1	0
mc171post	1011	0	TBI	Bowtie_1	Expectorant	Yes	Unknown	18	M	White	19.9669	Unknown	Unknown	PostExercise CTRL	36387	0	4	1039	6	1042	0	1047	16	24	1	9	5	1	336	0	344	0	339	0	15	0	2	0	0	0	0	0	0	0	0	0	0	0	0
mc1719post	1010	0	TBI	Bowtie_1	Expectorant	Yes	Unknown	21	F	White	19.0041	Unknown	Unknown	PostExercise CTRL	113153	0	4	2247	27	2239	0	2252	48	47	0	8	7	24	779	1	808	5	812	0	25	0	37	0	0	0	0	0	0	0	0	2	0	0	0
mc1718post	1009	0	TBI	Bowtie_1	Expectorant	Yes	Unknown	21	F	White	21.7267	Unknown	Unknown	PostExercise CTRL	14392	0	0	341	1	335	0	341	6	6	0	2	0	1	104	0	148	1	149	0	8	0	1	0	0	0	1	0	0	0	0	0	0	0	0
mc1717post	1008	0	TBI	Bowtie_1	Expectorant	Yes	Unknown	20	F	White	18.8021	Unknown	Unknown	PostExercise CTRL	7881	0	0	137	5	134	0	138	0	2	0	1	0	3	37	0	85	1	87	0	0	0	1	2	0	1	0	0	0	0	0	0	0	0	0
mc1716post	1007	0	TBI	Bowtie_1	Expectorant	Yes	Unknown	20	M	White	19.1561	Unknown	Unknown	PostExercise CTRL	78292	0	3	2079	13	2067	0	2085	28	33	0	14	4	17	863	2	676	0	674	0	10	0	29	0	0	0	1	1	0	0	1	1	0	0	0
mc1715post	1006	0	TBI	Bowtie_1	Expectorant	Yes	Unknown	20	M	White	17.8092	Unknown	Unknown	PostExercise CTRL	100912	0	2	3736	21	3719	0	3747	29	46	0	11	3	22	1344	0	867	1	867	0	15	0	37	0	0	0	0	0	0	0	0	0	0	0	0
mc1714post	1005	0	TBI	Bowtie_1	Expectorant	Yes	Unknown	20	F	White	19.4835	Unknown	Unknown	PostExercise CTRL	203614	0	6	3784	22	3753	0	3796	117	70	0	29	5	14	1836	0	1501	6	1499	0	42	0	135	6	0	0	0	0	0	1	1	0	0	0	0
mc1713post	1004	0	TBI	Bowtie_1	Expectorant	Yes	Unknown	20	F	White	19.1955	Unknown	Unknown	PostExercise CTRL	228953	0	13	4292	36	4263	0	4303	87	97	0	29	1	17	1838	2	2174	7	2162	0	25	0	135	0	0	0	1	2	0	0	0	0	0	0	0
mc1712post	1003	0	TBI	Bowtie_1	Expectorant	Yes	Unknown	20	F	White	17.9702	Unknown	Unknown	PostExercise CTRL	139994	0	13	3100	15	3089	0	3107	58	53	0	22	3	16	1553	2	1303	2	1306	0	9	0	41	5	0	0	0	0	0	0	0	0	0	0	0
mc1711post	1002	0	TBI	Bowtie_1	Expectorant	Yes	Unknown	20	F	White	20.2524	Unknown	Unknown	PostExercise CTRL	14088	0	0	424	3	422	0	427	10	14	0	6	3	0	151	2	231	0	231	0	0	0	2	1	0	0	0	0	0	0	0	0	0	0	0
mc1710post	1001	0	TBI	Bowtie_1	Expectorant	Yes	Unknown	19	F	White	21.7971	Unknown	Unknown	PostExercise CTRL	40828	0	0	976	13	969	0	980	22	17	0	12	0	0	467	0	342	0	343	0	9	0	18	2	0	0	0	0	0	0	0	0	0	0	0
HC9P	58	0	Annorexia	Bowtie_1	Expectorant	Yes	6/21/18	13.2548	F	White	18.09	Post-Prandial	10:40 AM	CTRL	118908	0	1	3909	12	3911	0	3939	45	109	0	40	1	3	815	0	1053	2	1055	0	5	0	21	0	2	0	0	0	0	0	0	0	0	0	0
HC6P	57	0	Annorexia	Bowtie_1	Expectorant	Yes	6/14/18	18.5534	F	White	24.37	Post-Prandial	6:59 AM	CTRL	143845	0	5	4347	9	4334	1	4366	33	100	2	39	5	15	1354	1	1259	1	1255	0	9	0	18	0	0	0	0	0	0	0	0	0	0	0	1
HC5P	56	0	Annorexia	Bowtie_1	Expectorant	Yes	6/14/18	15.6548	F	White	18.95	Post-Prandial	8:30 AM	CTRL	254545	0	2	11389	28	11358	0	11431	47	194	0	39	4	20	2831	2	2629	0	2643	0	55	0	29	0	0	0	0	0	0	0	0	0	0	0	0
HC4P	55	0	Annorexia	Bowtie_1	Expectorant	Yes	6/14/18	15.7397	F	White	22.39	Post-Prandial	9:58 AM	CTRL	104306	0	0	3107	6	3082	0	3113	32	80	0	26	5	2	990	0	1083	0	1080	0	17	0	33	0	0	0	0	0	0	0	0	0	0	0	0
HC3P	54	0	Annorexia	Bowtie_1	Expectorant	Yes	6/12/18	19.3918	F	White	19.87	Post-Prandial	9:58 AM	CTRL	120896	0	4	2868	24	2850	0	2877	55	95	0	21	1	17	934	0	1004	0	1003	0	7	0	49	1	0	0	0	0	0	0	0	0	0	0	0
HC26P	53	0	Annorexia	Bowtie_1	Expectorant	Yes	8/29/18	12.9808	F	White	15.8	Post-Prandial	6:25 AM	CTRL	101808	0	4	2265	10	2261	0	2272	23	44	1	18	4	14	756	0	825	0	822	0	8	0	27	0	0	0	0	0	0	0	0	0	0	0	0
HC25P	52	0	Annorexia	Bowtie_1	Expectorant	Yes	8/10/18	12.0329	F	White	15.8	Post-Prandial	10:30 AM	CTRL	64572	0	5	1384	4	1372	1	1385	14	34	2	14	2	9	475	0	527	1	528	0	10	0	26	0	0	0	0	0	0	0	0	0	0	0	0
HC24P	51	0	Annorexia	Bowtie_1	Expectorant	Yes	7/7/18	11.2356	F	Asian	16.63	Post-Prandial	Unknown	CTRL	184503	0	4	11835	25	11776	1	11845	34	222	0	22	3	12	2269	1	1300	1	1289	0	18	0	45	0	0	0	0	0	0	0	0	0	0	0	0
HC23P	50	0	Annorexia	Bowtie_1	Expectorant	Yes	7/7/18	11.2356	F	Asian	15.86	Post-Prandial	9:23 AM	CTRL	109039	0	2	2627	8	2621	0	2636	20	70	0	16	4	5	997	1	953	0	948	0	17	0	28	0	0	0	0	0	0	0	0	0	0	0	0
HC22P	49	0	Annorexia	Bowtie_1	Expectorant	Yes	7/6/18	15.7233	F	White	21.16	Post-Prandial	9:40 AM	CTRL	114864	0	4	2400	14	2392	0	2411	31	58	0	23	3	6	809	0	879	1	881	0	20	0	53	0	0	0	0	0	0	0	0	0	0	0	0
HC20P	48	0	Annorexia	Bowtie_1	Expectorant	Yes	7/6/18	13.7178	F	Biracial	20.37	Post-Prandial	11:31 AM	CTRL	89163	0	2	2663	10	2653	0	2672	33	53	0	13	3	15	796	2	633	0	628	0	9	0	27	1	0	0	0	0	0	0	3	0	0	0	0
HC2P	47	0	Annorexia	Bowtie_1	Expectorant	Yes	6/12/18	15.1014	F	White	21.45	Post-Prandial	10:00 AM	CTRL	203647	0	2	6987	22	6939	0	7003	80	149	0	55	4	17	2404	0	1783	3	1771	0	32	0	67	1	0	0	0	0	0	0	0	1	0	1	0
HC19P	46	0	Annorexia	Bowtie_1	Expectorant	Yes	7/5/18	14.011	F	White	24.99	Post-Prandial	11:15 AM	CTRL	43046	0	0	1371	7	1369	0	1378	9	35	0	6	2	2	341	0	346	0	343	0	5	0	4	0	0	0	0	0	0	1	0	0	0	0	0
HC18P	45	0	Annorexia	Bowtie_1	Expectorant	Yes	7/5/18	19.2438	F	White	18.72	Post-Prandial	9:33 AM	CTRL	267557	0	16	9182	29	9158	1	9204	59	172	0	50	9	63	2822	1	2800	6	2802	0	25	0	70	2	0	0	0	0	0	0	0	0	0	0	0
HC17P	44	0	Annorexia	Bowtie_1	Expectorant	Yes	7/5/18	19.2438	F	White	18.62	Post-Prandial	11:52 AM	CTRL	143892	0	4	3380	28	3378	0	3397	49	60	0	16	1	13	774	0	881	1	884	0	20	0	16	0	0	0	1	0	0	0	0	0	0	0	0
HC15P	43	0	Annorexia	Bowtie_1	Expectorant	Yes	7/5/18	14.2603	F	White	26.5	Post-Prandial	8:40 AM	CTRL	68942	0	2	995	8	996	0	999	21	40	0	10	1	10	352	1	519	2	524	0	4	0	56	0	0	0	0	0	0	0	0	2	0	0	0
HC14P	42	0	Annorexia	Bowtie_1	Expectorant	Yes	7/5/18	13.4986	F	White	22.1	Post-Prandial	1:03 AM	CTRL	40857	0	3	1097	7	1094	0	1102	10	15	0	5	0	9	416	1	348	0	346	0	5	0	13	0	0	0	0	0	0	0	0	0	0	0	0
HC13P	41	0	Annorexia	Bowtie_1	Expectorant	Yes	6/22/18	12.5151	F	White	21.25	Post-Prandial	12:52 PM	CTRL	182699	0	3	4653	14	4659	0	4681	54	125	0	21	2	30	1295	0	1742	0	1746	0	18	0	52	0	1	0	0	0	0	0	0	0	0	0	0
HC11P	40	0	Annorexia	Bowtie_1	Expectorant	Yes	6/19/18	11.9397	F	White	16.21	Post-Prandial	8:34 AM	CTRL	101334	0	3	3482	28	3459	0	3490	36	71	1	33	6	25	911	0	938	2	939	0	12	0	10	0	0	0	0	0	0	0	0	0	0	0	0
HC10P	39	0	Annorexia	Bowtie_1	Expectorant	Yes	6/19/18	17.4356	F	White		Post-Prandial	Unknown	CTRL	438131	0	10	11452	37	11396	0	11473	154	256	0	45	11	38	3388	2	3675	6	3675	0	87	0	222	2	0	0	1	0	0	0	0	0	0	0	0
AX9P	38	0	Annorexia	Bowtie_1	Expectorant	Yes	7/6/18	15.9041	F	White	29.77	Post-Prandial	Unknown	Anxiety	27013	0	1	596	3	596	0	600	6	7	0	5	1	2	171	0	242	1	246	0	2	0	8	0	0	0	0	0	0	0	0	0	0	0	0
AX8P	37	0	Annorexia	Bowtie_1	Expectorant	Yes	7/17/17	16.6932	F	Biracial	39.14	Post-Prandial	Unknown	Anxiety	159397	0	8	4235	34	4227	0	4254	73	90	0	9	5	29	1488	1	1769	1	1769	0	6	0	147	2	0	0	0	0	0	0	0	0	0	0	0
AX7P	36	0	Annorexia	Bowtie_1	Expectorant	Yes	7/17/17	15.5808	F	White	28.44	Post-Prandial	Unknown	Anxiety	44573	0	5	852	3	838	0	851	12	25	0	6	2	4	402	1	380	3	382	0	6	0	40	0	0	0	0	0	0	0	0	0	0	0	0
AX6P	35	0	Annorexia	Bowtie_1	Expectorant	Yes	7/10/17	13.7397	F	White	18.34	Post-Prandial	Unknown	Anxiety	72055	0	8	1187	9	1190	0	1197	20	27	0	13	2	18	369	0	760	0	764	0	15	0	48	2	1	0	1	1	0	0	0	0	0	0	0
AX5P	34	0	Annorexia	Bowtie_1	Expectorant	Yes	5/23/17	11.8685	F	White	21.31	Post-Prandial	Unknown	Anxiety	10620	0	0	297	1	297	0	298	2	5	0	11	0	1	151	0	83	0	83	0	5	0	4	0	0	0	0	0	0	0	0	0	0	0	0
AX4P	33	0	Annorexia	Bowtie_1	Expectorant	Yes	5/23/17	15.6712	F	White	17.8	Post-Prandial	Unknown	Anxiety	18483	0	0	380	0	378	0	381	4	11	0	6	0	0	260	0	203	1	203	0	3	0	6	0	0	0	0	0	0	0	0	0	0	0	0
AX3P	32	0	Annorexia	Bowtie_1	Expectorant	Yes	5/16/17	17.3096	F	Black	25.11	Post-Prandial	Unknown	Anxiety	121993	0	1	3084	13	3068	2	3090	48	86	0	6	5	12	1140	0	1093	1	1098	0	27	0	70	0	0	0	0	0	0	0	0	0	0	0	0
AX2P	31	0	Annorexia	Bowtie_1	Expectorant	Yes	5/16/17	17.6356	F	White	27.84	Post-Prandial	Unknown	Anxiety	46791	0	3	1212	8	1207	0	1215	20	30	0	7	0	5	460	0	401	1	399	0	28	0	15	0	0	0	0	0	0	0	0	0	0	0	0
AX19P	30	0	Annorexia	Bowtie_1	Expectorant	Yes	11/7/18	14.1041	F	Biracial	17.45	Post-Prandial	7:40 AM	Anxiety	74587	0	0	2008	7	1991	0	2013	19	54	0	16	3	5	1024	0	716	0	715	2	7	0	33	0	0	0	0	0	0	0	0	0	0	0	0
AX17P	29	0	Annorexia	Bowtie_1	Expectorant	Yes	10/16/18	16.0137	F	White	27.6	Post-Prandial	11:25 AM	Anxiety	160975	0	7	2950	11	2933	0	2959	35	93	0	15	12	24	1655	0	1743	2	1755	0	13	0	58	2	1	5	1	0	0	0	0	0	0	0	0
AX15P	28	0	Annorexia	Bowtie_1	Expectorant	Yes	8/7/18	16.2027	F	Asian	28.2	Post-Prandial	9:20 AM	Anxiety	61573	0	0	1124	5	1123	0	1128	12	31	0	13	5	6	436	0	585	0	589	0	5	0	17	0	0	0	0	0	0	0	0	0	0	0	0
AX14P	27	0	Annorexia	Bowtie_1	Expectorant	Yes	8/6/18	17.0603	F	White	24	Post-Prandial	12:15 PM	Anxiety	230905	0	6	14361	37	14318	0	14401	72	232	1	59	6	22	2723	0	1956	2	1942	0	18	0	15	0	0	0	0	0	0	0	0	0	0	0	0
AX13P	26	0	Annorexia	Bowtie_1	Expectorant	Yes	8/3/18	18.2932	F	White	22	Post-Prandial	Unknown	Anxiety	28454	0	4	447	4	443	0	448	7	18	0	0	3	6	168	0	190	0	188	0	2	0	6	0	0	0	0	0	0	1	0	0	0	0	0
AX12P	25	0	Annorexia	Bowtie_1	Expectorant	Yes	8/2/18	17.0027	F	White	30.29	Post-Prandial	9:45 AM	Anxiety	164750	0	1	2443	12	2418	0	2451	52	81	0	16	3	25	1141	0	1509	2	1514	0	29	0	71	1	0	0	0	0	0	0	0	1	0	0	0
AX11P	24	0	Annorexia	Bowtie_1	Expectorant	Yes	8/2/18	16.0027	F	White	19.31	Post-Prandial	10:34 AM	Anxiety	227919	0	9	6134	30	6108	0	6159	97	145	0	23	4	28	2250	3	1988	4	1988	0	40	0	82	3	0	0	0	1	0	1	0	0	0	0	0
AX10P	23	0	Annorexia	Bowtie_1	Expectorant	Yes	7/10/18	13.6137	F	White	17.79	Post-Prandial	9:34 AM	Anxiety	82181	0	5	1695	12	1695	1	1708	25	27	0	19	0	10	606	1	676	0	683	0	16	0	18	0	0	0	0	0	0	0	0	0	0	0	0
AX1P	22	0	Annorexia	Bowtie_1	Expectorant	Yes	4/20/17	17.2877	F	Other		Post-Prandial	Unknown	Anxiety	133540	0	1	2369	13	2416	1	2423	59	52	2	18	1	10	1067	0	3399	10	3442	0	2906	0	47	0	0	0	1	0	0	0	0	1	0	0	1
AN9DP	21	0	Annorexia	Bowtie_1	Expectorant	Yes	10/30/17	15.0548	F	White	17.93	Post-Prandial	Unknown	Recovered Annorexia	16942	0	0	494	2	488	0	494	7	14	0	1	0	4	129	0	115	0	115	0	3	0	3	0	1	0	0	0	0	0	0	0	0	0	0
AN8DP	20	0	Annorexia	Bowtie_1	Expectorant	Yes	Unknown	13.2712	F	White		Post-Prandial	Unknown	Recovered Annorexia	7874	0	0	345	2	348	0	348	4	3	0	2	0	0	26	0	73	0	75	0	0	0	0	0	0	0	0	0	0	0	0	0	0	0	0
AN7DP	19	0	Annorexia	Bowtie_1	Expectorant	Yes	8/14/17	12.4493	F	White	17.4	Post-Prandial	Unknown	Recovered Annorexia	146505	0	3	2020	14	2010	0	2025	56	121	0	15	10	15	935	0	1247	3	1256	0	5	0	188	1	1	0	0	0	0	0	0	0	0	0	0
AN6DP	18	0	Annorexia	Bowtie_1	Expectorant	Yes	8/10/17	13.9616	F	White	14.3	Post-Prandial	Unknown	Recovered Annorexia	165229	0	12	4729	28	4702	1	4751	54	175	0	44	5	24	1661	2	1669	0	1668	0	24	0	70	0	1	0	0	0	0	0	0	0	0	0	0
AN4DP	17	0	Annorexia	Bowtie_1	Expectorant	Yes	5/25/17	14.0027	F	White	16.9	Post-Prandial	Unknown	Recovered Annorexia	47880	0	3	1576	2	1574	0	1588	8	31	1	6	1	5	677	0	406	2	407	0	12	0	25	1	0	0	0	0	0	0	0	0	0	0	0
AN3DP	16	0	Annorexia	Bowtie_1	Expectorant	Yes	6/12/17	13.7068	F	White	17.4	Post-Prandial	Unknown	Recovered Annorexia	25092	0	0	396	2	393	0	398	7	12	0	4	1	4	188	1	262	0	268	0	4	0	23	0	0	0	0	0	0	0	0	0	0	0	0
AN24DP	15	0	Annorexia	Bowtie_1	Expectorant	Yes	Unknown	13.8247	F	White		Post-Prandial	Unknown	Recovered Annorexia	163747	0	9	3492	33	3473	1	3503	53	141	0	36	13	27	1339	0	1131	2	1136	0	49	0	64	2	0	0	1	1	0	0	0	0	0	0	0
AN23DP	14	0	Annorexia	Bowtie_1	Expectorant	Yes	12/17/18	15.2082	F	White	18.6	Post-Prandial	Unknown	Recovered Annorexia	74324	0	0	1494	9	1489	0	1499	27	31	0	8	1	10	597	0	528	1	526	0	28	0	24	0	0	0	0	0	0	0	0	0	0	0	0
AN22DP	13	0	Annorexia	Bowtie_1	Expectorant	Yes	12/18/18	12.2356	F	Asian	15.8	Post-Prandial	Unknown	Recovered Annorexia	212305	0	8	3595	35	3568	0	3608	39	121	0	25	13	17	913	1	1373	2	1370	0	48	0	43	0	0	0	2	0	0	0	0	0	0	0	0
AN21DP	12	0	Annorexia	Bowtie_1	Expectorant	Yes	8/8/18	15.4822	F	White	21.63	Post-Prandial	Unknown	Recovered Annorexia	118751	0	0	6078	13	6035	0	6084	32	73	2	34	5	8	1747	0	986	1	987	0	10	0	34	0	1	0	0	0	0	0	0	0	0	0	0
AN20DP	11	0	Annorexia	Bowtie_1	Expectorant	Yes	9/11/18	13.8055	F	Biracial	16.56	Post-Prandial	Unknown	Recovered Annorexia	115582	0	6	3850	14	3822	1	3857	48	68	0	19	7	37	1055	0	1166	2	1173	0	4	0	69	1	0	0	0	0	0	0	0	0	0	0	0
AN2DP	10	0	Annorexia	Bowtie_1	Expectorant	Yes	6/13/17	14.9479	F	White	15.5	Post-Prandial	Unknown	Recovered Annorexia	139249	0	6	4248	14	4235	0	4268	28	97	0	14	6	36	1513	3	1343	5	1355	0	12	0	154	0	0	0	0	0	0	0	0	0	0	0	0
AN18DP	9	0	Annorexia	Bowtie_1	Expectorant	Yes	7/5/18	13.6658	F	White	15.93	Post-Prandial	Unknown	Recovered Annorexia	14212	0	0	260	0	258	0	261	2	9	0	1	1	2	100	1	90	0	91	0	1	0	8	0	0	0	0	0	0	0	0	0	0	0	0
AN17DP	8	0	Annorexia	Bowtie_1	Expectorant	Yes	8/1/18	12.5808	F	White	15.96	Post-Prandial	Unknown	Recovered Annorexia	142990	0	3	5314	25	5297	0	5337	53	135	0	23	3	14	1469	1	1004	1	996	0	14	0	23	0	0	0	0	0	0	0	0	0	0	0	1
AN16DP	7	0	Annorexia	Bowtie_1	Expectorant	Yes	4/27/18	15.9014	F	White	15.7	Post-Prandial	Unknown	Recovered Annorexia	99747	0	1	4057	16	4047	1	4067	34	59	2	21	2	7	1022	0	671	0	669	0	8	0	16	0	0	0	0	0	0	0	0	0	0	0	0
AN15DP	6	0	Annorexia	Bowtie_1	Expectorant	Yes	2/20/18	16.4877	F	White	15.51	Post-Prandial	Unknown	Recovered Annorexia	338047	0	12	10737	56	10677	1	10762	107	207	2	34	10	35	2826	3	2094	5	2075	0	25	0	89	4	0	1	0	0	0	0	0	0	0	0	0
AN14DP	5	0	Annorexia	Bowtie_1	Expectorant	Yes	3/27/18	14.2575	F	White	18.67	Post-Prandial	Unknown	Recovered Annorexia	114589	0	7	2008	15	2013	0	2020	39	79	0	12	3	13	675	0	869	1	869	0	21	0	26	0	0	0	0	0	0	0	0	0	0	0	0
AN12DP	4	0	Annorexia	Bowtie_1	Expectorant	Yes	3/5/18	14.7507	F	White	13.4	Post-Prandial	Unknown	Recovered Annorexia	106161	0	5	2762	15	2750	1	2773	40	79	0	19	2	13	772	2	921	0	918	0	20	0	36	0	0	0	0	0	0	1	0	0	0	0	0
AN11DP	3	0	Annorexia	Bowtie_1	Expectorant	Yes	11/20/17	14.0877	F	White	16.79	Post-Prandial	Unknown	Recovered Annorexia	157701	0	3	2939	20	2924	0	2947	55	74	0	13	3	13	941	0	1027	0	1029	0	41	0	68	0	0	0	0	0	0	0	0	0	0	0	0
AN10DP	2	0	Annorexia	Bowtie_1	Expectorant	Yes	11/21/17	14.1644	F	White	17.08	Post-Prandial	Unknown	Recovered Annorexia	106241	0	4	2671	7	2654	0	2677	36	76	1	18	5	26	864	1	662	2	660	0	6	0	53	2	0	0	0	0	0	1	0	0	0	0	0
AN1DP	1	0	Annorexia	Bowtie_1	Expectorant	Yes	7/19/17	14.7452	F	White	17.1	Post-Prandial	Unknown	Recovered Annorexia	137463	0	11	3194	20	3190	0	3213	60	101	0	31	6	10	1062	1	1473	0	1487	0	9	0	73	0	0	0	0	0	0	0	0	0	0	0	0
HC7P	0	0	Annorexia	Bowtie_1	Expectorant	Yes	6/14/18	14.5452	F	White	21.21	Post-Prandial	11:42 AM	CTRL	133542	0	8	2110	14	2113	0	2120	41	54	0	15	2	16	659	0	860	1	860	0	9	0	57	1	0	0	0	0	0	1	0	0	0	0	1
ad001e	0	0	TBI	Bowtie_1	Swab	Yes	3/14/18	10.7363	F	White	22.0777	Unknown	Unknown	TBIRecovered	850170	0	17	58200	95	57899	2	58269	157	583	2	159	12	79	16528	4	7956	13	7920	0	18	0	174	1	0	0	2	0	0	0	0	1	0	0	0
ad003d	0	0	TBI	Bowtie_1	Swab	Yes	5/4/18	18.447	F	Unknown	38.7328	Unknown	Unknown	TBIRecovered	348889	0	7	25367	65	25252	3	25428	149	428	0	78	14	73	7789	3	4759	10	4745	0	26	0	75	8	1	0	0	0	0	0	0	0	0	0	0
ad004c	0	0	TBI	Bowtie_1	Swab	Yes	4/30/18	16.4455	F	Asian	21.5801	Unknown	Unknown	TBIRecovered	1760623	0	24	155240	186	154512	2	155507	418	2219	3	452	28	94	32707	1	19491	13	19352	0	136	0	264	0	0	0	1	0	0	0	0	1	0	0	1
ad005c	0	0	TBI	Bowtie_1	Swab	Yes	5/14/18	18.6032	F	Unknown	23.7938	Unknown	Unknown	TBIRecovered	272654	0	12	11963	48	11863	0	11990	104	237	1	52	11	56	3846	0	2567	1	2559	0	20	0	100	2	1	0	0	0	0	1	0	0	0	0	0
ad006e	0	0	TBI	Bowtie_1	Swab	Yes	6/21/18	17.9596	F	White	37.7588	Unknown	Unknown	TBIRecovered	399491	0	17	27066	61	26946	0	27110	114	393	1	104	7	64	6523	2	3746	2	3725	0	54	0	85	1	0	0	1	0	0	0	0	0	0	0	0
ad007c	0	0	TBI	Bowtie_1	Swab	Yes	6/5/18	15.0267	F	Unknown	25.9163	Unknown	Unknown	TBIRecovered	392546	0	1	27529	46	27389	0	27571	105	357	1	73	5	6	6448	0	4105	0	4094	0	28	0	32	1	0	0	0	0	0	0	0	0	0	0	0
ad008b	0	0	TBI	Bowtie_1	Swab	Yes	6/21/18	10.1616	M	White	17.8068	Unknown	Unknown	TBIRecovered	48130	0	0	3026	12	3032	0	3042	24	26	0	4	0	1	135	0	597	4	601	0	2	0	0	0	0	0	0	0	0	0	0	0	0	0	0
ad011e	0	0	TBI	Bowtie_1	Swab	Yes	8/13/18	8.6425	M	Unknown	14.6224	Unknown	Unknown	TBIRecovered	779454	0	17	55103	144	54848	1	55186	185	844	1	155	38	118	14361	1	7131	8	7105	0	40	0	177	1	0	0	1	0	0	0	0	0	0	0	0
ad013c	0	0	TBI	Bowtie_1	Swab	Yes	8/3/18	15.3065	F	Unknown	21.7267	Unknown	Unknown	TBIRecovered	697905	0	6	70055	59	69716	1	70150	121	1125	1	226	13	41	15271	3	6388	6	6352	0	44	0	115	2	0	0	1	0	0	0	0	0	0	0	0
ad015d	0	0	TBI	Bowtie_1	Swab	Yes	9/6/18	16.0998	M	Unknown	23.2892	Unknown	Unknown	TBIRecovered	800096	0	32	36224	99	36131	9	36312	211	883	1	95	18	180	7280	1	8062	3	8053	0	57	0	98	4	0	0	0	0	0	0	0	0	0	0	0
ad018c	0	0	TBI	Bowtie_1	Swab	Yes	9/13/18	14.5164	M	Unknown	27.8757	Unknown	Unknown	TBIRecovered	681592	0	34	49687	96	49476	2	49756	168	734	3	134	28	199	13291	0	6534	12	6497	0	19	0	96	1	0	0	0	0	0	0	0	1	0	0	0
ad019d	0	0	TBI	Bowtie_1	Swab	Yes	9/14/18	16.808	M	White	42.2365	Unknown	Unknown	TBIRecovered	431818	0	15	24240	65	24124	4	24276	91	300	4	79	16	95	5898	5	3755	2	3741	0	31	0	81	0	0	0	2	0	0	0	0	0	0	0	0
ad023c	0	0	TBI	Bowtie_1	Swab	Yes	9/26/18	11.1442	M	White	22.8475	Unknown	Unknown	TBIRecovered	758185	0	7	65554	99	65241	2	65637	123	869	1	151	14	78	15464	1	7034	8	6998	0	18	0	93	2	0	0	0	0	0	0	0	0	0	0	0
ad027e	0	0	TBI	Bowtie_1	Swab	Yes	10/26/18	14.3339	F	Unknown	21.2822	Unknown	Unknown	TBIRecovered	205921	0	6	14344	25	14296	0	14377	52	179	0	45	6	44	3120	1	1590	2	1587	0	67	0	28	0	0	0	1	0	0	0	0	0	0	0	0
ad030d	0	0	TBI	Bowtie_1	Swab	Yes	10/29/18	16.3024	F	Unknown	16.8756	Unknown	Unknown	TBIRecovered	434391	0	4	22148	54	22041	2	22178	66	304	0	61	6	39	6106	3	3828	2	3815	0	291	0	55	0	0	0	0	0	0	0	0	0	0	0	0
ad033d	0	0	TBI	Bowtie_1	Swab	Yes	11/1/18	13.6439	F	White	18.7078	Unknown	Unknown	TBIRecovered	477133	0	7	25117	39	25051	2	25196	72	381	0	61	3	53	6802	1	4654	3	4650	0	291	0	71	0	0	0	0	0	0	0	0	0	0	0	0
ad037d	0	0	TBI	Bowtie_1	Swab	Yes	11/13/18	15.4674	M	Unknown	23.7076	Unknown	Unknown	TBIRecovered	602878	0	14	38961	79	38795	2	39002	113	545	0	123	13	88	10227	3	5064	8	5045	0	59	0	99	0	0	0	0	0	0	0	0	0	0	0	0
bl0127	0	0	TBI	Bowtie_1	Swab	Yes	9/12/17	24	M	Black	30.6804	Unknown	Unknown	CTRL	221180	0	4	19601	34	19494	3	19623	61	278	0	76	3	22	6311	0	2199	0	2190	1	30	0	29	0	0	0	0	0	0	0	0	1	0	0	1
bl0130	0	0	TBI	Bowtie_1	Swab	Yes	9/12/17	29	F	White	27.9247	Unknown	Unknown	CTRL	505276	0	13	27222	62	27100	9	27266	131	469	2	89	17	95	11237	9	5856	11	5853	0	81	0	231	0	0	0	0	0	0	0	0	0	0	0	0
bl0138	0	0	TBI	Bowtie_1	Swab	Yes	11/20/17	28	M	White	27.9854	Unknown	Unknown	CTRL	863471	0	11	54728	141	54439	3	54819	258	634	1	160	18	64	17506	9	9067	7	9017	0	17	0	117	1	0	0	0	0	0	0	0	0	0	0	0
bl0140	0	0	TBI	Bowtie_1	Swab	Yes	11/20/17	29	M	Unknown	24.8066	Unknown	Unknown	CTRL	586566	0	16	33176	55	33038	0	33218	141	377	2	108	8	82	11670	1	6004	6	5985	0	53	0	123	0	1	0	0	0	0	0	0	2	0	0	0
bl0141	0	0	TBI	Bowtie_1	Swab	Yes	11/20/17	34	M	White	25.66	Unknown	Unknown	CTRL	660836	0	14	34673	66	34553	0	34734	184	438	1	92	11	96	14845	5	6995	7	6965	0	24	0	179	0	0	0	1	0	0	0	0	1	0	0	0
bl0148	0	0	TBI	Bowtie_1	Swab	Yes	11/20/17	26	M	White	25.2234	Unknown	Unknown	CTRL	374297	0	11	18302	56	18241	1	18356	116	255	0	44	10	69	6219	4	4311	7	4304	0	17	0	68	0	0	0	0	0	1	0	0	0	0	0	0
hstbi0108	0	0	TBI	Bowtie_1	Swab	Yes	1/15/19	17.5846	M	White	19.9346	Unknown	10:25 AM	CTRL	58058	0	1	3547	23	3543	0	3558	29	37	1	11	6	16	386	0	323	0	326	0	2	0	3	0	0	0	0	0	0	0	0	0	0	0	0
hstbi0202	0	0	TBI	Bowtie_1	Swab	Yes	12/7/18	17.5625	F	White	26.3351	Unknown	8:48 AM	CTRL	666262	0	11	66445	75	66161	3	66503	139	911	1	213	15	76	12784	2	6065	6	6032	0	13	0	87	2	0	0	0	0	0	0	0	0	0	0	0
hstbi0407	0	0	TBI	Bowtie_1	Swab	Yes	1/29/19	15.8068	M	White	26.8702	Unknown	2:41 AM	CTRL	150198	0	0	7310	37	7307	0	7342	51	109	0	17	5	13	935	0	1116	2	1117	0	19	0	4	0	0	0	0	0	0	0	1	0	0	0	0
hstbi0914	0	0	TBI	Bowtie_1	Swab	Yes	10/31/19	17.2806	F	White	18.4693	Unknown	9:47 AM	CTRL	647708	0	18	40005	141	39902	2	40074	174	579	1	123	25	98	9312	4	5704	8	5682	0	72	0	170	1	2	0	0	0	0	0	0	0	0	0	0
hstbi1018	0	0	TBI	Bowtie_1	Swab	Yes	11/4/19	15.5804	M	White	18.8928	Unknown	9:34 AM	CTRL	251913	0	15	13118	73	13098	3	13152	94	234	0	34	8	58	3320	1	2550	1	2542	0	29	0	70	0	0	0	0	0	0	0	0	0	0	0	0
mc161	0	0	TBI	Bowtie_1	Expectorant	Yes	Unknown	18	F	White		Unknown	Unknown	CTRL	302987	0	19	9553	54	9516	0	9590	138	200	2	57	6	43	3155	2	3335	8	3336	0	32	0	90	2	1	0	0	0	0	3	0	0	0	0	0
mc1610	0	0	TBI	Bowtie_1	Expectorant	Yes	Unknown	18	M	White		Unknown	Unknown	CTRL	55388	0	1	1362	7	1355	0	1369	24	52	0	23	0	4	494	1	428	0	435	0	0	0	15	1	0	0	0	0	0	0	0	0	0	0	0
mc1611	0	0	TBI	Bowtie_1	Expectorant	Yes	Unknown	18	Unknown	White		Unknown	Unknown	CTRL	136883	0	6	2482	16	2473	0	2492	63	76	0	8	5	23	1188	2	1486	4	1473	0	48	0	57	16	0	0	1	1	0	0	0	0	0	0	0
mc1612	0	0	TBI	Bowtie_1	Expectorant	Yes	Unknown	18	F	White		Unknown	Unknown	CTRL	200515	0	10	5142	34	5117	0	5157	108	138	0	41	8	36	1945	2	2161	1	2167	0	17	0	91	1	0	0	0	0	0	0	0	0	0	0	0
mc1613	0	0	TBI	Bowtie_1	Expectorant	Yes	Unknown	18	Unknown	White		Unknown	Unknown	CTRL	271679	0	9	4206	31	4180	1	4218	139	101	1	13	8	24	2052	10	2451	10	2452	0	20	0	142	20	1	0	0	0	3	1	0	0	0	0	0
mc1614	0	0	TBI	Bowtie_1	Expectorant	Yes	Unknown	18	Unknown	White		Unknown	Unknown	CTRL	227805	0	13	4500	29	4486	0	4515	111	94	0	17	9	48	1792	2	2128	4	2126	0	19	0	147	6	0	0	0	0	0	0	0	0	0	0	1
mc1615	0	0	TBI	Bowtie_1	Expectorant	Yes	Unknown	19	Unknown	White		Fasting	Unknown	CTRL	68008	0	4	1104	15	1102	1	1107	41	14	0	4	0	10	523	3	598	2	598	0	6	0	28	5	0	1	1	0	0	0	0	0	0	0	0
mc1616	0	0	TBI	Bowtie_1	Expectorant	Yes	Unknown	18	F	White		Unknown	Unknown	CTRL	27349	0	0	479	2	483	0	481	15	27	0	3	0	1	248	0	261	0	263	0	0	0	20	1	0	0	0	0	0	0	0	0	0	0	0
mc1617	0	0	TBI	Bowtie_1	Expectorant	Yes	Unknown	18	Unknown	White		Fasting	Unknown	CTRL	188234	0	12	4457	19	4426	1	4470	84	92	0	21	8	27	1861	4	1669	4	1667	0	22	0	96	4	1	0	0	2	0	0	0	0	0	0	0
mc1618	0	0	TBI	Bowtie_1	Expectorant	Yes	Unknown	18	Unknown	White		Fasting	Unknown	CTRL	190956	0	13	2392	19	2371	0	2401	147	75	0	10	6	45	1279	7	2035	13	2026	0	19	0	128	5	2	0	0	0	0	0	0	0	0	0	0
mc1619	0	0	TBI	Bowtie_1	Expectorant	Yes	Unknown	19	Unknown	White		Fasting	Unknown	CTRL	416491	0	32	6312	44	6269	0	6325	233	238	3	38	14	90	3049	8	4346	15	4342	1	11	0	392	25	2	0	1	1	0	0	1	1	0	1	0
mc162	0	0	TBI	Bowtie_1	Expectorant	Yes	Unknown	18	F	White		Unknown	Unknown	CTRL	361064	0	19	16886	26	16834	1	16945	122	300	2	81	8	51	3802	0	2958	2	2955	0	10	0	149	2	0	0	0	0	0	0	0	2	0	0	0
mc1620	0	0	TBI	Bowtie_1	Expectorant	Yes	Unknown	18	F	White		Unknown	Unknown	CTRL	539509	0	38	16493	68	16389	2	16533	216	298	0	73	15	107	5759	4	5903	3	5891	0	43	0	210	1	1	0	0	0	0	0	0	0	0	0	0
mc1621	0	0	TBI	Bowtie_1	Expectorant	Yes	Unknown	17	Unknown	Other		Fasting	Unknown	CTRL	281769	0	21	5584	51	5559	0	5611	147	125	0	29	12	69	2191	4	2615	14	2610	0	46	0	117	6	0	0	0	1	0	0	0	0	0	0	1
mc1622	0	0	TBI	Bowtie_1	Expectorant	Yes	Unknown	18	F	White		Unknown	Unknown	CTRL	134679	0	6	3091	18	3067	0	3091	49	83	0	16	6	25	1365	3	1386	2	1400	0	69	0	121	2	0	0	0	0	0	0	0	0	0	0	0
mc1623	0	0	TBI	Bowtie_1	Expectorant	Yes	Unknown	18	F	Unknown		Unknown	Unknown	CTRL	131729	0	5	3650	4	3633	0	3676	41	82	0	13	7	15	2828	3	1968	3	1964	0	125	0	96	2	0	0	0	0	0	0	0	0	0	2	0
mc1624	0	0	TBI	Bowtie_1	Expectorant	Yes	Unknown	18	F	White		Unknown	Unknown	CTRL	278273	0	29	5916	80	5893	2	5943	136	132	0	14	19	47	2035	6	2388	9	2389	0	32	0	146	3	2	0	0	0	0	0	0	1	0	0	0
mc1625	0	0	TBI	Bowtie_1	Expectorant	Yes	Unknown	18	F	White		Unknown	Unknown	CTRL	96213	0	0	2346	17	2338	0	2353	50	37	0	19	3	4	1132	0	839	0	836	0	10	0	66	0	0	0	0	0	0	3	0	0	0	0	0
mc163	0	0	TBI	Bowtie_1	Expectorant	Yes	Unknown	19	M	White		Unknown	Unknown	CTRL	12611	0	2	244	7	247	0	247	8	15	0	1	1	0	45	0	313	0	319	0	9	0	1	1	1	0	0	0	0	1	0	0	0	0	0
mc164	0	0	TBI	Bowtie_1	Expectorant	Yes	Unknown	19	Unknown	Other		Fasting	Unknown	CTRL	1061916	0	51	57947	99	57616	2	58072	312	1063	2	188	16	131	15808	4	10733	12	10758	2	129	0	473	11	1	0	1	0	0	0	0	0	0	0	0
mc165	0	0	TBI	Bowtie_1	Expectorant	Yes	Unknown	18	Unknown	White		Fasting	Unknown	Depression	151944	0	6	10707	10	10680	0	10738	34	162	0	59	5	10	2803	1	1700	0	1703	0	22	0	49	0	0	0	0	0	0	0	0	0	0	0	0
mc167	0	0	TBI	Bowtie_1	Expectorant	Yes	Unknown	18	Unknown	White		Unknown	Unknown	CTRL	118224	0	1	2624	19	2604	0	2632	73	75	2	14	2	9	1105	1	1089	3	1091	0	16	0	51	1	2	0	1	1	0	1	0	0	0	0	0
mc168	0	0	TBI	Bowtie_1	Expectorant	Yes	Unknown	18	Unknown	White		Fasting	Unknown	CTRL	160609	0	1	4747	17	4729	0	4759	58	89	0	47	5	18	1637	1	2772	2	2786	0	36	0	51	0	1	0	0	0	0	0	0	0	0	0	0
mc169	0	0	TBI	Bowtie_1	Expectorant	Yes	Unknown	18	M	White		Unknown	Unknown	CTRL	136470	0	7	2712	30	2708	0	2727	68	66	1	20	4	31	931	1	1389	3	1384	0	10	0	82	2	0	0	1	0	0	0	0	0	0	2	0
mcc01	0	0	TBI	Bowtie_1	Swab	Yes	10/30/18	19.0003	F	White	23.0672	Unknown	11:52 AM	CTRL	386388	0	19	16630	77	16584	0	16681	118	335	0	42	9	112	5142	0	3496	3	3483	0	58	0	77	1	0	0	0	0	1	0	0	2	0	1	0
mcc02	0	0	TBI	Bowtie_1	Swab	Yes	11/1/18	20.5498	M	White	21.9247	Unknown	10:25 AM	CTRL	172570	0	4	13028	36	12970	0	13043	42	196	0	59	6	54	1887	1	1252	2	1253	0	23	0	31	0	0	0	0	0	0	0	0	0	0	0	0
mcc03	0	0	TBI	Bowtie_1	Swab	Yes	11/13/18	18.2117	F	Asian	21.2547	Unknown	11:47 AM	CTRL	165836	0	9	8501	57	8465	2	8528	108	149	0	32	17	37	1824	0	1464	1	1457	0	15	0	18	0	0	1	0	0	0	0	0	0	0	0	0
mcc04	0	0	TBI	Bowtie_1	Swab	Yes	11/16/18	18.5374	F	White	23.2947	Unknown	10:17 AM	CTRL	281094	0	7	20442	71	20312	2	20471	86	323	0	76	8	27	4801	0	2172	2	2154	0	36	0	24	0	0	0	0	0	0	0	1	0	0	0	0
mcc05	0	0	TBI	Bowtie_1	Swab	Yes	11/16/18	18.7895	F	Black	20.0454	Unknown	10:45 AM	CTRL	93604	0	1	3002	11	2990	0	3012	28	72	0	30	2	7	809	2	812	0	812	0	2	0	24	0	0	0	0	0	0	0	0	0	0	0	0
ml003	0	0	TBI	Bowtie_1	Swab	Yes	1/19/18	10	M	White	19.9934	Unknown	Unknown	TBIRecovered	181355	0	2	14776	23	14699	1	14801	41	243	0	51	2	17	3252	0	1715	2	1708	0	12	0	20	0	0	0	0	0	0	0	1	0	0	0	0
ml010	0	0	TBI	Bowtie_1	Swab	Yes	4/30/18	14.9776	F	White	21.0957	Unknown	Unknown	TBIRecovered	112372	0	1	7540	17	7498	0	7554	53	127	0	18	0	5	1395	0	1025	1	1024	0	15	0	2	0	0	0	0	0	0	0	0	0	0	0	0
nyit001	0	0	TBI	Bowtie_1	Swab	Yes	9/21/18	21.0316	F	Unknown	24.1732	Unknown	10:14 AM	CTRL	125468	1	1	5181	23	5175	1	5217	82	122	1	32	5	10	934	0	1332	2	1335	0	3	0	14	1	0	0	0	0	0	0	1	0	0	0	0
nyit007	0	0	TBI	Bowtie_1	Swab	Yes	9/21/18	22.0501	F	Unknown	24.7972	Unknown	10:00 AM	CTRL	167812	2	10	7112	58	7085	0	7169	99	217	0	50	4	16	899	4	1503	2	1514	0	13	0	48	0	0	0	0	0	0	0	0	0	0	0	0
nyit008	0	0	TBI	Bowtie_1	Swab	Yes	9/21/18	20.8727	F	Unknown	27.4609	Unknown	9:45 AM	CTRL	210647	1	15	10499	60	10407	1	10532	76	188	0	88	12	51	1985	4	1708	3	1700	1	44	0	39	0	1	1	0	0	0	0	0	0	0	0	0
nyit017	0	0	TBI	Bowtie_1	Swab	Yes	9/21/18	21.3328	F	Unknown	27.454	Unknown	10:15 AM	CTRL	97874	0	8	3849	23	3829	0	3871	63	124	0	38	1	11	846	2	1055	0	1046	0	8	0	18	0	0	0	0	0	0	0	0	0	0	0	0
nyitlax19001a	0	0	TBI	Bowtie_1	Swab	Yes	3/1/19		Unknown	Unknown		Unknown	8:40 AM	CTRL	309190	0	18	15795	61	15703	1	15809	99	247	0	57	5	55	3944	1	2341	1	2337	0	108	0	41	0	0	0	0	0	0	0	0	0	0	0	0
nyitlax19004a	0	0	TBI	Bowtie_1	Swab	Yes	1/22/19	20.8863	M	Unknown	26.5784	Unknown	8:55 AM	CTRL	551176	0	12	41434	75	41206	2	41481	139	664	0	209	12	37	9423	1	4670	2	4644	0	86	0	107	0	0	0	0	0	0	0	0	0	0	2	0
nyitlax19012a	0	0	TBI	Bowtie_1	Swab	Yes	4/9/19	21.0593	M	White	22.887	Unknown	1:00 PM	CTRL	79016	0	0	3440	13	3424	0	3449	21	69	0	9	3	24	894	2	654	2	651	0	23	0	10	0	0	0	0	0	0	0	0	2	0	0	0
nyitlax19013a	0	0	TBI	Bowtie_1	Swab	Yes	1/22/19	20.3524	M	Unknown	24.1385	Unknown	8:11 AM	CTRL	46847	0	1	1670	15	1666	1	1675	26	38	0	6	2	9	282	2	358	2	357	0	7	0	4	1	0	0	0	0	0	0	0	0	0	0	0
sh5000c	0	0	TBI	Bowtie_1	Swab	Yes	9/30/17	15.6663	Unknown	Unknown		Unknown	Unknown	TBIRecovered	475683	0	7	46942	86	46714	3	47002	92	617	0	150	6	71	11174	2	5222	3	5195	0	61	0	81	0	0	0	0	0	1	0	0	0	0	0	0
sh5002c	0	0	TBI	Bowtie_1	Swab	Yes	10/27/17	11.8342	F	White	22.2149	Unknown	Unknown	TBIRecovered	686656	0	12	54713	68	54410	0	54785	119	677	2	248	12	49	14915	2	6509	4	6491	0	84	0	135	0	1	0	0	0	0	0	0	1	0	0	0
sh5004c	0	0	TBI	Bowtie_1	Swab	Yes	10/16/17	14.9396	M	White	20.7673	Unknown	Unknown	TBIRecovered	520503	0	4	50552	40	50282	0	50639	121	757	2	271	5	22	11219	1	4917	2	4887	0	11	0	44	0	0	0	0	0	0	0	0	0	0	0	0
sh5008c	0	0	TBI	Bowtie_1	Swab	Yes	10/23/17	9.3401	F	White	19.6424	Unknown	Unknown	TBIRecovered	157703	0	3	10890	9	10848	0	10906	39	167	0	42	1	13	3612	0	1688	1	1685	0	18	0	28	0	0	0	0	0	0	0	0	0	0	1	0
sh5013c	0	0	TBI	Bowtie_1	Swab	Yes	11/6/17	12.2185	M	White	19.9934	Unknown	Unknown	TBIRecovered	102461	0	8	4938	24	4906	0	4950	42	52	0	27	3	12	1358	0	912	1	907	0	11	0	12	0	0	0	0	0	0	0	0	0	0	0	0
sh5015c	0	0	TBI	Bowtie_1	Swab	Yes	11/7/17	15.0174	F	White	25.6828	Unknown	Unknown	TBIRecovered	66242	0	2	3452	10	3438	0	3459	27	60	0	20	0	5	790	0	499	0	498	0	7	0	7	0	0	0	0	0	0	0	0	0	0	0	0
sh5016c	0	0	TBI	Bowtie_1	Swab	Yes	11/15/17	17.4909	F	Other	27.1129	Unknown	Unknown	TBIRecovered	550531	0	11	37075	61	36945	0	37144	80	367	1	110	11	56	9873	0	5169	3	5147	0	40	0	65	0	0	0	0	0	0	0	1	2	0	0	0
sh5017c	0	0	TBI	Bowtie_1	Swab	Yes	11/22/17	9.6962	M	White	26.9371	Unknown	Unknown	TBIRecovered	206245	0	11	13388	26	13332	0	13415	63	189	0	81	3	39	4278	2	2153	1	2153	0	35	0	31	1	0	0	0	0	0	0	0	0	0	0	1
sh5019c	0	0	TBI	Bowtie_1	Swab	Yes	11/22/17	14.0255	F	White	18.2882	Unknown	Unknown	TBIRecovered	9578	0	0	414	2	413	0	415	3	6	0	7	0	0	87	0	52	0	51	0	4	0	0	0	0	0	0	0	1	0	0	0	0	0	0
sh5020c	0	0	TBI	Bowtie_1	Swab	Yes	1/31/18	10.463	M	White	22.3606	Unknown	Unknown	TBIRecovered	501593	0	1	53070	32	52784	1	53130	98	922	1	193	4	19	11431	0	4889	2	4843	0	21	0	20	0	0	0	0	0	0	0	0	1	0	0	0
sh5022c	0	0	TBI	Bowtie_1	Swab	Yes	2/20/18	10.3978	M	White	16.1403	Unknown	Unknown	TBIRecovered	194777	0	7	9209	23	9138	0	9218	85	223	1	35	11	41	2560	0	1744	4	1733	0	21	0	27	1	0	0	0	0	0	0	0	0	0	0	0
sh5024c	0	0	TBI	Bowtie_1	Swab	Yes	3/29/18	18.7091	M	White	26.9595	Unknown	Unknown	TBIRecovered	703944	0	13	35984	128	35876	0	36077	239	718	0	210	18	53	9664	4	6522	12	6505	0	73	0	100	2	1	0	0	0	0	0	0	0	0	0	0
sh5025c	0	0	TBI	Bowtie_1	Swab	Yes	3/1/18	15.8045	F	White	26.4499	Unknown	Unknown	TBIRecovered	560504	0	7	45490	53	45268	4	45562	164	996	1	223	9	20	10492	1	6549	4	6513	0	23	0	34	1	0	0	0	0	0	0	0	0	0	0	0
sh5026c	0	0	TBI	Bowtie_1	Swab	Yes	4/23/18	15.1205	F	White	23.7621	Unknown	Unknown	TBIRecovered	74840	0	1	6611	5	6579	0	6622	13	128	0	28	1	3	1070	0	800	1	799	0	1	0	11	0	0	0	1	0	0	0	0	0	0	0	0
sh5028c	0	0	TBI	Bowtie_1	Swab	Yes	5/4/18	21.8989	M	White	23.6724	Unknown	Unknown	TBIRecovered	1542332	0	62	78500	214	78174	7	78682	273	1933	3	563	26	211	23533	9	16586	10	16543	1	107	0	174	0	0	0	0	0	0	0	0	0	0	0	0
sh5030c	0	0	TBI	Bowtie_1	Swab	Yes	5/17/18	21.1762	M	White	27.2592	Unknown	Unknown	TBIRecovered	845655	0	15	44567	103	44365	4	44672	159	808	1	105	11	76	11592	3	8811	3	8783	0	47	0	96	0	0	0	0	0	0	0	0	0	0	0	0
sh5035j	0	0	TBI	Bowtie_1	Swab	Yes	7/2/18	10.1567	M	Unknown	17.679	Unknown	Unknown	TBIRecovered	405496	0	27	16483	65	16385	3	16514	137	274	3	67	13	80	6077	4	4530	9	4506	0	11	0	104	2	0	0	0	0	0	1	0	0	0	0	1
sh5038	0	0	TBI	Bowtie_1	Swab	Yes	8/1/18	11.4181	F	Unknown	15.9625	Unknown	Unknown	TBIRecovered	90045	0	4	3157	27	3148	0	3163	46	50	0	4	6	55	1164	0	1967	0	1976	0	11	0	5	0	0	0	0	0	0	0	0	0	0	0	0
sh5040j	0	0	TBI	Bowtie_1	Swab	Yes	9/5/18	13.1028	M	Unknown	27.7372	Unknown	Unknown	TBIRecovered	124245	0	2	6129	19	6083	0	6138	42	125	0	55	0	15	1618	2	1100	0	1095	0	14	0	15	0	0	0	0	0	0	0	0	0	0	0	0
sh5041i	0	0	TBI	Bowtie_1	Swab	Yes	9/12/18	16.9321	M	Unknown	29.0985	Unknown	Unknown	TBIRecovered	144687	0	4	7816	24	7786	0	7827	50	125	0	21	1	21	1434	1	982	0	977	0	4	0	11	1	0	0	0	0	0	0	0	0	0	0	0
sh5042c	0	0	TBI	Bowtie_1	Swab	Yes	9/14/18	18.2308	M	Unknown	30.6804	Unknown	Unknown	TBIRecovered	773779	0	20	63402	90	63050	2	63467	153	844	2	227	12	90	16452	2	6609	9	6558	1	92	0	140	0	0	0	0	0	0	0	0	0	0	0	0
sh5044c	0	0	TBI	Bowtie_1	Swab	Yes	9/14/18	18.6441	M	Unknown	24.9586	Unknown	Unknown	TBIRecovered	67483	0	0	6226	9	6211	0	6239	17	82	1	26	0	4	1161	0	560	0	556	0	3	0	2	0	0	0	0	0	0	0	0	0	0	0	0
sh5045c	0	0	TBI	Bowtie_1	Swab	Yes	9/14/18	18.7124	M	Unknown	25.0568	Unknown	Unknown	TBIRecovered	313517	0	7	28018	45	27900	1	28053	66	485	0	145	7	25	6823	1	3218	1	3198	0	4	0	26	0	0	0	1	0	0	0	0	0	0	0	0
sh5046c	0	0	TBI	Bowtie_1	Swab	Yes	9/14/18	21.757	M	Unknown	33.4472	Unknown	Unknown	TBIRecovered	150986	0	5	8795	17	8732	0	8803	30	199	0	42	0	10	2239	0	1080	1	1076	0	4	0	41	0	1	0	0	0	0	0	0	0	0	0	0
sh5048j	0	0	TBI	Bowtie_1	Swab	Yes	10/16/18	8.4071	M	Unknown	14.2813	Unknown	Unknown	TBIRecovered	23352	0	0	1449	5	1442	0	1453	9	25	0	11	1	0	280	0	147	1	148	0	3	0	3	0	0	0	0	0	0	0	0	0	0	0	0
sh5050g	0	0	TBI	Bowtie_1	Swab	Yes	10/16/18	14.1048	M	Unknown	17.4205	Unknown	Unknown	TBIRecovered	374246	0	17	15862	38	15784	0	15897	78	261	0	75	5	53	5767	5	3622	10	3615	0	13	0	79	1	2	0	0	0	0	0	0	1	0	0	0
sh5053i	0	0	TBI	Bowtie_1	Swab	Yes	10/15/18	14.5861	M	White	19.0594	Unknown	Unknown	TBIRecovered	444199	0	15	29061	95	29030	1	29158	151	337	1	114	20	125	4497	3	4364	7	4362	0	92	0	131	0	0	0	0	0	0	0	0	1	0	0	0
sh5054b	0	0	TBI	Bowtie_1	Swab	Yes	9/25/18	15.9593	M	Unknown	29.8341	Unknown	Unknown	TBIRecovered	2290	0	0	42	2	42	0	42	1	3	0	0	0	0	12	0	5	0	5	0	1	0	0	0	0	0	0	0	0	0	0	0	0	0	0
sh5057c	0	0	TBI	Bowtie_1	Swab	Yes	10/27/18	23.0709	M	Unknown	23.7317	Unknown	Unknown	TBIRecovered	207548	0	2	15067	12	14995	1	15093	37	210	0	43	4	26	2422	0	1285	3	1282	0	42	0	17	0	0	0	0	0	0	0	0	0	0	0	0
sh5058	0	0	TBI	Bowtie_1	Swab	Yes	10/19/18	19.4408	F	Unknown	23.4011	Unknown	Unknown	TBIRecovered	27557	0	0	1124	5	1114	0	1126	9	36	0	11	0	2	273	0	221	0	222	0	6	0	3	0	0	0	0	0	0	0	0	0	0	0	0
sh5059c	0	0	TBI	Bowtie_1	Swab	Yes	10/12/18	16.8125	F	Unknown	24.9586	Unknown	Unknown	TBIRecovered	447902	0	4	38720	36	38512	0	38757	108	548	0	146	7	42	11186	0	4396	6	4371	0	64	0	75	0	0	0	0	0	0	0	0	0	0	0	0
sh5061i	0	0	TBI	Bowtie_1	Swab	Yes	11/1/18	11.9564	M	Unknown	18.3205	Unknown	Unknown	TBIRecovered	57858	0	1	1507	8	1516	0	1521	16	30	0	8	0	3	335	2	863	1	864	0	4	0	11	0	0	0	0	0	0	0	0	0	0	0	0
sh5062c	0	0	TBI	Bowtie_1	Swab	Yes	10/16/18	15.7175	F	White	20.9652	Unknown	Unknown	TBIRecovered	165472	0	2	11214	18	11158	0	11227	29	199	0	52	2	17	2573	3	1063	1	1052	0	6	0	18	0	0	0	0	0	0	0	0	0	0	0	0
sh5063b	0	0	TBI	Bowtie_1	Swab	Yes	10/3/18	18.0154	F	Other	25.0091	Unknown	Unknown	TBIRecovered	807436	0	31	48182	113	47955	4	48238	175	619	2	235	17	87	14492	5	7492	7	7448	0	156	0	144	1	1	0	2	0	0	0	0	0	0	0	0
sh5065b	0	0	TBI	Bowtie_1	Swab	Yes	10/17/18	19.3077	F	Unknown	30.1109	Unknown	Unknown	TBIRecovered	199520	0	4	10914	35	10824	0	10936	61	207	0	77	3	20	3060	0	1538	0	1521	0	29	0	25	0	0	0	0	0	0	0	0	0	0	1	0
sh5066g	0	0	TBI	Bowtie_1	Swab	Yes	11/16/18	12.5443	F	Unknown	20.6404	Unknown	Unknown	TBIRecovered	191427	0	17	8366	63	8337	0	8385	75	97	0	22	9	68	1865	0	1645	0	1643	0	19	0	30	0	0	0	0	0	0	0	0	0	0	0	0
sh5067i	0	0	TBI	Bowtie_1	Swab	Yes	11/16/18	12.3116	M	White	17.1831	Unknown	Unknown	TBIRecovered	270818	0	47	11835	89	11781	1	11864	102	182	1	40	11	186	2985	2	2588	1	2580	0	48	0	71	0	0	0	0	0	0	0	0	0	0	0	0
sh5068c	0	0	TBI	Bowtie_1	Swab	Yes	11/8/18	17.1823	F	White	21.9459	Unknown	Unknown	TBIRecovered	271932	0	10	6791	16	6771	0	6814	122	194	0	29	6	35	1899	0	1708	6	1701	0	6	0	63	1	0	0	0	0	0	0	0	0	0	0	0
sh5070i	0	0	TBI	Bowtie_1	Swab	Yes	12/7/18	9.5709	F	Unknown	16.4185	Unknown	Unknown	TBIRecovered	148040	0	1	9242	7	9185	0	9255	47	136	0	45	0	15	2182	0	972	0	969	0	8	1	20	0	0	0	1	0	0	0	0	0	0	0	0
sh5071c	0	0	TBI	Bowtie_1	Swab	Yes	11/16/18	19.5778	F	Unknown	20.7988	Unknown	Unknown	TBIRecovered	71610	0	0	1092	7	1086	0	1095	31	38	0	5	1	7	428	1	487	4	487	0	7	0	15	1	0	0	0	0	0	0	0	0	0	0	0
sh5076c	0	0	TBI	Bowtie_1	Swab	Yes	11/26/18	20.4932	M	Unknown	36.4715	Unknown	Unknown	TBIRecovered	112783	0	1	3356	26	3337	0	3362	69	92	1	20	2	10	755	0	712	1	708	0	4	0	25	2	0	0	0	0	0	0	0	0	0	0	0
sh5079j	0	0	TBI	Bowtie_1	Swab	Yes	12/4/18	12.7874	M	Unknown	15.2991	Unknown	Unknown	TBIRecovered	660587	0	24	51181	91	50988	3	51269	150	585	0	230	11	98	8441	5	5338	3	5316	0	175	0	130	0	2	0	4	0	0	0	0	0	0	0	0
sh5082e	0	0	TBI	Bowtie_1	Swab	Yes	1/9/19	14.4032	F	Unknown	19.3059	Unknown	Unknown	TBIRecovered	138683	0	19	5487	27	5451	0	5501	76	73	0	14	5	64	1356	0	1024	2	1021	0	43	0	25	0	0	0	0	0	0	0	0	0	0	0	0
sh5085c	0	0	TBI	Bowtie_1	Swab	Yes	1/11/19	17.9789	M	White	29.3698	Unknown	Unknown	TBIRecovered	142349	0	5	6616	24	6586	0	6628	44	109	0	37	5	39	1539	0	1153	0	1151	0	7	0	8	0	0	0	0	0	0	0	0	0	0	0	0
sh5086c	0	0	TBI	Bowtie_1	Swab	Yes	2/15/19	16.1553	F	White	27.194	Unknown	Unknown	TBIRecovered	250848	0	3	29223	10	29094	2	29269	35	321	0	143	4	19	4847	0	1523	0	1508	0	10	0	22	0	0	0	0	0	0	0	0	0	0	0	0
sh5087c	0	0	TBI	Bowtie_1	Swab	Yes	2/1/19	19.7387	F	Unknown	22.7077	Unknown	Unknown	TBIRecovered	752021	0	42	44579	150	44326	3	44660	249	677	0	164	43	188	11407	6	8155	14	8107	1	101	0	104	1	0	0	0	0	0	0	0	1	0	0	1
sh5092c	0	0	TBI	Bowtie_1	Swab	Yes	4/19/19	16.2456	M	Unknown	18.2439	Unknown	Unknown	TBIRecovered	39709	0	0	2844	9	2843	0	2856	17	45	0	10	1	1	432	0	211	0	210	0	1	0	1	0	0	0	0	0	0	0	0	0	0	1	0
sh5093j	0	0	TBI	Bowtie_1	Swab	Yes	4/19/19	11.5856	F	White	18.1059	Unknown	Unknown	TBIRecovered	11534	0	0	979	6	977	0	982	10	20	0	7	0	0	61	0	43	0	43	0	2	0	0	0	0	0	0	0	0	0	0	0	0	0	0
sh5095j	0	0	TBI	Bowtie_1	Swab	Yes	4/22/19	12.8202	F	White	24.4516	Unknown	Unknown	TBIRecovered	257196	0	0	30628	17	30440	0	30652	32	317	0	81	2	7	5665	0	1562	2	1549	0	5	0	12	0	0	0	0	0	0	0	0	0	0	0	0
sh5096c	0	0	TBI	Bowtie_1	Swab	Yes	4/26/19	20.4368	F	Unknown	22.4569	Unknown	Unknown	TBIRecovered	733090	0	17	35175	165	35019	6	35256	190	543	2	188	48	75	8506	0	6051	7	6048	0	34	0	80	1	0	0	0	0	0	0	0	0	0	0	0
sh5097j	0	0	TBI	Bowtie_1	Swab	Yes	5/6/19	12.7221	F	Unknown	21.8226	Unknown	Unknown	TBIRecovered	61688	0	1	5109	12	5097	0	5135	35	59	0	14	0	2	638	0	393	0	390	0	15	0	0	0	0	0	0	0	0	0	0	0	0	0	0
sh5103c	0	0	TBI	Bowtie_1	Swab	Yes	10/23/19	20.5216	M	Unknown	26.8702	Unknown	Unknown	TBIRecovered	175499	0	3	7636	23	7597	3	7651	55	103	0	13	5	26	2582	1	1546	1	1537	0	37	0	45	0	0	0	0	0	0	0	0	0	0	0	0
sh5104c	0	0	TBI	Bowtie_1	Swab	Yes	10/22/19	18.5753	M	Unknown	21.7552	Unknown	Unknown	TBIRecovered	493464	0	12	38678	57	38511	2	38736	116	549	0	129	11	61	9549	2	4449	2	4430	0	14	0	38	0	1	0	0	0	0	0	0	0	0	0	0
sh5106c	0	0	TBI	Bowtie_1	Swab	Yes	10/22/19	16.0048	M	Unknown	34.7663	Unknown	Unknown	TBIRecovered	623894	0	7	57297	68	57013	1	57355	151	1062	1	209	15	46	14161	1	5799	4	5763	0	84	0	28	0	0	0	0	0	0	0	0	0	0	0	0
sh5108c	0	0	TBI	Bowtie_1	Swab	Yes	10/29/19	20.3228	F	Unknown	22.312	Unknown	Unknown	TBIRecovered	217380	0	1	10743	41	10739	0	10777	100	189	1	50	6	18	2226	0	2141	2	2138	0	14	0	18	0	0	0	0	0	0	0	0	0	0	0	0
sh5110c	0	0	TBI	Bowtie_1	Swab	Yes	11/26/19	19.3828	F	Unknown	25.6035	Unknown	Unknown	TBIRecovered	191997	0	13	3974	36	3943	1	3978	73	78	1	27	12	53	1174	3	1026	3	1021	0	18	0	67	1	0	0	0	0	0	0	0	0	0	0	0
shc101	0	0	TBI	Bowtie_1	Swab	Yes	Unknown	8	F	Biracial	15.466	Unknown	9:30 AM	CTRL	163735	0	8	5774	41	5740	1	5786	67	143	1	17	7	50	2295	0	1961	1	1949	0	8	0	32	2	0	0	0	0	0	0	0	0	0	0	0
shc102	0	0	TBI	Bowtie_1	Swab	Yes	Unknown	12	F	White	17.368	Unknown	10:20 AM	CTRL	13800	0	0	1130	1	1133	0	1138	1	17	0	3	0	1	216	1	178	0	176	0	0	0	5	0	0	0	0	0	0	0	0	0	0	0	0
shc103	0	0	TBI	Bowtie_1	Swab	Yes	Unknown	13	F	White	19.9342	Unknown	5:00 AM	CTRL	366151	0	7	26988	43	26831	2	27035	73	313	1	75	5	33	7022	1	3708	3	3692	0	26	0	60	0	0	0	0	0	0	0	0	0	0	0	0
shc104	0	0	TBI	Bowtie_1	Swab	Yes	Unknown	12	M	White	24.6201	Unknown	5:30 AM	CTRL	494545	0	10	30288	62	30116	1	30326	125	503	1	112	11	64	10003	2	5734	4	5697	0	31	0	59	2	0	0	0	0	0	0	0	0	0	0	0
shc106	0	0	TBI	Bowtie_1	Swab	Yes	Unknown	19	M	White	17.9899	Unknown	8:30 AM	CTRL	284188	0	21	15014	43	14977	0	15043	83	291	1	88	9	51	4384	1	3065	1	3046	0	21	0	71	1	0	0	0	0	0	0	0	0	0	0	0
shc107	0	0	TBI	Bowtie_1	Swab	Yes	Unknown	13	F	White	25.5057	Unknown	11:00 AM	CTRL	126393	0	15	7263	23	7230	0	7277	51	112	0	28	2	50	1809	0	1228	1	1219	0	6	0	16	0	0	1	0	0	0	0	0	0	0	0	0
shc108	0	0	TBI	Bowtie_1	Swab	Yes	Unknown	10	F	White	19.0456	Unknown	11:00 AM	CTRL	426489	0	16	21640	59	21524	2	21697	104	284	0	77	7	72	6285	1	4069	11	4048	0	16	0	94	0	0	0	1	1	0	0	0	0	0	2	0
shc110	0	0	TBI	Bowtie_1	Swab	Yes	Unknown	14	M	White	19.051	Unknown	6:30 AM	CTRL	425931	0	11	32210	58	32023	1	32251	72	425	1	104	8	31	9965	1	5107	2	5072	0	44	0	53	0	0	0	0	0	0	0	0	0	0	0	0
shc111	0	0	TBI	Bowtie_1	Swab	Yes	Unknown	12	F	White	17.166	Unknown	11:00 AM	CTRL	735669	0	15	53347	78	53070	3	53448	141	734	1	154	7	53	14598	6	6546	4	6518	0	60	0	75	0	0	0	0	0	0	0	0	0	0	0	0
shc112	0	0	TBI	Bowtie_1	Swab	Yes	Unknown	17	F	White	40.0239	Unknown	3:30 AM	CTRL	268230	0	16	14486	32	14411	0	14524	81	240	0	64	8	68	4766	0	2771	7	2758	0	4	0	45	0	0	0	0	0	0	0	0	0	0	0	0
shc113	0	0	TBI	Bowtie_1	Swab	Yes	Unknown	7	M	White	14.6392	Unknown	3:30 AM	CTRL	586673	0	5	44983	74	44777	1	45067	159	697	0	191	12	66	10991	1	6640	8	6619	0	9	0	63	0	0	0	0	0	0	0	0	1	0	0	2
shc114	0	0	TBI	Bowtie_1	Swab	Yes	Unknown	11	M	White	16.0913	Unknown	4:00 AM	CTRL	385599	0	27	19814	75	19758	0	19880	108	280	2	82	10	78	5428	1	3891	6	3875	0	17	0	68	1	0	0	0	1	0	0	0	3	0	0	0
shc115	0	0	TBI	Bowtie_1	Swab	Yes	Unknown	15	M	Unknown	21.2846	Unknown	5:00 AM	CTRL	630817	0	17	49767	79	49506	2	49866	136	676	1	139	16	41	12926	1	6543	3	6510	0	10	0	53	0	0	0	0	0	0	0	0	0	0	0	0
shc116	0	0	TBI	Bowtie_1	Swab	Yes	Unknown	17	M	White	18.4865	Unknown	5:30 AM	CTRL	1029552	0	25	80071	139	79640	8	80190	221	1114	1	285	23	123	23066	3	10659	13	10595	0	31	0	126	0	0	0	1	0	0	0	0	1	0	0	0
shc117	0	0	TBI	Bowtie_1	Swab	Yes	Unknown	13	M	Unknown	20.8947	Unknown	6:30 AM	CTRL	611456	0	12	38468	57	38255	2	38528	138	587	0	133	11	74	14002	5	6766	7	6737	0	30	0	144	1	0	0	1	0	0	0	0	3	0	0	0
shc118	0	0	TBI	Bowtie_1	Swab	Yes	Unknown	16	F	White	20.8189	Unknown	11:00 AM	CTRL	448846	0	19	40314	70	40080	0	40380	135	527	0	147	12	45	9563	2	4931	2	4897	0	35	0	34	0	0	0	0	0	0	0	0	0	0	0	0
shc119	0	0	TBI	Bowtie_1	Swab	Yes	Unknown	17	M	White	39.8397	Unknown	11:00 AM	CTRL	910667	0	11	77894	83	77574	3	78041	159	1031	2	258	24	98	20671	0	9685	11	9626	0	84	0	157	0	0	0	0	0	0	0	0	0	0	0	0
shc120	0	0	TBI	Bowtie_1	Swab	Yes	Unknown	7	M	White	28.1352	Unknown	12:00 PM	CTRL	459154	0	8	34727	37	34524	1	34780	89	536	0	112	13	49	9270	1	4931	8	4907	0	39	0	79	0	0	0	0	0	0	0	0	0	0	0	0
shtbi600	0	0	TBI	Bowtie_1	Expectorant	Yes	Unknown		Unknown	Unknown		Unknown	Unknown	CTRL	104831	0	6	4107	17	4081	0	4117	38	78	1	25	7	18	1502	2	934	1	933	0	4	0	31	0	0	0	0	0	0	0	0	0	0	0	0
shtbi601	0	0	TBI	Bowtie_1	Expectorant	Yes	Unknown	15	M	Other	20.1525	Unknown	Unknown	CTRL	196593	0	11	5658	34	5620	1	5677	85	142	0	28	8	37	1926	1	1596	3	1590	0	13	0	79	0	0	0	0	0	0	0	0	0	0	0	0
shtbi602	0	0	TBI	Bowtie_1	Expectorant	Yes	Unknown	16	F	White	24.8397	Unknown	Unknown	CTRL	214350	0	9	6063	32	6019	0	6078	114	148	0	29	4	41	2163	0	1766	3	1762	0	2	0	106	1	1	1	0	0	0	0	0	0	0	0	0
shtbi603	0	0	TBI	Bowtie_1	Expectorant	Yes	Unknown	12	M	Other	19.5983	Unknown	Unknown	CTRL	171060	0	8	3186	35	3173	0	3198	122	93	0	15	10	27	1364	2	1291	7	1290	0	9	0	98	2	0	0	1	0	0	0	0	0	0	0	0
shtbi604	0	0	TBI	Bowtie_1	Expectorant	Yes	Unknown	15	M	White	23.8705	Unknown	Unknown	CTRL	102213	0	17	1712	13	1705	0	1720	78	42	0	11	4	54	759	2	781	1	778	0	5	1	45	2	0	0	0	0	0	0	0	0	0	0	0
shtbi605	0	0	TBI	Bowtie_1	Expectorant	Yes	Unknown	13	F	White	19.6764	Unknown	Unknown	CTRL	98947	0	9	1793	19	1776	0	1797	49	43	2	14	5	22	671	0	738	3	736	0	8	0	39	1	0	0	0	0	0	0	0	0	0	0	0
shtbi606	0	0	TBI	Bowtie_1	Expectorant	Yes	Unknown	12	M	Asian	17.3016	Unknown	Unknown	CTRL	217938	0	8	9999	35	9960	0	10026	117	217	0	48	4	17	2741	2	2078	2	2066	0	17	0	65	1	0	0	0	0	0	0	0	0	0	0	0
shtbi607	0	0	TBI	Bowtie_1	Expectorant	Yes	Unknown	17	M	White	21.1918	Unknown	Unknown	CTRL	173742	0	3	6683	45	6640	0	6704	80	130	0	37	2	30	2549	0	1775	3	1768	0	29	0	59	1	0	0	0	0	0	0	0	0	0	0	0
shtbi608	0	0	TBI	Bowtie_1	Expectorant	Yes	Unknown	14	M	White	21.5484	Unknown	Unknown	CTRL	73579	0	4	1504	14	1506	0	1511	45	43	0	9	0	16	696	0	757	2	756	0	11	0	59	0	0	0	1	0	0	0	0	0	0	0	0
shtbi609	0	0	TBI	Bowtie_1	Expectorant	Yes	Unknown	9	F	White	17.2792	Unknown	Unknown	CTRL	123474	0	2	3853	38	3844	1	3862	81	73	2	18	1	25	1181	0	1021	3	1020	0	13	0	22	0	0	0	0	0	0	0	0	0	0	0	0
shtbi610	0	0	TBI	Bowtie_1	Expectorant	Yes	Unknown	8	F	White	20.2285	Unknown	Unknown	CTRL	239156	0	14	9650	31	9582	0	9677	114	229	1	40	8	26	2498	1	2084	2	2086	0	23	0	39	0	0	0	1	0	0	0	1	0	0	0	0
shtbi611	0	0	TBI	Bowtie_1	Expectorant	Yes	Unknown	16	M	White	26.4745	Unknown	Unknown	CTRL	280037	0	22	5930	50	5899	1	5944	161	143	0	32	15	76	2532	0	2602	13	2606	0	24	0	202	4	2	0	1	2	0	0	0	0	0	0	0
shtbi612	0	0	TBI	Bowtie_1	Expectorant	Yes	Unknown	9	M	White	17.9074	Unknown	Unknown	CTRL	118687	0	3	6271	17	6217	0	6280	38	144	0	24	0	5	2143	0	1032	0	1030	0	5	0	29	2	1	0	0	0	0	0	0	1	0	0	0
shtbi613	0	0	TBI	Bowtie_1	Expectorant	Yes	Unknown	18	M	White	24.0051	Unknown	Unknown	CTRL	84214	0	5	2123	11	2111	0	2127	30	48	0	19	1	13	984	0	765	1	765	0	8	0	22	0	0	0	0	0	0	0	0	0	0	0	0
shtbi614	0	0	TBI	Bowtie_1	Expectorant	Yes	Unknown	18	M	White	21.595	Unknown	Unknown	CTRL	184110	0	10	4875	31	4856	0	4898	122	110	0	21	3	32	1477	2	1438	3	1429	0	8	0	62	2	0	0	0	0	0	0	0	0	0	0	0
shtbi615	0	0	TBI	Bowtie_1	Expectorant	Yes	Unknown	18	M	White	23.3862	Unknown	Unknown	CTRL	175082	0	9	4968	30	4933	0	4979	73	108	1	23	10	44	1650	2	1511	5	1505	0	13	0	59	2	1	1	0	0	0	1	0	0	0	0	0
shtbi616	0	0	TBI	Bowtie_1	Expectorant	Yes	Unknown	10	F	White	17.253	Unknown	Unknown	CTRL	68478	0	2	2027	6	2020	0	2034	42	39	0	17	5	9	600	0	705	1	702	0	8	0	22	0	0	0	0	0	0	0	0	0	0	0	0
shtbi617	0	0	TBI	Bowtie_1	Expectorant	Yes	Unknown	17	M	White	34.2032	Unknown	Unknown	CTRL	196501	0	5	8088	17	8025	0	8104	95	179	1	44	8	15	2669	2	1914	6	1905	0	7	0	66	2	0	0	0	0	0	0	0	0	0	0	0
shtbi618	0	0	TBI	Bowtie_1	Expectorant	Yes	Unknown	8	M	White	16.4982	Unknown	Unknown	CTRL	85052	0	4	1172	9	1172	0	1181	35	32	0	6	4	12	583	0	643	4	638	0	5	0	43	3	0	0	0	0	0	0	0	0	0	0	0
shtbi619	0	0	TBI	Bowtie_1	Expectorant	Yes	Unknown	13	F	White	24.6946	Unknown	Unknown	CTRL	177839	0	2	4312	22	4286	0	4324	89	100	1	23	3	21	1985	1	1534	3	1527	0	13	0	89	5	0	0	1	0	0	0	0	0	0	0	0
shtbi620	0	0	TBI	Bowtie_1	Expectorant	Yes	Unknown	11	F	White	21.0833	Unknown	Unknown	CTRL	71211	0	2	1592	26	1580	0	1594	36	37	0	6	6	15	684	2	568	1	567	0	7	0	46	0	0	0	0	0	0	0	0	0	0	0	0
shtbi630	0	0	TBI	Bowtie_1	Expectorant	Yes	Unknown	14	F	White	25.0199	Unknown	Unknown	MSK	433030	0	37	10797	69	10758	1	10831	200	282	0	76	21	72	4483	1	3407	7	3396	1	29	0	197	1	0	1	1	0	1	0	0	0	0	0	0
shtbi631	0	0	TBI	Bowtie_1	Expectorant	Yes	Unknown	18	F	White	37.2777	Unknown	Unknown	MSK	326521	0	17	10780	32	10694	0	10795	124	260	4	38	6	55	3508	1	2517	3	2503	0	8	0	148	3	2	0	0	0	0	0	0	0	0	0	0
shtbi632	0	0	TBI	Bowtie_1	Expectorant	Yes	Unknown	9	F	White	24.5919	Unknown	Unknown	MSK	119470	0	17	1754	39	1751	0	1765	68	49	1	16	9	69	755	1	962	5	956	0	13	0	95	4	0	0	0	0	0	1	0	0	0	0	2
shtbi633	0	0	TBI	Bowtie_1	Expectorant	Yes	Unknown	15	M	White	17.3874	Unknown	Unknown	MSK	522532	0	22	19371	79	19307	0	19445	174	465	0	89	10	86	5274	7	4667	14	4670	0	29	0	284	5	1	0	0	0	0	0	0	0	0	0	1
shtbi634	0	0	TBI	Bowtie_1	Expectorant	Yes	Unknown	12	F	White	27.2304	Unknown	Unknown	MSK	310426	0	13	14020	98	13968	3	14063	88	307	0	91	17	76	3619	0	2444	3	2429	0	41	0	72	0	0	0	0	0	0	1	0	0	0	0	0
shtbi660	0	0	TBI	Bowtie_1	Expectorant	Yes	Unknown	19	F	White	20.9958	Unknown	Unknown	Exercise Control	118645	0	10	1390	21	1387	0	1394	74	28	0	18	1	37	726	3	891	2	889	0	13	0	105	7	0	0	1	0	0	0	0	0	0	0	0
shtbi661	0	0	TBI	Bowtie_1	Expectorant	Yes	Unknown	20	M	White	25.1655	Unknown	Unknown	Exercise Control	217274	0	16	4061	26	4041	1	4073	119	114	0	26	3	38	1831	1	1707	2	1709	0	25	0	102	5	1	0	0	0	0	0	0	1	0	0	0
shtbi662	0	0	TBI	Bowtie_1	Expectorant	Yes	Unknown	21	M	Black	26.4347	Unknown	Unknown	Exercise Control	3535	0	0	29	0	29	0	29	0	2	0	0	0	2	15	0	22	0	21	0	0	0	3	0	0	0	0	0	0	1	0	1	0	0	0
shtbi663	0	0	TBI	Bowtie_1	Expectorant	Yes	Unknown	21	M	White	27.2594	Unknown	Unknown	Exercise Control	166517	0	8	2586	28	2574	1	2600	75	69	0	28	6	26	945	1	1201	1	1201	0	20	0	86	1	0	0	2	0	0	0	0	0	0	0	4
shtbi664	0	0	TBI	Bowtie_1	Expectorant	Yes	Unknown	21	M	White	23.7605	Unknown	Unknown	Exercise Control	4613	0	0	87	0	84	0	87	1	6	0	0	0	0	14	0	43	0	43	0	0	0	1	0	0	0	0	0	0	0	0	0	0	0	0
shtbi665	0	0	TBI	Bowtie_1	Expectorant	Yes	Unknown	5	F	White	16.612	Unknown	Unknown	Exercise Control	106321	0	5	2253	17	2232	0	2264	51	60	0	13	7	10	953	0	826	0	826	0	2	0	33	0	0	0	0	0	0	3	0	0	0	0	0
shtbi666	0	0	TBI	Bowtie_1	Expectorant	Yes	Unknown	7	F	White		Unknown	Unknown	Exercise Control	277561	0	6	7922	60	7880	0	7946	170	192	1	30	6	37	2644	0	2330	3	2325	0	33	0	98	0	1	0	1	0	0	0	0	0	0	0	0
shtbi667	0	0	TBI	Bowtie_1	Expectorant	Yes	Unknown	7	F	White	15.8864	Unknown	Unknown	Exercise Control	329321	0	11	6417	46	6352	0	6429	198	195	0	33	8	86	2987	3	2842	7	2824	0	21	0	126	1	0	0	0	0	0	0	0	0	0	0	0
shtbi668	0	0	TBI	Bowtie_1	Expectorant	Yes	Unknown	5	M	White	15.9551	Unknown	Unknown	Exercise Control	47834	0	2	904	11	896	0	909	22	23	0	6	1	10	353	0	284	0	284	0	4	0	9	1	1	0	0	1	0	0	0	0	0	0	0
shtbi669	0	0	TBI	Bowtie_1	Expectorant	Yes	Unknown		Unknown	Unknown		Unknown	Unknown	CTRL	132967	0	4	2444	21	2408	0	2445	70	95	0	12	6	15	1255	2	1189	2	1186	0	7	0	65	0	0	0	3	0	0	0	0	0	0	0	0
shtbi670	0	0	TBI	Bowtie_1	Expectorant	Yes	Unknown		Unknown	Unknown	16.7298	Unknown	Unknown	Exercise Control	170047	0	8	3609	32	3587	0	3627	139	82	2	17	11	31	1618	1	1471	2	1480	0	17	0	63	0	0	0	0	0	0	0	2	0	0	0	0
shtbi671	0	0	TBI	Bowtie_1	Expectorant	Yes	Unknown	5	F	White	15.5643	Unknown	Unknown	Exercise Control	101631	0	9	1874	19	1867	1	1879	80	49	1	12	1	21	829	1	871	3	874	0	5	0	35	0	0	0	0	0	0	0	0	0	0	0	0
shtbi672	0	0	TBI	Bowtie_1	Expectorant	Yes	Unknown		Unknown	Unknown		Unknown	Unknown	CTRL	31731	0	1	930	4	923	0	936	22	22	0	7	2	5	246	0	229	0	227	0	3	0	1	0	0	0	0	0	0	0	0	0	0	0	0
shtbi673	0	0	TBI	Bowtie_1	Expectorant	Yes	Unknown	6	F	White	16.535	Unknown	Unknown	Exercise Control	76299	0	1	750	13	749	1	752	55	35	0	3	2	15	408	0	416	1	418	0	12	0	41	1	0	0	0	0	0	0	0	0	0	0	0
shtbi674	0	0	TBI	Bowtie_1	Expectorant	Yes	Unknown	9	M	White	17.899	Unknown	Unknown	Exercise Control	229970	0	17	3504	28	3476	0	3515	178	127	4	7	16	77	1802	0	1726	6	1714	0	8	0	129	2	0	0	0	0	0	0	0	0	0	0	0
shtbi675	0	0	TBI	Bowtie_1	Expectorant	Yes	Unknown	11	M	White	16.3646	Unknown	Unknown	Exercise Control	197811	0	4	4753	34	4718	0	4770	108	126	0	31	5	26	1838	0	1864	4	1865	0	22	0	87	1	0	0	0	0	0	0	0	0	0	0	0
shtbi676	0	0	TBI	Bowtie_1	Expectorant	Yes	Unknown	12	M	White	18.2245	Unknown	Unknown	Exercise Control	78488	0	2	838	10	829	0	839	48	23	0	8	8	22	424	0	424	2	419	0	8	0	40	2	0	0	1	0	0	1	0	0	0	0	0
tbi030c	0	0	TBI	Bowtie_1	Swab	Yes	10/26/17	17.111	M	Black	22.9619	Unknown	Unknown	TBIRecovered	198517	0	8	15539	20	15472	0	15566	38	199	0	55	1	39	3261	2	1714	0	1699	0	19	0	26	0	0	0	0	0	0	0	0	0	0	0	0
tbi033b	0	0	TBI	Bowtie_1	Swab	Yes	11/17/17	20.6421	F	Black	22.1487	Unknown	Unknown	TBIRecovered	967775	0	13	66697	101	66311	0	66800	148	1914	0	209	8	102	18203	4	12253	8	12220	0	68	0	73	1	1	0	0	0	0	0	0	0	0	0	0
tbi036d	0	0	TBI	Bowtie_1	Swab	Yes	12/14/17	22.7258	M	White	24.3421	Unknown	Unknown	TBIRecovered	475010	0	4	46917	42	46712	3	46978	107	565	0	118	7	28	9965	1	4268	0	4245	0	8	0	86	0	0	0	0	0	0	0	0	0	0	0	0
tbi040e	0	0	TBI	Bowtie_1	Swab	Yes	2/28/18	21.8607	M	White	25.8456	Unknown	Unknown	TBIRecovered	260564	0	7	21037	31	20954	2	21074	85	212	0	51	3	19	5946	2	2967	1	2958	0	1	0	35	0	0	0	0	0	0	0	0	0	0	0	0
tbi042c	0	0	TBI	Bowtie_1	Swab	Yes	4/12/18	21.3631	M	Black	34.9781	Unknown	Unknown	TBIRecovered	318186	0	1	36677	29	36525	2	36737	75	420	0	85	1	4	7644	1	3144	1	3130	0	8	0	24	0	0	0	1	0	0	1	0	0	0	0	0
tbi043c	0	0	TBI	Bowtie_1	Swab	Yes	4/12/18	22.4089	M	White	23.3248	Unknown	Unknown	TBIRecovered	80233	0	0	3570	10	3548	0	3584	42	84	0	28	0	3	981	0	727	0	721	0	6	0	19	0	0	0	0	0	0	0	0	0	0	0	0
tbi044c	0	0	TBI	Bowtie_1	Swab	Yes	2/15/18	22.5398	M	White	25.8245	Unknown	Unknown	TBIRecovered	579116	0	5	64284	46	64029	2	64391	81	771	0	177	7	43	12089	0	6219	1	6188	0	11	0	43	0	0	0	0	0	0	0	0	0	0	0	0
tbi050c	0	0	TBI	Bowtie_1	Swab	Yes	6/18/18	21.4994	F	White	26.6288	Unknown	Unknown	TBIRecovered	1374987	0	13	151126	89	150332	3	151299	229	2874	2	665	13	88	32883	2	13629	5	13529	0	114	0	122	0	0	0	0	0	0	0	0	0	0	0	0
tbi059c	0	0	TBI	Bowtie_1	Swab	Yes	8/21/18	19.0353	F	White	21.8534	Unknown	Unknown	TBIRecovered	8554	0	0	895	0	888	0	896	1	5	0	2	0	0	146	0	47	0	47	0	1	0	0	0	0	0	0	0	0	0	0	0	0	0	0
tbi060b	0	0	TBI	Bowtie_1	Swab	Yes	8/31/18	20.3305	F	Black	22.7314	Unknown	Unknown	TBIRecovered	355421	0	0	42488	22	42264	1	42533	56	695	0	145	3	10	6834	0	2624	1	2589	0	51	0	10	0	0	0	0	0	0	0	0	0	0	0	0
tbi061f	0	0	TBI	Bowtie_1	Swab	Yes	9/4/19	19.649	M	White	35.5709	Unknown	Unknown	TBIRecovered	324316	0	15	11473	42	11442	0	11502	91	252	0	77	6	73	3884	0	2676	4	2675	0	40	0	61	0	0	0	0	0	1	0	0	0	0	0	0
tbi062p3	0	0	TBI	Bowtie_1	Swab	Yes	4/25/19	21.4584	M	White	33.7924	Unknown	Unknown	TBIRecovered	529889	0	2	52784	43	52505	1	52836	75	527	0	117	10	43	11193	1	4205	3	4177	1	71	0	51	0	0	0	0	0	0	0	0	0	0	0	0
tbi063c	0	0	TBI	Bowtie_1	Swab	Yes	9/27/18	20.1138	F	White	25.0149	Unknown	Unknown	TBIRecovered	581122	0	6	59926	68	59284	2	60040	86	1450	3	438	10	29	11877	2	6021	4	5963	0	66	0	41	0	0	0	0	0	0	0	0	0	0	0	0
tbi066p3	0	0	TBI	Bowtie_1	Swab	Yes	5/1/19	19.3452	M	Unknown	25.8402	Unknown	Unknown	TBIRecovered	224495	0	2	22307	38	22177	0	22332	50	272	0	67	5	15	5254	1	2158	0	2142	0	29	0	6	1	0	0	0	0	0	0	0	0	0	0	0
tbi067c	0	0	TBI	Bowtie_1	Swab	Yes	11/9/18	18.6002	M	White	21.9354	Unknown	Unknown	TBIRecovered	558272	0	7	58263	97	57956	5	58325	138	736	1	139	11	39	11420	0	5423	4	5388	0	10	0	55	0	0	0	0	0	0	0	0	0	0	0	0
tbi069c	0	0	TBI	Bowtie_1	Swab	Yes	9/27/18	19.8403	F	Unknown	20.9803	Unknown	Unknown	TBIRecovered	251078	0	0	27205	27	27059	1	27242	67	336	0	64	5	6	4904	0	1992	0	1975	0	77	0	5	0	0	0	0	0	0	0	0	0	0	0	0
tbi077c	0	0	TBI	Bowtie_1	Swab	Yes	9/4/19	21.1001	F	White	20.5244	Unknown	Unknown	TBIRecovered	382623	0	11	33099	47	32963	5	33121	93	412	0	98	12	72	5457	1	2095	1	2077	0	206	0	77	0	0	0	0	0	0	1	0	0	0	0	0
tbi078c	0	0	TBI	Bowtie_1	Swab	Yes	9/26/19	19.6077	M	White	23.75	Unknown	Unknown	TBIRecovered	1055005	0	19	80789	134	80386	3	80892	280	1058	0	202	21	107	20694	5	8902	6	8848	0	184	0	125	0	0	0	0	0	0	0	0	0	0	0	0
tbi080c	0	0	TBI	Bowtie_1	Swab	Yes	11/6/19	18.9233	F	White	19.9338	Unknown	Unknown	TBIRecovered	414192	0	16	16772	54	16734	1	16810	129	366	0	45	20	107	4203	4	3048	3	3046	0	42	0	111	0	1	0	0	0	0	0	1	0	0	1	0
tbic001a	0	0	TBI	Bowtie_1	Swab	Yes	10/9/18	22.6522	M	Unknown	26.4967	Unknown	8:30 AM	CTRL	124185	0	0	14863	9	14794	0	14892	19	255	0	41	0	2	4602	0	1582	0	1566	0	36	0	3	0	0	0	0	0	0	0	0	0	0	0	0
tbic055a	0	0	TBI	Bowtie_1	Swab	Yes	7/17/19	18.663	M	Black	25.1071	Unknown	7:35 AM	CTRL	1232266	0	11	74502	146	74138	7	74621	215	1052	0	201	10	97	26271	0	13655	8	13623	0	478	0	97	0	0	0	0	0	0	0	0	1	0	0	0
tbic056a	0	0	TBI	Bowtie_1	Swab	Yes	7/17/19	18.8027	M	Black	24.4051	Unknown	7:43 AM	CTRL	558336	0	9	46518	56	46285	0	46584	112	664	0	167	14	40	12027	0	5219	6	5162	0	145	0	49	1	0	0	0	0	0	0	0	0	0	0	0
tbic057a	0	0	TBI	Bowtie_1	Swab	Yes	8/12/19	20.9873	M	White	23.3498	Unknown	6:03 AM	CTRL	709627	0	11	56497	88	56161	3	56558	131	788	2	171	6	57	16187	2	6106	7	6063	0	180	0	56	0	0	0	0	0	0	0	0	0	0	0	0
tbic058a	0	0	TBI	Bowtie_1	Swab	Yes	8/12/19	20.0345	M	Biracial	23.4011	Unknown	6:06 AM	CTRL	587971	0	7	51364	48	51127	7	51437	111	628	0	138	4	47	9958	0	6015	3	5972	0	100	0	55	0	0	0	0	0	0	0	0	0	0	0	0
tbic059a	0	0	TBI	Bowtie_1	Swab	Yes	8/12/19	20.7273	M	White	23.6253	Unknown	6:37 AM	CTRL	220295	0	3	23248	20	23116	0	23269	53	323	0	94	1	11	3969	0	1663	0	1650	0	36	0	16	0	3	0	0	0	0	0	0	0	0	0	0
tbic061a	0	0	TBI	Bowtie_1	Swab	Yes	8/13/19	19.8185	M	White	24.4097	Unknown	8:10 AM	CTRL	121511	0	6	9852	14	9809	1	9863	17	103	0	26	0	19	2125	0	1007	0	1011	0	11	0	10	0	0	0	0	0	0	0	0	0	0	0	0
tbic063a	0	0	TBI	Bowtie_1	Swab	Yes	8/13/19	18.9944	M	White	22.2378	Unknown	8:48 AM	CTRL	291714	0	5	21864	30	21773	1	21895	83	374	1	70	6	51	5450	0	2568	0	2537	0	14	0	32	0	0	0	0	0	0	0	0	0	0	0	0
tbic064a	0	0	TBI	Bowtie_1	Swab	Yes	8/13/19	19.0876	M	White	21.6158	Unknown	9:28 AM	CTRL	1004979	0	19	90329	156	89859	3	90450	229	1045	4	316	22	189	18743	0	8229	6	8175	0	238	0	114	0	0	0	0	0	0	0	0	0	0	0	0
tbic065a	0	0	TBI	Bowtie_1	Swab	Yes	8/13/19	20.4675	M	White	22.1487	Unknown	9:15 AM	CTRL	196701	0	0	20288	16	20198	1	20341	53	337	0	71	3	5	3630	0	1950	1	1948	0	43	0	3	0	0	0	0	0	0	0	0	0	0	0	1
tbic066a	0	0	TBI	Bowtie_1	Swab	Yes	8/13/19	19.8351	M	White	23.2179	Unknown	10:12 AM	CTRL	206911	0	9	7970	73	7927	0	7982	148	151	1	36	12	50	1991	0	1589	3	1573	0	35	0	37	0	1	0	0	0	0	0	0	0	0	0	0
tbic068a	0	0	TBI	Bowtie_1	Swab	Yes	8/13/19	19.3588	M	White	22.7654	Unknown	10:36 AM	CTRL	571357	0	10	40062	71	39871	4	40127	131	622	1	132	9	84	10762	4	4690	5	4663	0	31	0	87	0	0	0	0	0	0	0	0	0	0	0	0
tbictrl0001	0	0	TBI	Bowtie_1	Swab	Yes	1/30/20	18.1667	M	White		Unknown	9:22 AM	ADHD	80321	0	0	2896	5	2893	0	2901	18	70	0	6	2	11	800	0	514	0	517	0	23	0	3	0	0	0	0	0	0	0	0	0	0	0	0
tbictrl0004	0	0	TBI	Bowtie_1	Swab	Yes	1/30/20	13.0833	M	White		Unknown	9:33 AM	ADHD	127012	0	2	3719	21	3706	1	3725	45	50	1	22	1	39	717	0	591	0	588	0	18	0	7	0	0	0	0	0	0	0	0	0	0	0	0
tbictrl0011	0	0	TBI	Bowtie_1	Swab	Yes	2/6/20	18.0833	F	White		Unknown	11:16 AM	CTRL	465281	0	23	20278	49	20222	1	20313	88	292	1	62	8	98	6433	3	4751	10	4740	0	18	0	167	1	0	0	1	0	0	0	0	0	0	0	0
tbictrl0012	0	0	TBI	Bowtie_1	Swab	Yes	2/6/20	18.6667	F	White		Unknown	11:38 AM	CTRL	357617	0	18	16100	43	16066	2	16144	85	252	1	63	13	91	4935	1	3216	4	3200	1	24	0	116	1	0	0	0	0	0	0	0	3	0	0	0
tbictrl0013	0	0	TBI	Bowtie_1	Swab	Yes	2/6/20	18.6667	M	Black		Unknown	12:50 PM	CTRL	743293	0	30	36710	104	36615	3	36778	168	509	0	148	27	134	10004	6	7107	14	7095	0	59	0	172	0	0	1	0	0	0	0	0	0	0	0	0
tbictrl0014	0	0	TBI	Bowtie_1	Swab	Yes	2/6/20	16.5833	F	White		Unknown	1:51 PM	ADHD	389808	0	32	16510	58	16478	0	16541	114	230	0	55	11	113	4731	3	3281	6	3270	1	19	0	82	0	0	0	1	0	0	0	0	0	0	0	0
tbictrl0015	0	0	TBI	Bowtie_1	Swab	Yes	2/6/20	11.9167	F	White		Unknown	2:03 PM	CTRL	259793	0	17	8923	31	8915	2	8944	71	196	0	34	9	93	3679	7	2837	3	2829	0	13	0	72	0	0	0	0	0	0	1	0	1	0	0	0
tbictrl0016	0	0	TBI	Bowtie_1	Swab	Yes	2/6/20	11.75	M	Biracial		Unknown	2:53 PM	CTRL	248430	0	18	9885	38	9863	2	9905	71	154	1	42	17	66	2061	2	1981	2	1981	0	34	0	59	0	0	0	0	0	0	0	0	1	0	0	0
tbictrl0017	0	0	TBI	Bowtie_1	Swab	Yes	2/6/20	15.0833	F	White		Unknown	3:28 PM	Anxiety	28764	0	2	1058	4	1052	1	1063	11	28	0	4	2	4	195	2	372	1	372	0	8	0	3	1	0	0	0	0	0	0	0	0	0	0	0
tbictrl0018	0	0	TBI	Bowtie_1	Swab	Yes	2/6/20	13.1667	M	White		Unknown	4:12 PM	ADHD	211762	0	5	7519	29	7497	0	7530	42	155	0	23	9	49	2248	3	1546	2	1543	0	27	0	14	0	0	0	0	0	0	0	0	0	0	0	0
tbictrl0019	0	0	TBI	Bowtie_1	Swab	Yes	2/6/20	13.6667	F	White		Unknown	4:52 PM	CTRL	17044	0	1	490	5	489	0	490	5	11	0	2	1	3	145	0	157	0	157	0	7	0	8	0	0	0	0	0	0	0	0	0	0	0	0
tbictrl1000	0	0	TBI	Bowtie_1	Swab	Yes	8/15/19	7	M	White	17.276	Unknown	8:10 AM	CTRL	509549	0	11	39576	66	39344	3	39631	122	612	2	146	12	71	7621	0	4104	1	4087	0	53	0	33	0	0	0	0	1	0	0	0	1	0	0	0
tbictrl1001	0	0	TBI	Bowtie_1	Swab	Yes	8/15/19	9	M	White	12.7818	Unknown	8:13 AM	CTRL	514215	0	14	28327	63	28185	0	28370	116	463	0	78	13	74	7402	4	5016	4	4997	0	57	0	62	0	0	0	0	1	0	0	0	0	0	0	0
tbictrl1002	0	0	TBI	Bowtie_1	Swab	Yes	8/26/19	14	M	White	19.6634	Unknown	12:51 PM	CTRL	78613	0	2	2598	14	2569	1	2603	53	50	1	17	8	22	677	0	412	0	409	0	7	0	13	1	0	0	0	0	0	1	0	0	0	0	0
tbictrl1003	0	0	TBI	Bowtie_1	Swab	Yes	8/26/19	14	M	White	18.6872	Unknown	12:52 PM	CTRL	54152	0	1	2232	9	2218	0	2240	19	26	0	10	6	10	518	0	342	0	343	0	9	0	5	0	0	0	0	0	0	0	0	0	0	0	0
tbictrl1004	0	0	TBI	Bowtie_1	Swab	Yes	8/26/19	12	F	White	18.39	Unknown	2:16 PM	CTRL	307046	0	20	11066	52	11005	2	11089	127	287	0	75	9	59	3666	1	2666	7	2661	0	55	0	40	0	0	0	0	0	0	0	0	0	0	0	0
tbictrl1005	0	0	TBI	Bowtie_1	Swab	Yes	8/26/19	10	F	White	17.3813	Unknown	2:47 PM	CTRL	285581	0	13	18290	57	18214	1	18322	119	326	1	94	15	89	4432	0	2277	3	2269	0	95	0	12	0	1	0	0	0	0	0	0	0	0	0	0
tbictrl1006	0	0	TBI	Bowtie_1	Swab	Yes	8/27/19	13	F	Black	19.4835	Unknown	8:00 AM	CTRL	499411	0	16	33992	82	33819	0	34042	140	480	4	120	14	122	8987	4	4368	3	4347	0	8	0	64	0	0	0	0	0	0	0	0	0	0	0	0
tbictrl1007	0	0	TBI	Bowtie_1	Swab	Yes	8/29/19	14	F	Biracial	20.8285	Unknown	11:21 AM	CTRL	299110	0	10	9425	36	9388	1	9447	69	228	2	58	3	92	4129	3	2789	6	2780	0	28	0	51	1	0	0	0	0	0	0	0	0	0	0	0
tbictrl1008	0	0	TBI	Bowtie_1	Swab	Yes	8/27/19	21	F	White	21.5801	Unknown	8:40 AM	CTRL	264554	0	11	11009	49	10933	1	11028	109	178	0	39	9	84	2908	3	2088	4	2079	0	29	0	44	0	0	0	0	0	0	0	0	0	0	0	0
tbictrl1009	0	0	TBI	Bowtie_1	Swab	Yes	8/28/19	16	F	White	17.6964	Unknown	4:20 AM	CTRL	730678	0	19	34536	67	34358	2	34610	153	593	0	138	22	125	11159	10	7519	19	7517	0	147	0	161	0	0	0	0	0	0	0	0	1	0	0	0
tbictrl1010	0	0	TBI	Bowtie_1	Swab	Yes	8/28/19	12	M	White	14.9253	Unknown	4:54 AM	CTRL	855836	0	8	84441	84	83914	3	84553	204	1308	0	409	15	58	17908	0	7397	6	7360	0	76	0	41	3	0	0	0	0	0	0	0	0	0	0	0
tbictrl1011	0	0	TBI	Bowtie_1	Swab	Yes	8/28/19	16	M	White	24.8166	Unknown	5:40 AM	CTRL	346010	0	13	33974	34	33784	1	33998	85	418	1	77	8	55	6003	1	2503	5	2482	0	25	0	43	0	0	0	0	0	0	0	0	0	0	0	0
tbictrl1012	0	0	TBI	Bowtie_1	Swab	Yes	8/28/19	16	F	Unknown	23.616	Unknown	9:34 AM	CTRL	271806	0	14	14394	43	14341	1	14438	94	262	1	56	5	36	3982	0	2947	3	2932	1	39	0	26	0	0	0	0	0	0	0	0	0	0	0	0
tbictrl1013	0	0	TBI	Bowtie_1	Swab	Yes	8/28/19	17	F	White	22.312	Unknown	10:39 AM	CTRL	251041	0	3	15895	29	15817	1	15920	62	287	2	30	6	29	4775	1	2169	1	2160	0	10	0	41	0	0	0	0	0	0	0	0	0	0	0	0
tbictrl1014	0	0	TBI	Bowtie_1	Swab	Yes	8/28/19	11	M	White	24.9385	Unknown	2:12 PM	CTRL	202370	0	18	10510	36	10462	0	10528	62	165	0	30	18	108	2428	2	1799	0	1803	0	17	0	56	0	0	0	0	0	0	0	0	0	0	0	0
tbictrl1015	0	0	TBI	Bowtie_1	Swab	Yes	8/29/19	19	F	White	27.8083	Unknown	1:50 PM	CTRL	946	0	0	29	1	29	0	29	0	1	0	0	0	0	4	0	5	0	5	0	2	0	0	0	0	0	0	0	0	0	0	0	0	0	0
tbictrl1016	0	0	TBI	Bowtie_1	Swab	Yes	8/28/19	15	F	White	22.1403	Unknown	2:49 PM	CTRL	227826	0	9	12289	29	12238	0	12312	78	185	0	55	7	42	3385	1	2196	3	2180	0	3	0	36	1	1	0	0	0	0	0	0	1	0	0	0
tbictrl1017	0	0	TBI	Bowtie_1	Swab	Yes	8/28/19	10	F	White	16.1563	Unknown	2:50 PM	CTRL	176375	0	3	10280	25	10226	1	10299	70	187	2	43	4	31	2861	0	1763	0	1748	0	7	0	22	1	0	0	1	0	0	0	0	0	0	0	0
tbictrl1018	0	0	TBI	Bowtie_1	Swab	Yes	8/28/19	16	M	White	32.2773	Unknown	4:15 PM	CTRL	118397	0	3	5323	11	5295	0	5335	32	64	0	12	2	31	2056	2	1405	2	1407	0	10	0	26	0	0	2	0	0	0	0	0	0	0	0	0
tbictrl1019	0	0	TBI	Bowtie_1	Swab	Yes	8/28/19	16	M	White	26.5684	Unknown	4:15 PM	CTRL	72014	0	5	3041	12	3021	0	3042	22	52	0	10	2	15	1240	4	954	0	948	0	4	0	25	0	0	0	0	1	0	0	0	0	0	0	0
tbictrl1020	0	0	TBI	Bowtie_1	Swab	Yes	8/29/19	17	M	White	20.2212	Unknown	4:39 AM	CTRL	755037	0	23	32951	94	32793	1	33021	166	578	0	138	22	84	10495	2	6403	7	6383	1	159	0	94	1	1	0	0	0	0	0	0	2	0	0	0
tbictrl1021	0	0	TBI	Bowtie_1	Swab	Yes	8/28/19	10	M	White	23.8012	Unknown	2:56 PM	CTRL	554288	0	27	24557	75	24423	0	24588	159	442	0	84	12	96	7575	2	4519	8	4510	0	57	0	100	0	0	0	0	0	0	0	0	0	0	0	0
tbictrl1022	0	0	TBI	Bowtie_1	Swab	Yes	8/29/19	7	F	Unknown	19.1216	Unknown	6:04 AM	CTRL	458042	0	26	18554	59	18456	0	18592	128	387	0	85	12	118	7251	2	4606	11	4584	0	33	0	77	1	0	0	0	0	0	0	0	0	0	0	1
tbictrl1023	0	0	TBI	Bowtie_1	Swab	Yes	8/29/19	9	M	Unknown	16.872	Unknown	6:06 AM	CTRL	730590	0	32	41927	70	41691	0	41997	191	735	0	140	27	101	12755	3	7189	2	7158	0	70	0	101	2	0	0	0	0	0	0	0	0	0	0	0
tbictrl1024	0	0	TBI	Bowtie_1	Swab	Yes	8/28/19	12	M	White	21.4806	Unknown	1:09 PM	CTRL	439099	0	173	22853	102	22718	3	22896	148	442	2	119	26	347	6041	0	3609	6	3574	0	66	0	58	0	0	0	0	0	0	0	0	0	0	0	1
tbictrl1025	0	0	TBI	Bowtie_1	Swab	Yes	8/28/19	13	F	White	21.4539	Unknown	1:13 PM	CTRL	267775	0	6	17320	34	17225	0	17350	56	287	0	83	10	34	5613	0	2353	1	2342	0	39	0	32	0	0	0	0	1	0	0	0	0	0	0	0
tbictrl1026	0	0	TBI	Bowtie_1	Swab	Yes	8/28/19	15	F	White	25.7446	Unknown	1:17 PM	CTRL	322080	0	30	17470	48	17355	0	17495	102	336	3	101	9	98	4349	0	2561	6	2547	0	8	0	48	2	0	0	0	0	0	0	0	0	0	0	0
tbictrl1027	0	0	TBI	Bowtie_1	Swab	Yes	8/28/19	14	M	Unknown	21.4366	Unknown	3:52 PM	CTRL	342617	0	14	16374	58	16301	0	16403	107	264	2	111	10	63	5183	2	3128	9	3117	0	47	0	82	1	0	0	0	0	0	0	0	0	0	0	0
tbictrl1028	0	0	TBI	Bowtie_1	Swab	Yes	8/30/19	11	M	White	20.5042	Unknown	8:15 AM	CTRL	346764	0	5	32599	40	32434	0	32646	96	414	0	104	4	23	5193	1	3197	1	3175	0	43	0	15	0	0	0	0	0	0	0	0	0	0	0	0
tbictrl1029	0	0	TBI	Bowtie_1	Swab	Yes	9/2/19	16	M	White	28.4069	Unknown	3:05 PM	CTRL	425322	0	10	28632	52	28475	4	28671	71	375	0	78	17	77	6357	2	3483	3	3477	0	54	0	70	1	1	0	0	0	0	0	0	0	0	0	0
tbictrl1030	0	0	TBI	Bowtie_1	Swab	Yes	9/2/19	14	M	White	26.1892	Unknown	3:06 PM	CTRL	414309	0	10	37515	54	37341	1	37573	86	487	2	118	6	49	8153	4	3537	2	3518	0	41	0	37	0	1	0	0	0	0	0	0	1	0	0	0
tbictrl1031	0	0	TBI	Bowtie_1	Swab	Yes	9/5/19	16	M	White	18.1293	Unknown	5:12 AM	CTRL	406906	0	3	28747	30	28600	0	28780	84	443	0	81	8	28	6813	1	3850	3	3844	0	39	0	27	0	0	0	0	0	0	0	0	0	0	0	0
tbictrl1032	0	0	TBI	Bowtie_1	Swab	Yes	9/5/19	16	F	White	21.0776	Unknown	6:02 AM	CTRL	638003	0	8	62267	62	61949	4	62340	155	897	1	202	6	41	11423	3	5547	4	5523	0	51	0	74	0	0	0	1	0	0	0	0	0	0	0	0
tbictrl1033	0	0	TBI	Bowtie_1	Swab	Yes	9/24/19	11	M	White	14.2807	Unknown	10:32 AM	CTRL	330554	0	25	12746	42	12682	2	12767	96	232	0	56	10	105	4370	2	3025	6	3015	1	30	0	76	0	1	0	0	0	0	0	0	0	0	0	0
tbictrl1034	0	0	TBI	Bowtie_1	Swab	Yes	10/3/19	17	F	White	20.7234	Unknown	9:38 AM	CTRL	202629	0	15	4827	38	4821	0	4844	87	75	0	32	7	32	1991	0	1387	4	1387	0	15	0	44	0	2	0	0	0	0	0	0	0	0	0	0
tbictrl1035	0	0	TBI	Bowtie_1	Swab	Yes	10/17/19	15	F	Unknown	27.6152	Unknown	5:57 AM	CTRL	1433698	0	30	106429	155	105942	10	106561	389	1911	3	339	36	169	28631	4	14419	12	14345	0	38	0	213	0	0	0	0	0	0	0	0	1	0	0	0
tbictrl1036	0	0	TBI	Bowtie_1	Swab	Yes	11/14/19	11	F	White	19.5684	Unknown	9:21 AM	CTRL	233646	0	15	9460	41	9422	1	9477	56	165	0	33	17	54	3357	1	2199	2	2201	1	34	0	59	0	0	0	0	0	0	0	0	0	0	0	0
tbictrl1037	0	0	TBI	Bowtie_1	Swab	Yes	11/14/19	15	F	Black	25.5052	Unknown	10:44 AM	CTRL	160494	0	18	5493	25	5467	1	5500	63	103	1	20	4	52	1695	0	1392	1	1390	0	3	0	25	0	0	1	0	1	0	0	0	0	0	0	0
tbictrl1038	0	0	TBI	Bowtie_1	Swab	Yes	11/14/19		M	Black	21.7972	Unknown	10:47 AM	CTRL	486905	0	16	29883	79	29765	5	29922	119	436	0	105	27	127	7689	1	4545	4	4529	0	14	0	90	0	0	0	0	11	0	0	0	0	0	0	0
tbimsk0002	0	0	TBI	Bowtie_1	Swab	Yes	1/20/20	21.8333	M	White		Unknown	11:06:44 AM	Musculoskeletal Control	20306	0	0	1095	1	1096	0	1097	3	16	0	3	0	0	261	0	94	0	94	0	5	0	4	0	0	0	0	0	0	0	0	0	0	0	0
tbimsk0003	0	0	TBI	Bowtie_1	Swab	Yes	1/20/20	18.4167	M	Black		Unknown	11:47 AM	Musculoskeletal Control	58259	0	3	1512	5	1511	0	1514	15	26	0	6	1	17	211	0	179	1	179	0	12	0	5	0	0	0	0	0	0	0	0	0	0	0	0
tbimsk0005	0	0	TBI	Bowtie_1	Swab	Yes	2/4/20	19.5	F	White		Unknown	10:18 AM	Musculoskeletal Control	276712	0	14	12787	54	12770	0	12825	85	255	2	39	10	51	2844	2	2536	3	2533	0	17	0	73	0	1	0	0	0	0	0	0	0	0	0	0
tbimsk0006	0	0	TBI	Bowtie_1	Swab	Yes	2/4/20	20.4167	M	Black		Unknown	10:38 AM	Musculoskeletal Control	149290	0	4	3021	27	3012	0	3027	104	127	1	19	14	28	825	0	1253	7	1253	0	5	0	48	3	0	0	0	0	0	0	0	0	0	0	0
tbimsk0007	0	0	TBI	Bowtie_1	Swab	Yes	2/4/20	18.25	M	White		Unknown	10:49 AM	Musculoskeletal Control	507358	0	25	15598	70	15521	0	15622	191	395	1	83	20	87	4276	4	3760	8	3748	0	51	0	172	4	0	0	0	1	0	0	0	0	0	0	0
tbimsk0008	0	0	TBI	Bowtie_1	Swab	Yes	2/4/20	21.9167	M	White		Unknown	10:57 AM	Musculoskeletal Control	332257	0	4	9440	28	9400	0	9463	72	232	0	43	4	32	2547	1	2752	2	2754	0	22	0	51	0	0	0	0	0	0	0	0	0	0	0	0
tbimsk0009	0	0	TBI	Bowtie_1	Swab	Yes	2/4/20	18.9167	M	White		Unknown	11:19 AM	Musculoskeletal Control	615728	0	8	50350	59	50129	2	50420	106	696	3	169	14	40	10447	1	4397	2	4376	0	28	0	92	0	0	0	0	1	0	0	0	0	0	0	0
tbimsk0010	0	0	TBI	Bowtie_1	Swab	Yes	2/4/20	21.0833	F	White		Unknown	11:34 AM	Musculoskeletal Control	25646	0	0	1687	6	1684	0	1689	12	24	0	5	1	0	219	0	177	0	177	0	2	0	1	0	0	0	0	0	0	0	0	0	0	0	0
tbimsk0020	0	0	TBI	Bowtie_1	Swab	Yes	2/13/20	18.4167	F	White		Unknown	11:46 AM	Musculoskeletal Control	170060	0	7	5978	18	5952	0	5984	47	110	0	40	5	40	2310	1	2295	11	2292	0	21	0	92	2	0	0	1	0	0	0	0	1	0	0	0
tbimsk0021	0	0	TBI	Bowtie_1	Swab	Yes	2/13/20	13.4167	F	White		Unknown	11:58 AM	Musculoskeletal Control	498999	0	25	22885	68	22829	0	22917	160	353	2	83	16	102	5948	0	4024	3	4011	0	18	0	120	2	0	0	0	0	0	0	0	0	0	0	0
tbimsk0022	0	0	TBI	Bowtie_1	Swab	Yes	2/13/20	19	F	White		Unknown	3:48 PM	Musculoskeletal Control	3121	0	1	62	0	63	0	64	0	5	0	1	0	0	23	0	31	0	31	0	1	0	0	1	0	0	0	0	0	0	0	2	0	0	0
tbimsk0023	0	0	TBI	Bowtie_1	Swab	Yes	2/18/20	20.5	F	White		Unknown	11:33 AM	Musculoskeletal Control	262344	0	4	21030	25	20965	0	21063	71	332	0	120	2	22	3554	0	2315	2	2305	0	26	0	22	0	0	0	0	0	0	0	0	0	0	0	0
tbimsk0024	0	0	TBI	Bowtie_1	Swab	Yes	2/18/20	22.4167	M	White		Unknown	11:45 AM	Musculoskeletal Control	69056	0	0	2869	8	2864	2	2871	22	48	0	20	1	2	312	0	204	0	202	0	3	0	2	0	0	0	0	0	0	0	0	0	0	0	0
tbimsk1004	0	0	TBI	Bowtie_1	Swab	Yes	8/27/19	16	M	White	32.1371	Unknown	8:20 AM	Musculoskeletal Control	567694	0	49	11698	146	11644	1	11728	283	344	2	79	22	184	3944	3	3664	8	3657	0	57	0	136	1	0	0	1	0	0	0	0	1	0	0	0
tbimsk1005	0	0	TBI	Bowtie_1	Swab	Yes	9/5/19	21	M	White	30.5122	Unknown	5:37 AM	Musculoskeletal Control	106231	0	1	8306	20	8270	0	8320	24	83	1	35	4	10	1411	0	890	0	880	0	9	0	3	0	1	0	0	0	0	0	0	0	0	0	0
tbimsk1006	0	0	TBI	Bowtie_1	Swab	Yes	9/12/19	9	M	White	17.2684	Unknown	11:11 AM	Musculoskeletal Control	265201	0	8	11110	44	11070	4	11146	109	245	0	37	3	38	2821	2	2036	6	2024	0	36	0	10	0	0	0	0	0	0	0	0	0	0	0	0
tbimsk1007	0	0	TBI	Bowtie_1	Swab	Yes	9/12/19	14	M	White	18.303	Unknown	11:31 AM	Musculoskeletal Control	603061	0	8	46373	64	46139	0	46415	196	692	0	181	16	68	12671	2	5697	4	5654	1	50	0	55	0	0	0	0	0	0	2	0	0	0	0	0
tbimsk1008	0	0	TBI	Bowtie_1	Swab	Yes	9/12/19	11	M	Unknown	34.007	Unknown	12:13 PM	Musculoskeletal Control	524291	0	24	28757	73	28636	6	28810	185	523	0	104	16	124	8263	1	4928	7	4912	0	79	0	44	0	0	0	0	1	0	0	0	0	0	0	0
tbimsk1009	0	0	TBI	Bowtie_1	Swab	Yes	9/19/19	11	M	Biracial	17.7427	Unknown	9:21 AM	Musculoskeletal Control	336545	0	14	13428	51	13385	2	13464	126	311	4	75	8	70	4466	1	3402	9	3394	0	29	0	14	1	1	0	0	0	0	0	0	0	0	0	0
tbimsk1010	0	0	TBI	Bowtie_1	Swab	Yes	9/24/19	21	M	White	31.321	Unknown	5:32 AM	Musculoskeletal Control	309110	0	0	24680	62	24672	0	24783	157	459	0	122	0	4	2539	0	1778	0	1776	0	27	0	2	0	0	0	1	0	0	1	0	0	0	0	0
tbimsk1011	0	0	TBI	Bowtie_1	Swab	Yes	9/24/19	21	F	White	24.208	Unknown	6:06 AM	Musculoskeletal Control	208146	0	1	25012	53	24988	0	25081	90	340	0	117	5	5	1588	0	1088	0	1074	0	4	0	6	1	0	0	0	0	0	0	0	1	0	0	0
tbimsk1012	0	0	TBI	Bowtie_1	Swab	Yes	9/24/19	19	M	White	24.126	Unknown	6:41 AM	Musculoskeletal Control	80930	0	0	9341	18	9348	0	9375	65	177	0	30	0	3	721	0	692	0	688	0	0	0	1	0	0	0	0	0	0	0	0	0	0	0	0
tbimsk1013	0	0	TBI	Bowtie_1	Swab	Yes	9/24/19	21	M	White	25.8402	Unknown	7:07 AM	Musculoskeletal Control	155227	0	0	9695	20	9695	0	9730	61	178	0	66	0	4	1601	1	1370	2	1367	0	13	0	8	0	0	0	0	0	0	0	0	0	0	0	0
tbimsk1014	0	0	TBI	Bowtie_1	Swab	Yes	9/24/19	16	F	White	29.1772	Unknown	9:43 AM	Musculoskeletal Control	641405	0	22	25809	90	25742	3	25860	255	469	2	126	17	100	7281	5	5641	11	5624	0	55	0	46	0	0	0	0	0	0	0	0	0	0	0	0
tbimsk1015	0	0	TBI	Bowtie_1	Swab	Yes	10/1/19	18	M	Black	27.271	Unknown	5:59 AM	Musculoskeletal Control	109437	0	0	3710	11	3694	0	3718	33	42	0	13	1	3	890	0	622	0	624	0	17	0	5	0	1	0	0	0	0	0	0	0	0	0	0
tbimsk1016	0	0	TBI	Bowtie_1	Swab	Yes	10/1/19	18	M	White	20.7483	Unknown	6:26 AM	Musculoskeletal Control	291581	0	14	12995	72	12957	0	13027	101	183	0	46	13	26	2776	0	2068	1	2071	0	9	0	21	0	0	2	0	0	0	0	0	0	0	0	0
tbimsk1017	0	0	TBI	Bowtie_1	Swab	Yes	10/1/19	22	M	White	33.2231	Unknown	6:50 AM	Musculoskeletal Control	665814	0	4	53821	42	53642	2	53921	164	1013	0	196	4	46	10855	2	5844	6	5819	0	11	0	84	0	0	0	0	0	0	0	0	0	0	0	0
tbimsk1018	0	0	TBI	Bowtie_1	Swab	Yes	10/3/19	10	M	White	15.6733	Unknown	6:05 AM	Musculoskeletal Control	398109	0	14	20558	60	20484	1	20595	86	368	0	71	12	64	7828	2	4107	3	4084	0	42	0	72	0	1	1	0	1	0	0	0	0	0	0	0
tbimsk1019	0	0	TBI	Bowtie_1	Swab	Yes	10/3/19	12	M	Black	23.9576	Unknown	11:06 AM	Musculoskeletal Control	757558	0	10	55146	79	54951	2	55240	148	793	1	253	21	65	11824	2	6096	4	6081	0	42	0	89	0	0	0	0	0	0	0	0	0	0	0	0
tbimsk1020	0	0	TBI	Bowtie_1	Swab	Yes	10/3/19	9	F	White	19.7711	Unknown	11:45 AM	Musculoskeletal Control	315977	0	14	16000	38	15916	4	16022	73	248	1	29	8	60	5367	3	2809	2	2795	0	28	0	57	0	0	0	1	0	0	0	0	1	0	0	0
tbimsk1021	0	0	TBI	Bowtie_1	Swab	Yes	10/8/19	18	M	White	24.8232	Unknown	5:28 AM	Musculoskeletal Control	301482	0	7	21213	63	21155	1	21252	107	326	1	54	8	43	4664	1	2826	1	2815	0	7	0	12	0	0	0	0	0	0	0	0	1	0	0	0
tbimsk1022	0	0	TBI	Bowtie_1	Swab	Yes	10/8/19	21	M	Biracial	25.0854	Unknown	6:05 AM	Musculoskeletal Control	96291	0	8	4520	17	4496	2	4521	30	52	0	10	4	15	1498	0	845	1	845	0	4	0	11	0	0	0	1	0	0	0	0	0	0	0	0
tbimsk1023	0	0	TBI	Bowtie_1	Swab	Yes	10/22/19	18	M	White	21.2993	Unknown	5:45 AM	Musculoskeletal Control	506212	0	17	42298	48	42172	3	42373	75	641	0	135	12	94	6533	5	4356	1	4329	0	35	0	54	0	0	0	0	0	0	0	0	2	0	0	0
tbimsk1024	0	0	TBI	Bowtie_1	Swab	Yes	10/22/19	20	M	White	21.0195	Unknown	5:58 AM	Musculoskeletal Control	315457	0	9	24949	58	24890	3	25006	69	314	1	87	7	62	4278	2	2927	1	2915	0	21	0	10	0	1	0	0	0	0	0	0	0	0	0	0
tbimsk1025	0	0	TBI	Bowtie_1	Swab	Yes	10/22/19	19	M	Unknown	39.368	Unknown	6:07 AM	Musculoskeletal Control	216478	0	11	8627	51	8586	0	8637	84	137	0	42	6	52	2481	0	1712	4	1702	0	7	0	21	0	0	0	0	0	0	0	0	0	0	0	0
tbimsk1026	0	0	TBI	Bowtie_1	Swab	Yes	10/22/19	21	M	White	38.3851	Unknown	7:00 AM	Musculoskeletal Control	323037	0	4	14322	69	14298	2	14354	104	284	1	30	4	23	4323	0	3759	0	3742	0	43	0	18	0	2	0	1	0	0	0	0	0	0	0	1
tbimsk1027	0	0	TBI	Bowtie_1	Swab	Yes	11/5/19	22	M	White	27.0214	Unknown	5:30 AM	Musculoskeletal Control	440183	0	10	28674	66	28587	3	28727	98	477	0	106	12	78	5900	1	4181	5	4167	0	32	0	45	1	0	0	0	0	0	0	0	0	0	0	0
tbimsk1028	0	0	TBI	Bowtie_1	Swab	Yes	11/5/19	19	M	Black	24.208	Unknown	5:45 AM	Musculoskeletal Control	403753	0	21	19502	54	19489	3	19575	105	348	0	73	15	68	3699	10	5363	12	5352	0	17	0	62	0	0	0	0	0	0	0	0	0	0	0	0
tbimsk1029	0	0	TBI	Bowtie_1	Swab	Yes	11/5/19	22	M	White	37.2926	Unknown	6:05 AM	Musculoskeletal Control	56698	0	2	2428	16	2425	0	2437	13	42	0	11	2	6	571	3	524	1	526	0	11	0	14	0	0	0	0	0	0	0	0	1	0	0	0
tbimsk1030	0	0	TBI	Bowtie_1	Swab	Yes	11/5/19	21	M	White	28.4947	Unknown	6:20 AM	Musculoskeletal Control	442571	0	15	31331	71	31182	0	31380	94	471	0	90	6	71	7635	2	3763	2	3738	0	68	0	87	0	1	0	0	0	0	0	0	0	0	0	0
tbimsk1031	0	0	TBI	Bowtie_1	Swab	Yes	11/5/19	22	M	White	27.4027	Unknown	6:25 AM	Musculoskeletal Control	1206255	0	38	84727	150	84306	8	84832	253	1256	2	288	20	157	22070	4	11138	11	11099	1	138	0	284	1	2	0	0	0	0	0	0	1	0	0	0
tbimsk1032	0	0	TBI	Bowtie_1	Swab	Yes	11/19/19	20	F	White	21.7872	Unknown	5:20 AM	Musculoskeletal Control	188578	0	5	7927	41	7910	2	7947	46	142	2	23	4	20	1172	2	1700	2	1691	0	11	0	13	0	0	0	0	0	0	0	0	0	0	0	0
tbimsk1033	0	0	TBI	Bowtie_1	Swab	Yes	11/19/19	18	M	Black	22.3756	Unknown	5:27 AM	Musculoskeletal Control	455777	0	22	23636	58	23569	3	23706	137	291	0	77	6	51	5458	4	4632	5	4614	1	48	0	54	0	0	0	0	0	0	0	0	0	0	0	0
tbimsk1034	0	0	TBI	Bowtie_1	Swab	Yes	11/19/19	22	M	White	25.7994	Unknown	5:51 AM	Musculoskeletal Control	1079594	0	31	75757	155	75330	7	75829	179	932	1	191	24	166	20029	4	9149	12	9097	0	34	0	137	2	0	0	0	0	0	0	0	0	0	0	0
tbimsk1035	0	0	TBI	Bowtie_1	Swab	Yes	11/19/19	19	M	White	29.8697	Unknown	6:39 AM	Musculoskeletal Control	390239	0	10	28023	37	27927	3	28076	99	385	0	84	8	69	4737	1	2915	3	2899	0	12	0	58	0	0	0	0	0	0	0	0	0	0	0	0
tbimsk1036	0	0	TBI	Bowtie_1	Swab	Yes	12/3/19	21	F	White	21.6308	Unknown	5:26 AM	Musculoskeletal Control	367695	0	5	25217	41	25061	1	25256	86	381	0	97	3	17	5411	0	2774	1	2763	0	47	0	50	0	0	0	0	0	0	0	0	0	0	0	0
tbimsk1037	0	0	TBI	Bowtie_1	Swab	Yes	12/3/19	19	M	White	27.4059	Unknown	5:51 AM	Musculoskeletal Control	237179	0	2	8166	24	8123	0	8185	68	122	0	28	7	19	1953	0	1618	2	1615	0	19	0	42	0	0	0	0	0	0	0	0	0	0	0	0
tbimsk1038	0	0	TBI	Bowtie_1	Swab	Yes	12/3/19	19	F	White	23.4908	Unknown	6:02 AM	Musculoskeletal Control	17050	0	1	1406	3	1403	0	1407	1	19	0	4	0	2	145	0	98	0	98	0	2	0	2	0	0	0	0	0	0	0	0	0	0	0	0
tbimsk1039	0	0	TBI	Bowtie_1	Swab	Yes	12/3/19	19	F	White	21.4104	Unknown	6:15 AM	Musculoskeletal Control	137148	0	0	8321	7	8299	1	8331	26	125	0	39	2	6	1054	0	726	2	726	0	11	0	22	0	0	0	0	0	0	0	0	0	0	0	0
tbimsk1040	0	0	TBI	Bowtie_1	Swab	Yes	12/3/19	22	M	White	23.6253	Unknown	6:36 AM	Musculoskeletal Control	386547	0	3	29875	39	29727	5	29919	65	356	0	88	2	49	4686	1	2087	1	2073	0	29	0	27	0	0	0	0	0	0	0	0	0	0	0	0
tbitu007a	0	0	TBI	Bowtie_1	Swab	Yes	2/5/20	21.9588	M	White	21.5619	Unknown	1:34 AM	CTRL	651698	0	14	44754	75	44596	3	44801	111	529	1	126	16	119	12577	2	6128	9	6109	0	83	0	107	0	0	0	0	0	0	0	0	0	0	0	0
tbivba003c	0	0	TBI	Bowtie_1	Swab	Yes	9/2/19	18.7587	M	Unknown	36.5132	Unknown	Unknown	TBIRecovered	470638	0	19	28245	77	28150	0	28312	73	307	2	90	12	77	6429	2	3792	3	3780	0	47	0	74	0	0	0	0	0	0	0	0	0	0	0	0
tbivba004c	0	0	TBI	Bowtie_1	Swab	Yes	9/8/19	19.0054	M	Black	30.8108	Unknown	Unknown	TBIRecovered	313332	0	8	23313	41	23171	1	23342	115	243	0	48	10	35	5833	0	2473	1	2456	0	16	0	23	0	1	0	0	0	0	0	0	0	0	0	0
tbivba005c	0	0	TBI	Bowtie_1	Swab	Yes	9/13/19	19.7689	M	Black	24.1413	Unknown	Unknown	TBIRecovered	908333	0	6	73458	107	73212	5	73597	258	980	0	188	12	45	14050	2	8430	3	8376	0	246	0	47	1	0	0	0	0	0	0	0	0	0	0	0
tbivba006c	0	0	TBI	Bowtie_1	Swab	Yes	9/20/19	20.5765	M	White	39.1554	Unknown	Unknown	TBIRecovered	735800	0	10	53739	62	53500	1	53794	155	691	2	176	16	73	12895	0	5823	1	5779	0	157	0	69	0	0	0	0	0	0	0	0	0	0	0	0
tbivba007c	0	0	TBI	Bowtie_1	Swab	Yes	10/23/19	22.083	M	Black	25.1622	Unknown	Unknown	TBIRecovered	308333	0	9	21087	47	21002	2	21127	115	315	0	66	1	21	5178	2	2566	1	2558	0	37	0	23	0	1	0	0	0	0	0	0	0	0	0	0
tbivba008c	0	0	TBI	Bowtie_1	Swab	Yes	11/4/19	19.1391	M	White	30.1286	Unknown	Unknown	TBIRecovered	478641	0	9	25932	70	25827	2	25960	125	359	0	73	11	61	8173	6	4430	3	4404	0	56	0	106	1	1	0	0	0	0	1	0	0	0	0	0
tbivba009c	0	0	TBI	Bowtie_1	Swab	Yes	11/14/19	18.9641	M	White	29.2105	Unknown	Unknown	TBIRecovered	1116669	0	18	83873	143	83555	2	83972	270	1093	2	270	32	128	18599	4	9763	6	9727	0	42	0	102	0	0	0	0	0	0	1	0	0	0	0	0
tbivba010c	0	0	TBI	Bowtie_1	Swab	Yes	11/17/19	22.4391	M	White	36.2436	Unknown	Unknown	TBIRecovered	715664	0	21	37603	102	37478	1	37673	177	422	2	102	25	103	9503	7	5784	5	5761	0	44	0	105	0	0	0	0	0	0	0	0	1	0	0	0
tbivba011c	0	0	TBI	Bowtie_1	Swab	Yes	11/18/19	21.5892	M	White	24.9956	Unknown	Unknown	TBIRecovered	802998	0	13	41129	79	41005	3	41203	158	783	0	132	13	90	14278	4	10261	6	10258	0	82	0	40	1	0	0	1	0	0	0	0	0	0	0	0
tbivba012c	0	0	TBI	Bowtie_1	Swab	Yes	12/2/19	23.1667	M	White	26.6782	Unknown	Unknown	TBIRecovered	706618	0	5	63759	63	63483	3	63843	112	894	0	262	14	35	12886	3	6082	4	6035	0	39	0	43	0	0	0	0	0	0	0	0	0	0	0	0
tbivba013c	0	0	TBI	Bowtie_1	Swab	Yes	12/2/19	19.3424	M	Unknown	27.9934	Unknown	Unknown	TBIRecovered	1143630	0	24	99696	101	99313	2	99852	162	1368	0	333	16	102	20380	5	7865	8	7823	0	46	0	155	1	0	0	1	0	0	0	0	0	0	0	0
tbivba014c	0	0	TBI	Bowtie_1	Swab	Yes	1/6/20	19.1663	M	White	30.207	Unknown	Unknown	TBIRecovered	382259	0	7	17090	45	17037	0	17123	38	260	0	61	7	19	4030	0	2781	0	2779	0	45	0	26	0	0	0	0	0	0	0	0	0	0	0	1
tbivbb003c	0	0	TBI	Bowtie_1	Swab	Yes	12/10/19	14.7556	F	White	17.7525	Unknown	Unknown	TBIRecovered	480830	0	3	43397	71	43264	1	43472	150	806	2	182	18	48	7327	0	4654	1	4633	0	28	0	35	0	0	0	0	0	0	0	0	0	0	0	0
vbtbi001c	0	0	TBI	Bowtie_1	Swab	Yes	4/12/19	20.7382	M	Black	35.257	Unknown	Unknown	TBIRecovered	739025	0	7	62070	69	61722	3	62124	156	909	0	202	18	67	15514	7	6486	7	6450	0	66	0	76	1	0	0	1	0	0	0	2	0	0	0	0
vbtbi002c	0	0	TBI	Bowtie_1	Swab	Yes	4/17/19	19.0678	F	White	24.1732	Unknown	Unknown	TBIRecovered	231429	0	3	22131	18	22011	1	22158	43	193	0	52	4	23	4178	0	1599	1	1582	0	23	0	26	0	1	0	0	0	0	0	0	0	0	0	0
AN1DF	-1	0	Annorexia	Bowtie_1	Expectorant	Yes	7/19/17	14.7452	F	White	17.1	Fasting	Unknown	Recovered Annorexia	130894	0	7	5216	25	5199	0	5223	61	77	1	12	6	29	1480	0	1281	0	1282	0	13	0	33	0	0	1	0	0	0	0	0	0	0	0	0
AN10DF	-2	0	Annorexia	Bowtie_1	Expectorant	Yes	11/21/17	14.1644	F	White	17.08	Fasting	Unknown	Recovered Annorexia	94859	0	3	2139	17	2117	0	2145	29	30	0	4	0	16	819	0	526	1	524	0	4	0	56	0	0	0	0	0	0	0	0	0	0	0	0
AN11DF	-3	0	Annorexia	Bowtie_1	Expectorant	Yes	11/20/17	14.0877	F	White	16.79	Fasting	Unknown	Recovered Annorexia	248333	0	22	5740	33	5719	1	5759	119	136	0	23	11	61	2078	1	1764	5	1759	0	52	0	92	2	0	0	0	0	0	0	0	0	0	0	0
AN12DF	-4	0	Annorexia	Bowtie_1	Expectorant	Yes	3/5/18	14.7507	F	White	13.4	Fasting	Unknown	Recovered Annorexia	316867	0	19	10208	54	10167	2	10232	148	192	1	45	12	43	3910	5	2924	8	2927	0	47	0	92	5	1	0	0	1	0	0	0	0	0	0	0
AN14DF	-5	0	Annorexia	Bowtie_1	Expectorant	Yes	3/27/18	14.2575	F	White	18.67	Fasting	Unknown	Recovered Annorexia	161648	0	6	3713	22	3687	0	3722	74	95	0	19	5	17	1412	1	1504	3	1502	0	34	0	63	2	0	1	0	0	0	0	0	0	0	0	0
AN15DF	-6	0	Annorexia	Bowtie_1	Expectorant	Yes	2/20/18	16.4877	F	White	15.51	Fasting	Unknown	Recovered Annorexia	248253	0	6	6381	36	6355	0	6410	134	148	0	36	5	44	2300	2	1840	4	1835	0	20	0	99	2	0	0	1	0	0	0	0	0	0	0	0
AN16DF	-7	0	Annorexia	Bowtie_1	Expectorant	Yes	4/27/18	15.9014	F	White	15.7	Fasting	Unknown	Recovered Annorexia	200591	0	6	6293	41	6273	0	6313	53	105	3	19	5	19	2657	0	1831	6	1808	0	13	0	43	0	0	0	1	0	0	0	0	0	0	0	0
AN17DF	-8	0	Annorexia	Bowtie_1	Expectorant	Yes	8/1/18	12.5808	F	White	15.96	Fasting	Unknown	Recovered Annorexia	180038	0	3	4962	20	4963	0	4985	63	86	0	20	2	11	1803	1	1486	0	1474	0	13	0	64	0	0	1	0	0	0	0	0	0	0	0	1
AN18DF	-9	0	Annorexia	Bowtie_1	Expectorant	Yes	7/5/18	13.6658	F	White	15.93	Fasting	Unknown	Recovered Annorexia	45745	0	2	944	9	938	0	947	16	21	0	4	0	7	372	0	263	0	267	0	6	0	18	0	0	0	0	0	0	0	0	0	0	0	0
AN2DF	-10	0	Annorexia	Bowtie_1	Expectorant	Yes	6/13/17	14.9479	F	White	15.5	Fasting	Unknown	Recovered Annorexia	64193	0	1	1857	33	1840	0	1861	27	28	0	8	3	12	828	1	692	0	693	0	7	0	44	0	0	0	0	0	0	0	0	0	0	0	0
AN20DF	-11	0	Annorexia	Bowtie_1	Expectorant	Yes	9/11/18	13.8055	F	Biracial	16.56	Fasting	Unknown	Recovered Annorexia	346947	0	25	9737	166	9652	4	9767	228	156	2	28	42	145	3593	4	2537	16	2518	0	16	0	283	4	0	0	0	0	0	0	0	0	0	0	0
AN21DF	-12	0	Annorexia	Bowtie_1	Expectorant	Yes	8/8/18	15.4822	F	White	21.63	Fasting	Unknown	Recovered Annorexia	135412	0	2	4831	34	4811	0	4845	41	80	0	31	3	10	1601	0	1110	1	1110	0	16	0	33	2	0	0	0	0	0	0	0	0	0	0	0
AN22DF	-13	0	Annorexia	Bowtie_1	Expectorant	Yes	12/18/18	12.2356	F	Asian	15.8	Fasting	Unknown	Recovered Annorexia	191152	0	11	4688	47	4656	0	4698	79	103	0	38	10	38	1457	1	1530	3	1528	0	35	0	52	0	0	0	1	0	0	0	0	0	0	0	0
AN23DF	-14	0	Annorexia	Bowtie_1	Expectorant	Yes	12/17/18	15.2082	F	White	18.6	Fasting	Unknown	Recovered Annorexia	133076	0	0	4459	22	4439	0	4469	38	72	1	21	5	17	1894	0	1011	1	1014	0	32	0	35	0	0	0	0	0	0	0	0	0	0	0	0
AN24DF	-15	0	Annorexia	Bowtie_1	Expectorant	Yes	Unknown	13.8247	F	White		Fasting	Unknown	Recovered Annorexia	241295	1	4	6489	74	6464	2	6507	122	121	2	39	21	37	2566	0	2075	2	2071	0	64	0	65	1	0	0	0	0	0	0	0	0	0	1	0
AN3DF	-16	0	Annorexia	Bowtie_1	Expectorant	Yes	6/12/17	13.7068	F	White	17.4	Fasting	Unknown	Recovered Annorexia	24384	0	1	483	8	480	0	482	15	9	0	4	0	3	271	0	237	0	241	0	1	0	15	1	0	0	0	0	0	0	0	0	0	0	0
AN4DF	-17	0	Annorexia	Bowtie_1	Expectorant	Yes	5/25/17	14.0027	F	White	16.9	Fasting	Unknown	Recovered Annorexia	45093	0	0	1350	11	1349	0	1356	14	17	0	5	0	5	591	0	481	0	475	0	11	0	16	0	0	0	0	0	0	0	0	0	0	0	0
AN6DF	-18	0	Annorexia	Bowtie_1	Expectorant	Yes	8/10/17	13.9616	F	White	14.3	Fasting	Unknown	Recovered Annorexia	299150	0	12	11859	84	11724	0	11887	125	201	1	54	12	46	3708	3	2778	3	2787	0	51	0	108	1	0	1	1	0	0	0	0	1	0	0	1
AN7DF	-19	0	Annorexia	Bowtie_1	Expectorant	Yes	8/14/17	12.4493	F	White	17.4	Fasting	Unknown	Recovered Annorexia	317470	0	12	7458	45	7417	0	7477	166	200	1	36	10	64	3091	2	3211	5	3194	0	26	0	134	3	0	1	1	1	0	0	0	0	0	0	0
AN8DF	-20	0	Annorexia	Bowtie_1	Expectorant	Yes	Unknown	13.2712	F	White		Fasting	Unknown	Recovered Annorexia	976	0	0	14	1	13	0	15	0	0	0	0	0	0	10	0	6	0	6	0	0	0	0	1	0	0	0	0	0	0	0	0	0	0	0
AN9DF	-21	0	Annorexia	Bowtie_1	Expectorant	Yes	10/30/17	15.0548	F	White	17.93	Fasting	Unknown	Recovered Annorexia	210195	0	7	9544	84	9509	2	9575	77	153	0	33	18	69	1908	1	1989	8	1986	0	18	0	41	0	0	0	0	0	0	0	0	0	0	0	0
AX1F	-22	0	Annorexia	Bowtie_1	Expectorant	Yes	4/20/17	17.2877	F	Other		Fasting	Unknown	Anxiety	255888	0	24	6842	50	6788	0	6852	127	146	0	37	10	62	2614	6	2380	2	2370	0	53	0	194	1	0	0	0	1	0	0	0	0	0	0	0
AX10F	-23	0	Annorexia	Bowtie_1	Expectorant	Yes	7/10/18	13.6137	F	White	17.79	Fasting	9:34 AM	Anxiety	1460	0	0	8	0	8	0	8	0	0	0	0	0	0	2	0	0	0	0	0	0	0	0	0	0	10	3	0	0	4	0	0	0	3	0
AX11F	-24	0	Annorexia	Bowtie_1	Expectorant	Yes	8/2/18	16.0027	F	White	19.31	Fasting	10:34 AM	Anxiety	221484	0	5	5217	24	5205	0	5233	109	139	1	27	5	29	2262	0	1977	1	1977	0	52	0	75	3	0	1	1	0	0	0	0	0	0	0	2
AX12F	-25	0	Annorexia	Bowtie_1	Expectorant	Yes	8/2/18	17.0027	F	White	30.29	Fasting	9:45 AM	Anxiety	99787	0	6	3373	14	3366	1	3387	23	48	1	23	3	12	1074	3	1036	3	1034	0	16	0	17	0	0	0	0	0	0	0	0	0	0	0	0
AX13F	-26	0	Annorexia	Bowtie_1	Expectorant	Yes	8/3/18	18.2932	F	White	22	Fasting	Unknown	Anxiety	50210	0	4	1466	13	1454	0	1467	21	37	0	2	4	10	457	0	380	1	376	0	6	0	21	0	0	0	0	0	0	1	1	0	0	0	0
AX14F	-27	0	Annorexia	Bowtie_1	Expectorant	Yes	8/6/18	17.0603	F	White	24	Fasting	12:15 PM	Anxiety	283326	0	14	11577	57	11527	1	11608	74	131	0	58	9	40	3663	0	2306	5	2299	0	29	0	72	0	0	0	1	0	0	0	0	0	0	0	1
AX15F	-28	0	Annorexia	Bowtie_1	Expectorant	Yes	8/7/18	16.2027	F	Asian	28.2	Fasting	9:20 AM	Anxiety	128564	0	5	5131	23	5098	1	5146	36	88	0	41	3	17	1865	0	1341	0	1334	0	11	0	19	0	0	0	0	0	0	0	0	0	0	0	0
AX17F	-29	0	Annorexia	Bowtie_1	Expectorant	Yes	10/16/18	16.0137	F	White	27.6	Fasting	11:25 AM	Anxiety	126035	0	4	2466	24	2452	0	2472	56	48	1	19	0	18	1168	1	1303	2	1293	0	20	0	50	0	1	4	0	0	0	0	0	0	0	1	0
AX19F	-30	0	Annorexia	Bowtie_1	Expectorant	Yes	11/7/18	14.1041	F	Biracial	17.45	Fasting	7:40 AM	Anxiety	142662	0	1	4846	26	4818	0	4853	58	102	0	16	9	13	2353	0	1317	0	1317	0	24	0	35	0	1	1	0	0	0	0	0	0	0	0	0
AX2F	-31	0	Annorexia	Bowtie_1	Expectorant	Yes	5/16/17	17.6356	F	White	27.84	Fasting	Unknown	Anxiety	176935	0	13	5009	30	4980	1	5014	55	89	2	19	7	23	2109	1	1427	3	1425	0	97	0	78	1	1	0	2	0	0	0	0	0	0	0	0
AX3F	-32	0	Annorexia	Bowtie_1	Expectorant	Yes	5/16/17	17.3096	F	Black	25.11	Fasting	Unknown	Anxiety	260909	0	3	6923	47	6880	2	6948	149	180	0	17	4	21	2568	3	2442	5	2451	0	76	0	142	3	0	0	2	0	0	0	0	1	0	0	0
AX4F	-33	0	Annorexia	Bowtie_1	Expectorant	Yes	5/23/17	15.6712	F	White	17.8	Fasting	Unknown	Anxiety	272304	0	4	6473	47	6430	0	6489	151	103	2	43	6	36	3979	5	2836	1	2841	0	40	0	173	6	2	0	0	0	0	0	0	1	0	0	1
AX5F	-34	0	Annorexia	Bowtie_1	Expectorant	Yes	5/23/17	11.8685	F	White	21.31	Fasting	Unknown	Anxiety	104846	0	11	2271	25	2255	1	2276	51	46	0	4	6	25	1247	4	1007	1	1002	0	11	0	57	1	3	0	0	1	0	0	0	0	0	0	1
AX6F	-35	0	Annorexia	Bowtie_1	Expectorant	Yes	7/10/17	13.7397	F	White	18.34	Fasting	Unknown	Anxiety	209056	0	11	7777	36	7709	0	7787	67	110	0	31	6	28	2699	0	1432	1	1431	0	38	0	81	1	0	0	2	0	0	0	0	0	0	0	0
AX7F	-36	0	Annorexia	Bowtie_1	Expectorant	Yes	7/17/17	15.5808	F	White	28.44	Fasting	Unknown	Anxiety	84534	0	6	1205	14	1188	0	1205	46	22	0	8	2	15	535	3	487	1	485	0	9	0	55	0	0	0	0	0	0	0	0	0	0	0	0
AX8F	-37	0	Annorexia	Bowtie_1	Expectorant	Yes	7/17/17	16.6932	F	Biracial	39.14	Fasting	Unknown	Anxiety	61213	0	4	759	28	759	0	763	25	7	0	3	1	33	324	1	336	2	335	0	6	0	58	2	1	0	0	0	0	0	0	0	0	0	0
AX9F	-38	0	Annorexia	Bowtie_1	Expectorant	Yes	7/6/18	15.9041	F	White	29.77	Fasting	Unknown	Anxiety	77029	0	4	2585	7	2570	0	2592	20	35	0	16	4	12	858	0	973	6	978	0	27	0	15	0	0	0	0	0	0	0	0	0	0	0	1
HC10F	-39	0	Annorexia	Bowtie_1	Expectorant	Yes	6/19/18	17.4356	F	White		Fasting	Unknown	CTRL	730065	0	42	18016	85	17895	2	18047	330	370	2	47	10	72	6984	2	6047	28	6032	0	69	0	461	4	0	0	2	0	0	0	0	1	0	0	2
HC11F	-40	0	Annorexia	Bowtie_1	Expectorant	Yes	6/19/18	11.9397	F	White	16.21	Fasting	8:34 AM	CTRL	365127	0	15	12443	74	12379	1	12467	202	260	2	57	11	54	4058	3	3097	4	3085	0	40	0	119	2	1	0	0	0	0	0	0	1	0	0	0
HC13F	-41	0	Annorexia	Bowtie_1	Expectorant	Yes	6/22/18	12.5151	F	White	21.25	Fasting	12:52 PM	CTRL	189957	0	2	7562	30	7526	2	7579	61	127	1	49	4	12	1995	0	1957	1	1957	0	40	0	18	1	0	0	0	0	0	0	0	0	0	0	0
HC14F	-42	0	Annorexia	Bowtie_1	Expectorant	Yes	7/5/18	13.4986	F	White	22.1	Fasting	1:03 AM	CTRL	46023	0	1	872	14	869	3	877	28	20	0	6	4	23	309	0	348	0	345	0	5	0	21	1	0	0	1	0	0	1	0	0	0	0	0
HC15F	-43	0	Annorexia	Bowtie_1	Expectorant	Yes	7/5/18	14.2603	F	White	26.5	Fasting	8:40 AM	CTRL	209242	0	5	6587	18	6555	1	6603	91	97	0	30	5	22	2016	3	1430	3	1424	0	12	0	82	0	0	0	0	0	0	0	0	0	0	0	0
HC17F	-44	0	Annorexia	Bowtie_1	Expectorant	Yes	7/5/18	19.2438	F	White	18.62	Fasting	11:52 AM	CTRL	127583	0	6	3670	28	3656	0	3689	37	60	0	27	3	9	1232	1	860	0	856	0	8	0	32	1	0	0	1	0	0	0	0	0	0	0	0
HC18F	-45	0	Annorexia	Bowtie_1	Expectorant	Yes	7/5/18	19.2438	F	White	18.72	Fasting	9:33 AM	CTRL	105179	0	7	2765	11	2753	0	2775	29	52	0	18	1	18	992	0	679	1	680	0	11	0	32	1	0	0	0	0	0	0	0	0	0	0	0
HC19F	-46	0	Annorexia	Bowtie_1	Expectorant	Yes	7/5/18	14.011	F	White	24.99	Fasting	11:15 AM	CTRL	130843	0	0	4367	22	4339	0	4379	70	110	1	34	3	6	1212	0	1764	4	1764	0	20	0	9	0	0	0	0	0	0	0	0	0	0	0	0
HC2F	-47	0	Annorexia	Bowtie_1	Expectorant	Yes	6/12/18	15.1014	F	White	21.45	Fasting	10:00 AM	CTRL	508092	0	13	14896	62	14789	1	14916	219	291	2	57	10	49	5468	1	3886	10	3896	0	58	0	155	1	0	0	0	0	0	0	0	0	0	0	0
HC20F	-48	0	Annorexia	Bowtie_1	Expectorant	Yes	7/6/18	13.7178	F	Biracial	20.37	Fasting	11:31 AM	CTRL	251047	0	7	11340	26	11283	3	11360	65	151	0	49	11	20	2984	0	2299	8	2295	0	34	0	36	1	0	1	1	1	0	0	0	0	0	0	0
HC22F	-49	0	Annorexia	Bowtie_1	Expectorant	Yes	7/6/18	15.7233	F	White	21.16	Fasting	9:40 AM	CTRL	243684	0	6	7442	32	7398	1	7463	86	119	1	42	10	16	2352	0	2072	2	2077	0	60	0	61	0	0	0	0	0	0	0	0	0	0	0	0
HC23F	-50	0	Annorexia	Bowtie_1	Expectorant	Yes	7/7/18	11.2356	F	Asian	15.86	Fasting	9:23 AM	CTRL	312524	0	13	13530	38	13473	0	13562	83	247	2	68	4	43	4502	2	3593	4	3593	0	87	0	46	3	0	0	0	0	0	1	0	0	0	0	0
HC24F	-51	0	Annorexia	Bowtie_1	Expectorant	Yes	7/7/18	11.2356	F	Asian	16.63	Fasting	Unknown	CTRL	338825	0	17	13485	44	13422	0	13511	104	239	0	68	12	49	4084	3	3574	8	3561	0	44	0	73	1	1	1	0	0	0	0	0	0	0	0	0
HC25F	-52	0	Annorexia	Bowtie_1	Expectorant	Yes	8/10/18	12.0329	F	White	15.8	Fasting	10:30 AM	CTRL	71848	0	2	2507	12	2500	0	2516	12	29	0	21	0	9	993	1	832	3	826	0	9	0	13	0	0	1	1	2	0	0	0	0	0	0	0
HC26F	-53	0	Annorexia	Bowtie_1	Expectorant	Yes	8/29/18	12.9808	F	White	15.8	Fasting	6:25 AM	CTRL	22655	0	0	498	2	498	0	498	1	13	0	3	2	8	213	0	209	0	210	0	9	0	1	0	0	0	0	0	0	0	0	0	0	0	0
HC3F	-54	0	Annorexia	Bowtie_1	Expectorant	Yes	6/12/18	19.3918	F	White	19.87	Fasting	9:58 AM	CTRL	103992	0	7	2997	18	2990	1	3003	48	69	0	21	8	13	884	1	773	4	764	0	13	0	22	3	0	0	0	0	0	0	0	0	0	0	0
HC4F	-55	0	Annorexia	Bowtie_1	Expectorant	Yes	6/14/18	15.7397	F	White	22.39	Fasting	9:58 AM	CTRL	116405	0	2	2152	15	2137	0	2159	67	44	0	13	7	14	901	0	876	2	869	0	26	0	35	0	0	0	0	0	0	0	0	0	0	0	0
HC5F	-56	0	Annorexia	Bowtie_1	Expectorant	Yes	6/14/18	15.6548	F	White	18.95	Fasting	8:30 AM	CTRL	2120	0	0	82	1	81	0	82	3	0	0	0	0	0	58	0	23	0	23	0	0	0	2	0	0	0	0	0	0	0	0	0	0	0	0
HC6F	-57	0	Annorexia	Bowtie_1	Expectorant	Yes	6/14/18	18.5534	F	White	24.37	Fasting	6:59 AM	CTRL	256616	0	4	11902	22	11818	0	11924	78	200	0	76	3	18	3213	0	2470	1	2466	0	28	0	42	0	1	0	1	0	0	0	0	0	0	0	0
HC9F	-58	0	Annorexia	Bowtie_1	Expectorant	Yes	6/21/18	13.2548	F	White	18.09	Fasting	10:40 AM	CTRL	222108	0	9	9413	44	9386	1	9444	96	170	0	73	8	21	2537	1	2375	2	2371	0	10	0	36	0	0	0	0	0	0	0	0	0	0	0	1
mc1710pre	-1001	0	TBI	Bowtie_1	Expectorant	Yes	Unknown	19	F	White	21.7971	Unknown	Unknown	PreExercise CTRL	67578	0	0	2590	10	2588	0	2606	19	46	0	18	1	0	720	0	596	0	594	0	36	0	14	0	0	0	0	0	0	0	0	0	0	0	0
mc1711pre	-1002	0	TBI	Bowtie_1	Expectorant	Yes	Unknown	20	F	White	20.2524	Unknown	Unknown	PreExercise CTRL	23425	0	1	1077	3	1080	0	1083	20	15	0	9	0	1	208	1	268	0	271	0	17	0	6	1	0	0	0	1	0	1	0	0	0	0	0
mc1712pre	-1003	0	TBI	Bowtie_1	Expectorant	Yes	Unknown	20	F	White	17.9702	Unknown	Unknown	PreExercise CTRL	184379	0	4	5062	15	5038	0	5076	88	107	0	34	4	12	1668	2	1625	4	1623	0	25	0	87	0	0	0	0	0	0	0	0	0	0	0	0
mc1713pre	-1004	0	TBI	Bowtie_1	Expectorant	Yes	Unknown	20	F	White	19.1955	Unknown	Unknown	PreExercise CTRL	113927	0	8	2463	8	2458	0	2471	35	101	0	19	3	18	1088	0	1033	2	1040	1	86	0	65	0	0	0	0	0	0	1	0	0	0	0	0
mc1714pre	-1005	0	TBI	Bowtie_1	Expectorant	Yes	Unknown	20	F	White	19.4835	Unknown	Unknown	PreExercise CTRL	301483	0	15	6799	36	6754	0	6820	125	167	0	37	9	29	2380	2	2170	1	2168	0	179	0	158	1	1	0	0	0	0	2	0	0	0	0	0
mc1715pre	-1006	0	TBI	Bowtie_1	Expectorant	Yes	Unknown	20	M	White	17.8092	Unknown	Unknown	PreExercise CTRL	79409	0	6	2993	8	2983	0	3005	19	52	0	15	1	12	825	0	700	1	704	0	2	0	40	0	0	0	0	0	0	0	0	0	0	0	0
mc1716pre	-1007	0	TBI	Bowtie_1	Expectorant	Yes	Unknown	20	M	White	19.1561	Unknown	Unknown	PreExercise CTRL	49724	0	2	1318	28	1317	0	1323	28	18	0	6	1	16	498	0	318	2	319	0	8	0	25	0	0	0	0	0	0	0	0	0	0	0	0
mc1717pre	-1008	0	TBI	Bowtie_1	Expectorant	Yes	Unknown	20	F	White	19.3013	Unknown	Unknown	PreExercise CTRL	22367	0	0	747	5	747	0	751	3	10	0	5	0	4	165	1	235	0	233	0	8	0	1	0	0	1	0	0	0	0	0	0	0	0	1
mc1718pre	-1009	0	TBI	Bowtie_1	Expectorant	Yes	Unknown	21	F	White	21.7267	Unknown	Unknown	PreExercise CTRL	5103	0	0	121	0	122	0	122	0	2	0	0	0	0	45	0	62	0	63	0	8	0	0	0	0	0	0	0	0	0	0	0	0	0	0
mc1719pre	-1010	0	TBI	Bowtie_1	Expectorant	Yes	Unknown	21	F	White	19.0041	Unknown	Unknown	PreExercise CTRL	171627	0	4	4422	46	4393	1	4431	52	92	2	33	8	27	1187	1	1666	0	1672	0	65	0	57	1	0	1	0	1	0	0	0	1	0	0	0
mc171pre	-1011	0	TBI	Bowtie_1	Expectorant	Yes	Unknown	18	M	White	19.9669	Unknown	Unknown	PreExercise CTRL	36593	0	0	1500	9	1500	0	1511	9	31	0	3	0	1	412	1	371	0	372	0	18	0	5	0	0	0	0	0	0	0	0	0	0	0	0
mc1720pre	-1012	0	TBI	Bowtie_1	Expectorant	Yes	Unknown	21	F	White	20.6719	Unknown	Unknown	PreExercise CTRL	188108	0	1	3437	13	3425	0	3457	63	113	0	13	2	8	1560	0	1665	2	1673	0	46	0	87	3	0	0	0	0	0	0	0	0	0	0	0
mc1721pre	-1013	0	TBI	Bowtie_1	Expectorant	Yes	Unknown	21	M	White	21.1417	Unknown	Unknown	PreExercise CTRL	152104	0	14	4629	36	4627	0	4650	43	57	0	24	6	49	1650	4	1714	6	1718	0	23	0	52	2	0	0	1	3	0	0	0	0	0	0	2
mc1722pre	-1014	0	TBI	Bowtie_1	Expectorant	Yes	Unknown	22	M	White	17.973	Unknown	Unknown	PreExercise CTRL	168884	0	4	3406	17	3398	0	3414	72	48	1	20	2	22	1519	0	1484	0	1488	0	39	0	63	2	0	0	0	3	0	0	0	0	0	0	0
mc1723pre	-1015	0	TBI	Bowtie_1	Expectorant	Yes	Unknown	22	M	White	21.7552	Unknown	Unknown	PreExercise CTRL	266031	0	6	8622	22	8586	1	8647	111	115	2	34	6	19	3239	5	2543	3	2540	0	31	1	88	0	0	0	0	0	0	0	0	0	0	0	0
mc1724pre	-1016	0	TBI	Bowtie_1	Expectorant	Yes	Unknown	22	M	White	18.938	Unknown	Unknown	PreExercise CTRL	76784	0	3	1940	7	1937	0	1952	24	35	0	23	0	7	702	0	772	2	782	0	33	0	19	0	1	0	0	1	0	0	0	0	0	0	0
mc1725pre	-1017	0	TBI	Bowtie_1	Expectorant	Yes	Unknown	23	M	White	23.6136	Unknown	Unknown	PreExercise CTRL	197422	0	6	4705	39	4668	1	4723	110	77	2	27	7	19	2045	0	1669	8	1669	0	18	0	72	0	0	0	0	0	0	0	1	0	0	0	0
mc172pre	-1018	0	TBI	Bowtie_1	Expectorant	Yes	Unknown	18	F	White	20.1733	Unknown	Unknown	PreExercise CTRL	172710	0	2	6532	10	6494	0	6553	44	188	0	40	6	23	1696	0	1729	3	1731	0	19	0	64	0	0	0	0	0	0	0	0	0	0	0	0
mc173pre	-1019	0	TBI	Bowtie_1	Expectorant	Yes	Unknown	18	M	Unknown	23.8673	Unknown	Unknown	PreExercise CTRL	11369	0	2	300	1	301	0	305	3	4	0	7	0	2	115	0	182	0	183	0	1	0	3	0	0	0	0	0	0	0	0	0	0	0	1
mc174pre	-1020	0	TBI	Bowtie_1	Expectorant	Yes	Unknown	19	M	White	18.7326	Unknown	Unknown	PreExercise CTRL	85122	0	5	1585	11	1566	0	1589	32	42	0	15	4	16	771	3	740	8	744	0	10	0	51	2	0	0	0	0	0	0	0	0	0	0	0
mc175pre	-1021	0	TBI	Bowtie_1	Expectorant	Yes	Unknown	19	M	Unknown	22.6291	Unknown	Unknown	PreExercise CTRL	214115	0	5	6643	16	6600	0	6655	82	111	1	23	5	10	2479	2	2133	5	2142	1	59	0	110	0	0	0	1	0	0	0	0	0	0	0	0
mc176pre	-1022	0	TBI	Bowtie_1	Expectorant	Yes	Unknown	19	M	White	21.4104	Unknown	Unknown	PreExercise CTRL	126444	0	5	9182	12	9105	0	9200	25	112	0	37	8	27	2194	0	1004	0	995	0	16	0	17	2	0	0	0	0	1	0	0	0	0	0	0
mc177pre	-1023	0	TBI	Bowtie_1	Expectorant	Yes	Unknown	19	F	White	20.5957	Unknown	Unknown	PreExercise CTRL	421903	0	25	9064	60	8981	2	9087	190	333	1	53	19	53	4242	2	4018	7	4020	0	141	0	307	2	0	0	1	0	0	0	0	1	0	0	0
mc178pre	-1024	0	TBI	Bowtie_1	Expectorant	Yes	Unknown	19	M	White	20.0857	Unknown	Unknown	PreExercise CTRL	83218	0	3	3398	9	3392	0	3414	15	46	0	17	2	15	1060	0	807	1	802	0	2	0	29	0	0	0	1	1	0	0	0	0	0	0	0
mc179pre	-1025	0	TBI	Bowtie_1	Expectorant	Yes	Unknown	19	M	White	22.7077	Unknown	Unknown	PreExercise CTRL	103513	0	2	3522	20	3488	0	3528	33	64	1	9	1	16	1308	0	1091	0	1084	0	21	0	47	0	0	0	0	0	0	0	0	0	0	0	1
mctbi01x	-1026	0	TBI	Bowtie_1	Swab	Yes	8/22/18	21.5301	M	White	26.5743	Unknown	12:18 PM	PreExercise CTRL	637389	0	46	29096	219	28896	8	29150	265	469	1	86	53	251	6477	0	5308	13	5265	0	100	0	201	1	0	0	1	0	1	0	0	0	0	0	2
mctbi02x	-1027	0	TBI	Bowtie_1	Swab	Yes	8/24/18	21.4586	M	White	21.0195	Unknown	8:56 AM	PreExercise CTRL	863741	0	21	73049	101	72616	5	73192	156	1049	0	241	17	124	15173	1	8363	8	8293	0	33	0	100	0	0	0	0	0	0	0	0	0	0	0	0
mctbi03x	-1028	0	TBI	Bowtie_1	Swab	Yes	8/24/18	20.3744	M	Black	26.3839	Unknown	Unknown	PreExercise CTRL	483695	0	10	27401	57	27336	1	27502	124	778	0	120	9	63	5431	3	5313	1	5322	0	28	0	63	1	0	0	0	0	0	0	0	1	0	0	0
mctbi04x	-1029	0	TBI	Bowtie_1	Swab	Yes	8/29/18	20.5494	M	White	20.9185	Unknown	7:03 AM	PreExercise CTRL	724231	0	18	42836	62	42652	0	42943	124	645	0	132	9	72	7866	2	4881	6	4871	0	112	0	113	2	0	0	0	0	0	0	0	0	0	0	0
mctbi05x	-1030	0	TBI	Bowtie_1	Swab	Yes	8/29/18	20.2208	M	White	32.075	Unknown	7:08 AM	PreExercise CTRL	615937	0	14	50111	61	49836	1	50195	128	811	0	145	16	64	9566	4	5731	3	5712	0	52	0	97	0	0	0	0	0	0	0	0	0	0	0	0
mctbi06x	-1031	0	TBI	Bowtie_1	Swab	Yes	9/1/18	21.9048	M	Black	25.5448	Unknown	8:31 AM	PreExercise CTRL	596108	0	14	61183	75	60882	2	61302	118	969	1	263	8	40	11653	0	7201	2	7166	0	53	0	35	0	1	0	0	0	0	0	0	0	0	0	0
mctbi07x	-1032	0	TBI	Bowtie_1	Swab	Yes	9/6/18	19.9361	M	White	26.1204	Unknown	7:02 AM	PreExercise CTRL	153819	0	10	7013	24	7022	1	7052	58	121	0	20	1	28	1068	1	1474	8	1480	0	31	0	42	0	0	0	0	0	1	0	0	0	0	0	0
mctbi08x	-1033	0	TBI	Bowtie_1	Swab	Yes	9/6/18	21.0942	M	White	31.6447	Unknown	7:09 AM	PreExercise CTRL	78623	0	5	4025	18	4041	0	4053	28	69	0	9	4	23	342	2	857	3	855	0	16	0	6	0	0	1	0	0	0	0	0	0	0	0	0
mctbi09x	-1034	0	TBI	Bowtie_1	Swab	Yes	9/12/18	20.5685	M	White	32.7723	Unknown	7:08 AM	PreExercise CTRL	16623	0	0	541	2	540	0	546	14	12	0	2	0	4	75	0	144	0	145	0	7	0	4	1	0	0	0	0	0	0	0	1	0	0	0
mctbi10x	-1035	0	TBI	Bowtie_1	Swab	Yes	9/19/18	20.3385	M	White	38.6487	Unknown	6:49 AM	PreExercise CTRL	298771	0	12	14902	34	14808	0	14925	64	234	2	69	6	47	4572	3	2779	5	2774	0	20	0	45	0	0	0	0	0	0	0	0	1	0	0	0
mctbi11x	-1036	0	TBI	Bowtie_1	Swab	Yes	9/19/18	20.2591	M	Black	28.478	Unknown	7:01 AM	PreExercise CTRL	289670	0	6	21393	24	21259	1	21418	61	337	0	75	7	46	4788	1	2584	0	2568	0	6	0	33	0	0	1	0	0	0	0	0	0	0	0	0
mctbi12x	-1037	0	TBI	Bowtie_1	Swab	Yes	9/26/18	20.459	M	White	26.5418	Unknown	7:07 AM	PreExercise CTRL	339789	0	12	21343	45	21254	1	21392	106	416	0	74	10	51	4729	3	3321	6	3300	0	14	0	99	1	0	0	0	0	0	0	0	0	0	0	0
mctbi13x	-1038	0	TBI	Bowtie_1	Swab	Yes	10/3/18	20.344	M	White	24.3068	Unknown	7:02 AM	PreExercise CTRL	34114	0	2	2082	6	2079	0	2088	10	27	0	10	0	1	285	1	207	0	209	0	5	0	5	0	0	0	0	0	0	0	0	0	0	0	0
mctbi14x	-1039	0	TBI	Bowtie_1	Swab	Yes	10/10/18	21.6336	M	White	27.0435	Unknown	6:51 AM	PreExercise CTRL	66006	0	1	3696	6	3681	0	3701	13	93	0	25	0	10	827	0	532	0	532	0	5	0	11	0	0	0	0	0	0	0	0	0	0	0	0
mctbi15x	-1040	0	TBI	Bowtie_1	Swab	Yes	10/10/18	21.2694	M	Black	30.5122	Unknown	6:52 AM	PreExercise CTRL	38892	0	1	1605	13	1612	0	1618	17	19	0	4	0	6	103	1	228	1	231	0	2	0	3	0	0	0	0	0	0	0	0	0	0	0	0
mctbi16x	-1041	0	TBI	Bowtie_1	Swab	Yes	10/17/18	20.355	M	Black	34.716	Unknown	6:59 AM	PreExercise CTRL	280606	0	12	16905	53	16805	2	16922	66	218	1	50	10	75	4385	0	2141	0	2128	0	9	0	45	0	0	1	0	0	0	1	0	0	0	0	0
mctbi17x	-1042	0	TBI	Bowtie_1	Swab	Yes	10/17/18	21.4693	M	White	32.1884	Unknown	7:01 AM	PreExercise CTRL	272541	0	9	11076	22	11047	2	11126	39	155	0	53	6	46	2248	1	2030	3	2031	0	32	0	56	1	0	1	0	0	1	0	0	0	0	0	0
mctbi18x	-1043	0	TBI	Bowtie_1	Swab	Yes	10/24/18	20.9819	M	Black	32.5463	Unknown	6:56 AM	PreExercise CTRL	103897	0	0	6768	18	6778	0	6819	47	98	0	20	1	12	356	0	678	2	677	0	8	0	0	0	0	0	0	0	0	0	0	0	0	0	0
mctbi19x	-1044	0	TBI	Bowtie_1	Swab	Yes	10/24/18	18.6931	M	Black	25.7243	Unknown	6:57 AM	PreExercise CTRL	131870	0	8	5392	28	5356	2	5400	46	107	1	13	3	29	1710	2	1253	2	1247	0	12	0	29	1	0	0	1	0	0	0	0	1	0	0	0
mctbi20x	-1045	0	TBI	Bowtie_1	Swab	Yes	10/31/18	19.999	M	White	21.8711	Unknown	6:52 AM	PreExercise CTRL	91964	0	1	5463	15	5455	0	5481	18	87	1	22	1	9	885	0	701	1	705	0	8	0	8	0	0	0	0	0	0	0	0	0	0	0	0
sk111a	-1046	0	TBI	Bowtie_1	Swab	Yes	2/21/18	35	M	Unknown	28.1889	Unknown	Unknown	PreExercise CTRL	618107	0	8	69182	46	68790	0	69272	99	891	0	229	10	17	16463	0	7434	2	7374	0	31	0	41	0	0	0	0	0	0	0	0	0	0	0	0
sk121a	-1047	0	TBI	Bowtie_1	Swab	Yes	2/21/18	28	M	Unknown	25.1022	Unknown	Unknown	PreExercise CTRL	1224472	0	16	88966	112	88465	5	89088	227	1003	1	195	17	124	21987	13	10992	11	10949	0	50	0	279	0	0	0	1	0	0	0	0	0	0	0	1
sk131a	-1048	0	TBI	Bowtie_1	Swab	Yes	2/21/18	30	M	Unknown	25.6757	Unknown	Unknown	PreExercise CTRL	720094	0	6	55611	77	55298	1	55695	153	572	2	167	13	45	19875	4	7132	6	7082	0	13	0	50	0	0	0	0	0	0	0	0	1	0	0	0
sk141a	-1049	0	TBI	Bowtie_1	Swab	Yes	2/21/18	28	M	Unknown	23.7076	Unknown	Unknown	PreExercise CTRL	353806	0	12	20448	41	20417	3	20531	98	281	1	66	7	44	5381	3	4348	2	4358	0	24	0	33	0	0	0	0	0	0	0	0	0	0	0	0
sk151a	-1050	0	TBI	Bowtie_1	Swab	Yes	2/21/18	28	M	Unknown	24.3253	Unknown	Unknown	PreExercise CTRL	1044077	0	28	73990	127	73628	2	74116	169	824	4	175	10	99	24542	8	11632	17	11573	1	20	0	138	0	1	0	0	0	0	0	0	2	0	0	0
sk31a	-1051	0	TBI	Bowtie_1	Swab	Yes	2/21/18	24	M	Unknown	22.4263	Unknown	4:30 AM	PreExercise CTRL	1028886	0	8	102419	87	101896	1	102594	174	1189	1	316	15	44	20126	3	9019	3	8980	0	63	0	62	0	0	0	0	0	0	0	0	0	0	0	0
sk41a	-1052	0	TBI	Bowtie_1	Swab	Yes	2/21/18	23	M	Unknown	22.2944	Unknown	4:30 AM	PreExercise CTRL	393515	0	4	32505	31	32349	0	32557	67	517	0	89	3	34	9856	0	4084	1	4058	0	16	0	46	0	0	0	0	0	0	0	0	1	0	0	0
sk51a	-1053	0	TBI	Bowtie_1	Swab	Yes	2/21/18	23	M	Unknown	24.3898	Unknown	4:30 AM	PreExercise CTRL	238071	0	7	14384	29	14327	0	14417	53	172	0	46	4	31	5549	0	2617	4	2620	0	17	0	23	0	1	0	0	0	0	0	0	3	0	0	0
sk61a	-1054	0	TBI	Bowtie_1	Swab	Yes	2/21/18	27	M	Unknown	22.1487	Unknown	4:30 AM	PreExercise CTRL	512275	0	3	49783	39	49514	0	49834	92	694	1	117	4	17	13104	1	6520	2	6480	0	13	0	14	0	0	0	0	0	0	0	0	0	0	0	0
sk71a	-1055	0	TBI	Bowtie_1	Swab	Yes	2/21/18		M	Unknown		Unknown	4:30 AM	PreExercise CTRL	824504	0	6	62878	109	62461	2	62954	172	594	1	122	9	36	17994	1	9315	5	9264	0	20	0	52	0	2	0	0	0	0	0	0	0	0	0	0
sk81a	-1056	0	TBI	Bowtie_1	Swab	Yes	2/21/18	24	M	Unknown	23.7076	Unknown	4:30 AM	PreExercise CTRL	307544	0	6	15145	52	15113	2	15195	117	175	2	41	6	32	4773	6	3432	6	3443	0	21	0	31	2	0	0	0	0	0	0	0	0	0	0	0
sk91a	-1057	0	TBI	Bowtie_1	Swab	Yes	2/21/18	26	M	Unknown	25.1071	Unknown	4:30 AM	PreExercise CTRL	572953	0	7	46785	54	46540	2	46859	176	665	0	175	9	40	10666	3	6160	0	6129	0	9	0	37	0	0	0	0	0	0	0	0	0	0	0	0
tbibw01a	-1058	0	TBI	Bowtie_1	Swab	Yes	4/17/19	22.1371	F	White	22.1404	Unknown	5:15 AM	PreExercise CTRL	423661	0	7	31502	89	31371	2	31552	117	415	0	117	6	41	6454	0	3434	5	3413	0	91	0	23	1	3	1	0	0	0	0	0	0	0	0	0
tbibw02a	-1059	0	TBI	Bowtie_1	Swab	Yes	4/17/19	21.6335	F	White	23.4908	Unknown	6:02 AM	PreExercise CTRL	196270	0	0	19415	35	19326	1	19452	91	345	0	91	0	2	2830	0	1524	2	1515	0	4	0	9	0	1	0	0	0	0	0	0	0	0	0	0
tbibw03a	-1060	0	TBI	Bowtie_1	Swab	Yes	4/18/19	21.4687	M	White	27.5179	Unknown	2:09 AM	PreExercise CTRL	1428076	0	24	107869	137	107298	6	107990	225	1380	0	311	18	124	31297	9	12606	7	12527	1	142	0	173	0	0	0	0	0	0	0	0	0	0	0	0
tbibw04a	-1061	0	TBI	Bowtie_1	Swab	Yes	4/18/19	21.0909	F	White	12.4033	Unknown	2:27 AM	PreExercise CTRL	23998	0	0	1311	6	1316	0	1321	16	18	0	4	2	5	18	0	149	1	150	0	3	0	0	0	0	0	0	0	0	0	0	0	0	0	0
tbibw05a	-1062	0	TBI	Bowtie_1	Swab	Yes	4/18/19	21.891	M	White	25.359	Unknown	7:50 AM	PreExercise CTRL	491415	0	15	23775	52	23674	3	23818	151	520	0	98	6	38	6928	4	4523	1	4498	0	84	0	101	3	0	0	2	0	0	0	0	0	0	0	0
tbibw06a	-1063	0	TBI	Bowtie_1	Swab	Yes	4/18/19	21.5954	M	White	28.2781	Unknown	8:14 AM	PreExercise CTRL	359824	0	6	27617	55	27512	4	27664	100	486	0	108	14	29	4538	0	2796	4	2783	0	40	0	16	0	0	0	0	0	0	0	0	0	0	0	1
tbibw07a	-1064	0	TBI	Bowtie_1	Swab	Yes	4/18/19	22.1074	F	White	19.7375	Unknown	8:14 AM	PreExercise CTRL	851042	0	10	56834	89	56568	0	56925	197	984	0	228	14	94	13299	1	8670	1	8641	0	50	0	94	0	0	0	0	0	0	0	0	0	0	0	0
tbibw08a	-1065	0	TBI	Bowtie_1	Swab	Yes	4/18/19	21.9706	M	White	24.4097	Unknown	9:44 AM	PreExercise CTRL	443208	0	7	44776	42	44551	1	44844	76	570	2	157	7	42	10180	0	4523	4	4490	0	18	0	41	0	2	0	0	0	0	0	0	0	0	0	0
tbibw09a	-1066	0	TBI	Bowtie_1	Swab	Yes	4/24/19	21.2306	M	Black	25.0647	Unknown	2:12 AM	PreExercise CTRL	846645	0	13	73593	85	73221	1	73644	185	777	2	168	15	126	15389	4	5661	5	5599	0	81	0	82	0	0	0	0	0	0	0	0	0	0	0	0
tbibw10a	-1067	0	TBI	Bowtie_1	Swab	Yes	4/24/19	21.6304	M	White	21.6115	Unknown	3:21 AM	PreExercise CTRL	532438	0	11	18898	52	18841	0	18934	192	393	0	73	10	58	4889	3	4717	4	4703	0	44	0	76	1	0	0	1	0	0	0	0	1	0	0	0
tbibw11a	-1068	0	TBI	Bowtie_1	Swab	Yes	4/24/19	20.3026	F	Biracial	23.1283	Unknown	4:19 AM	PreExercise CTRL	134850	0	1	8178	7	8142	1	8193	30	134	0	35	1	8	1505	0	1269	0	1266	0	6	0	7	0	0	0	0	0	0	0	0	0	0	0	0
tbibw12a	-1069	0	TBI	Bowtie_1	Swab	Yes	4/24/19	21.7566	M	White	23.6253	Unknown	5:10 AM	PreExercise CTRL	545084	0	14	41190	66	40996	5	41249	119	520	0	152	11	106	9127	1	4556	3	4536	0	23	0	83	0	0	0	0	0	0	0	0	1	0	0	0
tbibw13a	-1070	0	TBI	Bowtie_1	Swab	Yes	4/25/19	24.0287	F	Black	21.5378	Unknown	2:07 AM	PreExercise CTRL	160974	0	0	10968	28	10978	2	11013	109	212	0	35	2	8	1050	2	879	0	876	0	47	0	1	0	0	0	0	0	0	0	0	0	0	0	0
tbibw14a	-1071	0	TBI	Bowtie_1	Swab	Yes	4/25/19	24.0287	F	Black	22.2935	Unknown	2:07 AM	PreExercise CTRL	315272	1	1	15137	32	15082	1	15165	89	348	0	44	4	33	3397	1	2848	1	2838	0	64	0	25	0	0	0	0	0	0	0	0	0	0	0	0
tbibw15a	-1072	0	TBI	Bowtie_1	Swab	Yes	4/25/19	21.4168	F	White	30.1793	Unknown	3:10 AM	PreExercise CTRL	293116	0	4	27688	16	27561	0	27738	48	436	0	99	5	16	5025	0	2287	0	2268	0	14	0	49	0	0	0	0	0	0	0	0	0	0	0	0
tbibw16a	-1073	0	TBI	Bowtie_1	Swab	Yes	4/25/19	21.2608	F	White	22.4945	Unknown	3:15 AM	PreExercise CTRL	582167	0	12	46384	89	46315	3	46553	145	577	0	124	11	57	6655	9	4963	4	4937	0	67	0	42	0	0	0	0	0	0	0	0	0	0	0	0
tbibw17a	-1074	0	TBI	Bowtie_1	Swab	Yes	4/25/19	19.9576	F	White	18.1619	Unknown	3:26 AM	PreExercise CTRL	224647	0	6	10649	20	10590	0	10665	45	199	0	25	4	30	3383	0	1726	5	1712	0	18	0	54	1	0	0	3	0	0	0	0	0	0	0	0
tbibw18a	-1075	0	TBI	Bowtie_1	Swab	Yes	4/25/19	20.7517	M	White	24.3253	Unknown	4:48 AM	PreExercise CTRL	329441	0	4	19903	43	19800	1	19931	64	245	0	51	8	28	5446	2	2530	3	2505	0	25	0	68	0	0	0	1	0	0	1	0	0	0	0	0
tbibw19a	-1076	0	TBI	Bowtie_1	Swab	Yes	4/25/19	22.0086	M	White	27.8	Unknown	6:40 AM	PreExercise CTRL	118646	0	3	5204	24	5192	0	5214	36	88	1	29	4	8	1594	0	996	2	993	0	7	0	7	0	0	0	0	0	0	1	0	0	0	0	0
tbibw20a	-1077	0	TBI	Bowtie_1	Swab	Yes	4/26/19	21.7679	M	White	27.5155	Unknown	8:30 AM	PreExercise CTRL	469355	0	4	39417	41	39252	0	39467	94	560	1	114	5	34	10048	1	4370	2	4336	0	16	0	41	0	0	0	0	0	0	0	0	0	0	0	0
tbitu001a	-1078	0	TBI	Bowtie_1	Swab	Yes	2/5/20	21.6959	M	White	25.0338	Unknown	1:24 AM	PreExercise CTRL	1256244	0	48	62760	227	62554	4	62873	358	1356	1	240	39	224	15708	6	11134	21	11103	0	176	1	358	2	1	0	0	0	0	0	0	2	0	0	0
tbitu002a	-1079	0	TBI	Bowtie_1	Swab	Yes	2/5/20	20.6117	M	White	26.1892	Unknown	1:25 AM	PreExercise CTRL	168201	0	1	15420	14	15376	0	15434	33	168	0	35	1	7	1538	1	771	0	766	0	20	0	14	0	0	0	0	0	0	0	0	0	0	0	0
tbitu003a	-1080	0	TBI	Bowtie_1	Swab	Yes	2/5/20	22.5447	M	White	23.1211	Unknown	1:27 AM	PreExercise CTRL	397228	0	7	19236	38	19181	0	19265	87	336	3	51	11	47	5174	2	3578	3	3573	0	27	0	65	0	0	0	0	0	0	0	0	0	0	0	0
tbitu004a	-1081	0	TBI	Bowtie_1	Swab	Yes	2/5/20	22.0601	M	White	23.75	Unknown	1:32 AM	PreExercise CTRL	260823	0	13	13839	38	13797	1	13862	62	196	1	54	9	53	3001	0	2276	0	2272	0	41	0	59	0	0	0	0	1	0	0	0	0	0	0	0
tbitu005a	-1082	0	TBI	Bowtie_1	Swab	Yes	2/5/20	19.0922	M	White	25.7994	Unknown	1:30 AM	PreExercise CTRL	747208	0	11	57339	58	57121	2	57388	138	769	1	148	20	88	14329	3	6504	6	6488	1	68	0	107	0	0	0	1	0	0	0	0	0	0	0	0
tbitu006a	-1083	0	TBI	Bowtie_1	Swab	Yes	2/5/20	18.7417	M	White	22.5321	Unknown	1:37 AM	PreExercise CTRL	594480	0	7	42012	58	41830	0	42051	89	592	2	135	5	73	8903	3	4690	4	4673	0	74	0	88	0	0	0	0	0	0	0	0	1	0	0	0
sk112a	-1084	0	TBI	Bowtie_1	Swab	Yes	2/23/18	35	M	Unknown	28.1889	Unknown	Unknown	PreExercise CTRL	489283	0	0	52735	50	52418	0	52804	92	727	0	198	7	11	12781	0	5730	2	5688	0	25	0	16	0	0	0	0	0	0	0	0	0	0	0	0
sk122a	-1085	0	TBI	Bowtie_1	Swab	Yes	2/23/18	28	M	Unknown	25.1022	Unknown	Unknown	PreExercise CTRL	648454	0	14	43578	112	43368	2	43644	177	492	0	153	14	40	12121	2	7009	11	7000	0	46	0	58	0	0	0	0	0	0	0	0	0	0	0	0
sk132a	-1086	0	TBI	Bowtie_1	Swab	Yes	2/23/18	30	M	Unknown	25.6757	Unknown	Unknown	PreExercise CTRL	449516	0	12	22197	84	22067	2	22257	190	259	0	70	17	58	11842	20	4849	16	4843	0	16	0	67	2	0	0	0	0	0	0	0	0	0	0	0
sk142a	-1087	0	TBI	Bowtie_1	Swab	Yes	2/23/18	28	M	Unknown	23.7076	Unknown	Unknown	PreExercise CTRL	215710	0	5	14063	28	14025	1	14105	48	186	1	73	6	24	3661	2	2428	2	2430	0	23	0	17	0	0	0	0	0	0	0	0	0	0	0	0
sk152a	-1088	0	TBI	Bowtie_1	Swab	Yes	2/23/18	28	M	Unknown	24.3253	Unknown	Unknown	PreExercise CTRL	107020	0	4	5704	32	5677	0	5719	47	46	0	12	4	5	1480	0	982	0	976	0	7	0	11	0	0	0	0	0	0	0	0	0	0	0	0
sk32a	-1089	0	TBI	Bowtie_1	Swab	Yes	2/23/18	24	M	Unknown	22.4263	Unknown	Unknown	PreExercise CTRL	331194	0	7	19910	12	19829	4	19940	63	260	0	105	4	23	5554	1	3404	4	3395	0	19	0	38	0	0	0	0	0	0	0	0	0	0	0	0
sk52a	-1090	0	TBI	Bowtie_1	Swab	Yes	2/23/18	23	M	Unknown	24.3898	Unknown	Unknown	PreExercise CTRL	267112	0	6	16108	32	16027	0	16156	98	191	0	55	8	49	6669	4	3408	10	3406	0	28	0	46	0	0	0	0	0	0	0	0	0	0	0	0
sk62a	-1091	0	TBI	Bowtie_1	Swab	Yes	2/23/18	27	M	Unknown	22.1487	Unknown	Unknown	PreExercise CTRL	803030	0	4	51536	63	51264	3	51617	106	433	0	75	7	40	21222	1	11726	0	11675	1	34	0	15	0	0	0	0	0	0	0	0	0	0	0	0
sk82a	-1092	0	TBI	Bowtie_1	Swab	Yes	2/23/18	24	M	Unknown	23.7076	Unknown	Unknown	PreExercise CTRL	223236	0	1	19941	31	19841	0	19975	73	209	0	66	1	5	5056	0	2448	0	2429	0	18	0	10	0	0	0	0	0	0	0	0	0	0	0	0
sk92a	-1093	0	TBI	Bowtie_1	Swab	Yes	2/23/18	26	M	Unknown	25.1071	Unknown	Unknown	PreExercise CTRL	553546	0	10	46378	41	46191	0	46485	124	749	2	185	10	46	9758	0	6015	0	5977	0	15	0	65	0	0	0	0	0	0	0	0	0	0	0	0
APLS001_S1	-10001	0	ACE	Bowtie_2	Swab	Yes	7/8/19	14.8712	M	Hispanic		Unknown	Unknown	CTRL	350891	0	37	2653	86	2473	2	2111	164	263	1	57	25	26	2027	7	2076	4	1246	0	0	1	65	0	157	5	0	0	0	0	0	0	0	0	0
APLS002_S7	-10002	0	ACE	Bowtie_2	Swab	Yes	7/9/19	14.7699	M	Black		Unknown	Unknown	CTRL	12835	0	1	56	3	198	0	154	4	11	0	1	1	0	41	0	65	1	94	0	0	0	2	0	1	0	0	0	0	0	0	0	0	0	0
APLS003_S13	-10003	0	ACE	Bowtie_2	Swab	Yes	7/12/19	16.8027	M	White		Unknown	Unknown	CTRL	218320	0	12	1452	44	1122	3	1196	129	193	1	46	6	5	1079	1	1063	8	942	0	0	0	31	0	122	1	0	0	0	0	0	0	0	0	0
APLS004_S19	-10004	0	ACE	Bowtie_2	Swab	Yes	7/19/19	15.5479	F	Hispanic		Unknown	Unknown	CTRL	14780	0	2	59	1	200	0	69	4	13	1	2	1	0	49	1	133	0	191	0	0	0	21	0	1	1	0	0	0	0	0	0	0	0	0
APLS005_S25	-10005	0	ACE	Bowtie_2	Swab	Yes	7/24/19	16.3781	M	Hispanic		Unknown	Unknown	CTRL	208592	0	14	782	23	906	1	505	100	83	0	21	1	4	889	4	1089	12	1017	8	0	0	128	0	187	8	0	0	0	0	0	0	0	0	0
APLS006_S31	-10006	0	ACE	Bowtie_2	Swab	Yes	7/26/19	14.7699	F	Hispanic		Unknown	Unknown	CTRL	167576	0	16	612	55	916	0	625	116	72	1	18	5	3	603	2	686	2	639	0	0	0	39	0	102	9	0	0	1	0	0	0	0	0	0
APLS007_S37	-10007	0	ACE	Bowtie_2	Swab	Yes	7/26/19	15.6959	F	Hispanic		Unknown	Unknown	CTRL	23363	0	4	92	10	433	0	179	29	16	0	7	1	1	41	0	67	1	272	0	0	0	5	0	1	2	0	0	1	0	0	0	0	0	0
APLS008_S43	-10008	0	ACE	Bowtie_2	Swab	Yes	9/9/19	13.5096	M	Hispanic		Unknown	Unknown	CTRL	64221	0	8	241	21	387	0	225	36	52	0	16	5	8	209	1	204	1	248	0	0	0	17	0	35	1	0	0	0	0	0	0	0	0	0
APLS009_S2	-10009	0	ACE	Bowtie_2	Swab	Yes	9/11/19	16.0137	F	Hispanic		Unknown	Unknown	CTRL	20061	0	1	61	8	265	0	66	17	12	0	6	1	1	46	0	74	0	184	0	0	0	19	0	1	3	0	0	0	0	0	0	0	0	0
APLS010_S8	-10010	0	ACE	Bowtie_2	Swab	Yes	9/17/19	15.7644	F	White		Unknown	Unknown	CTRL	25020	0	2	50	2	190	0	69	6	18	1	0	2	3	52	0	65	1	96	2	0	0	5	0	2	1	0	0	0	0	0	0	0	0	0
APLS011_S14	-10011	0	ACE	Bowtie_2	Swab	Yes	9/24/19	15.4301	F	Black		Unknown	Unknown	CTRL	131227	0	13	400	41	662	1	326	91	79	1	15	13	12	380	1	579	2	503	0	0	0	14	0	94	3	0	0	0	0	0	0	0	0	0
APLS012_S20	-10012	0	ACE	Bowtie_2	Swab	Yes	10/8/19	16.0274	M	Hispanic		Unknown	Unknown	CTRL	168004	0	17	562	28	689	0	425	100	121	0	21	11	7	506	0	638	5	579	0	0	0	27	0	119	2	0	0	1	0	0	0	0	0	0
APLS013_S26	-10013	0	ACE	Bowtie_2	Swab	Yes	10/11/19	16.6164	M	White		Unknown	Unknown	CTRL	40073	0	7	194	10	731	0	322	24	26	0	7	1	1	110	0	149	1	364	0	0	0	38	0	8	0	0	0	0	0	0	0	0	0	0
APLS014_S32	-10014	0	ACE	Bowtie_2	Swab	Yes	10/22/19	16.7178	M	Hispanic		Unknown	Unknown	CTRL	7931	0	0	15	1	93	0	35	2	6	0	1	2	1	10	0	45	0	53	0	0	0	2	0	2	2	0	0	0	0	0	0	0	0	0
APLS015_S38	-10015	0	ACE	Bowtie_2	Swab	Yes	10/29/19	14.1699	M	Unknown		Unknown	Unknown	CTRL	90876	0	8	425	13	486	0	465	40	52	0	13	3	2	419	1	480	1	352	0	0	0	6	0	55	1	0	0	0	0	0	0	0	0	0
APLS016_S44	-10016	0	ACE	Bowtie_2	Swab	Yes	10/31/19	16.5699	M	Black		Unknown	Unknown	CTRL	19140	0	1	66	2	115	0	119	10	23	0	5	0	1	103	0	124	0	87	0	0	0	2	0	8	0	0	0	0	0	0	0	0	0	0
APLS017_S3	-10017	0	ACE	Bowtie_2	Swab	Yes	11/5/19	14.7315	M	Hispanic		Unknown	Unknown	CTRL	262619	0	29	1228	49	1755	1	1647	141	187	0	29	12	17	1330	3	1994	13	1366	0	0	0	18	0	198	11	0	0	0	1	0	0	0	0	0
APLS018_S9	-10018	0	ACE	Bowtie_2	Swab	Yes	11/4/19	13.8247	F	Hispanic		Unknown	Unknown	CTRL	83355	0	17	220	20	425	1	225	49	41	0	20	2	4	265	5	472	3	358	0	0	0	14	0	57	3	0	0	0	0	0	0	0	0	0
APLS019_S15	-10019	0	ACE	Bowtie_2	Swab	Yes	11/8/19	14.4603	M	Black		Unknown	Unknown	CTRL	575697	2	45	7218	134	4970	2	5016	290	537	1	185	38	31	4375	9	3530	9	2411	2	0	1	298	0	220	6	0	0	0	1	0	0	0	0	0
CH002_S21	-10020	0	ACE	Bowtie_2	Swab	Yes	9/30/19	3.6	F	Biracial		Unknown	Unknown	CTRL	117343	0	12	823	8	873	1	750	57	72	0	33	9	7	795	1	752	4	699	4	0	0	19	0	51	4	0	0	0	0	0	0	0	0	0
CH004_S27	-10021	0	ACE	Bowtie_2	Swab	Yes	10/3/19	4.3726	M	White		Unknown	Unknown	CTRL	286505	0	31	7420	49	2972	2	6426	88	348	0	134	15	11	4295	4	2726	2	1192	1	0	0	7	0	51	0	0	0	0	0	0	0	0	0	0
CH005_S33	-10022	0	ACE	Bowtie_2	Swab	Yes	10/4/19	5.07397	M	Black		Unknown	Unknown	CTRL	147149	0	20	1980	27	1344	1	2291	59	190	0	41	10	5	1438	3	1040	0	726	1	0	2	47	0	33	2	0	0	1	0	0	0	0	0	0
CH006_S39	-10023	0	ACE	Bowtie_2	Swab	Yes	10/8/19	4.49315	M	Biracial		Unknown	Unknown	CTRL	98804	0	11	760	19	517	0	820	47	101	0	25	5	1	598	1	568	3	437	0	0	0	6	0	68	2	0	0	0	0	0	0	0	0	0
CH009_S45	-10024	0	ACE	Bowtie_2	Swab	Yes	10/9/19	4.98356	M	Biracial		Unknown	Unknown	CTRL	149978	0	8	2885	30	1467	1	2949	51	169	0	49	5	4	1913	3	1291	1	744	0	0	0	6	0	45	1	0	0	0	0	0	0	0	0	0
CH011_S4	-10025	0	ACE	Bowtie_2	Swab	Yes	11/11/19	4.29589	F	Hispanic		Unknown	Unknown	CTRL	342046	0	32	4074	65	2780	4	3675	108	288	0	83	19	13	3199	3	2476	7	1719	0	0	2	85	0	99	4	0	0	0	0	0	0	0	0	0
CH012_S10	-10026	0	ACE	Bowtie_2	Swab	Yes	10/27/19	5.16164	F	White		Unknown	Unknown	CTRL	127929	0	3	1904	21	988	0	2338	38	142	0	28	2	2	895	0	453	0	675	0	0	0	11	0	10	0	0	0	0	0	0	0	0	0	0
CH014_S16	-10027	0	ACE	Bowtie_2	Swab	Yes	10/5/19	4.20274	M	Black		Unknown	Unknown	CTRL	460787	0	84	7500	118	5409	1	10695	172	477	1	128	40	27	5185	2	3848	3	2552	0	0	0	91	0	122	1	0	0	0	0	0	0	0	0	0
CH015_S22	-10028	0	ACE	Bowtie_2	Swab	Yes	10/12/19	5.09863	F	Hispanic		Unknown	Unknown	CTRL	566403	0	51	8344	87	4816	2	7788	213	646	2	169	16	26	5958	2	4448	4	2666	0	0	1	37	0	139	3	0	0	0	0	0	0	0	0	0
CH016_S28	-10029	0	ACE	Bowtie_2	Swab	Yes	10/19/19	4.30411	M	Black		Unknown	Unknown	CTRL	360368	0	31	4327	55	2785	2	3606	175	342	0	71	11	16	3318	6	2576	5	1942	0	0	0	67	0	122	4	0	0	0	0	0	0	0	0	0
CH017_S34	-10030	0	ACE	Bowtie_2	Swab	Yes	10/22/19	5.77534	M	Other		Unknown	Unknown	CTRL	1213	0	0	21	0	13	0	25	3	4	0	2	0	0	10	0	3	0	2	0	0	0	1	0	0	0	0	0	0	0	0	0	0	0	0
CH019_S40	-10031	0	ACE	Bowtie_2	Swab	Yes	10/24/19	3.7863	F	Black		Unknown	Unknown	CTRL	162576	0	27	3259	48	1740	0	2856	71	218	1	69	12	7	1949	1	1581	1	870	0	0	1	12	0	27	0	0	0	0	0	0	0	0	0	0
CH021_S46	-10032	0	ACE	Bowtie_2	Swab	Yes	11/2/19	3.1726	F	Hispanic		Unknown	Unknown	CTRL	237905	0	34	6771	57	2830	1	7094	104	381	0	108	9	13	3418	4	2413	1	1193	57	0	0	10	0	41	1	0	0	0	0	0	0	0	0	0
CH022_S5	-10033	0	ACE	Bowtie_2	Swab	Yes	10/14/19	5.89315	F	Asian		Unknown	Unknown	CTRL	171805	0	24	3192	34	1705	2	3369	85	211	0	46	9	5	2235	1	1371	1	914	0	0	0	30	0	53	2	0	0	1	0	0	0	0	0	0
CH023_S11	-10034	0	ACE	Bowtie_2	Swab	Yes	10/26/19	5.78356	F	White		Unknown	Unknown	CTRL	241250	0	44	5311	24	1871	0	4703	60	341	2	89	11	13	2456	0	1666	1	1121	0	0	0	32	0	96	4	0	0	0	0	0	0	0	0	0
CH024_S17	-10035	0	ACE	Bowtie_2	Swab	Yes	11/1/19	4.23836	M	Biracial		Unknown	Unknown	CTRL	123753	0	18	1080	29	971	0	1541	63	139	0	26	6	6	793	4	856	1	692	0	0	0	4	0	41	1	0	0	0	0	0	0	0	0	0
CH025_S23	-10036	0	ACE	Bowtie_2	Swab	Yes	11/4/19	5.7726	F	Hispanic		Unknown	Unknown	CTRL	341604	0	43	4442	57	2916	2	4137	132	352	2	92	23	22	3338	7	2670	10	1681	0	0	1	64	0	95	4	0	0	0	0	0	0	0	0	0
CH026_S29	-10037	0	ACE	Bowtie_2	Swab	Yes	11/8/19	4.89041	M	White		Unknown	Unknown	CTRL	451647	0	107	3981	99	2602	2	3359	227	448	3	89	31	39	2955	8	3096	8	1873	5	0	0	17	0	277	9	0	0	0	0	0	1	0	0	0
CH028_S35	-10038	0	ACE	Bowtie_2	Swab	Yes	11/9/19	5.14795	M	Hispanic		Unknown	Unknown	CTRL	77652	0	7	1217	19	939	0	2119	52	103	0	24	7	3	623	2	443	0	476	0	0	0	5	0	13	0	0	0	0	0	0	1	0	0	0
CH029_S41	-10039	0	ACE	Bowtie_2	Swab	Yes	11/11/19	3.83014	F	Asian		Unknown	Unknown	CTRL	260133	0	58	2910	42	2130	0	2551	114	237	0	70	25	12	1958	5	1971	2	1459	0	0	0	24	0	104	4	0	0	0	0	0	0	0	0	0
CH030_S47	-10040	0	ACE	Bowtie_2	Swab	Yes	11/12/19	5.35616	F	Hispanic		Unknown	Unknown	CTRL	81162	0	18	1360	15	896	0	1636	41	89	1	31	6	5	776	1	800	0	481	0	0	0	4	0	9	0	0	0	0	1	0	0	0	0	0
CH032_S6	-10041	0	ACE	Bowtie_2	Swab	Yes	11/5/19	4.13973	M	Other		Unknown	Unknown	CTRL	843360	0	81	25531	124	11182	10	19003	343	1516	0	509	27	39	13082	13	9325	2	4956	0	0	0	129	0	136	3	0	0	0	0	0	0	0	0	0
CH033_S12	-10042	0	ACE	Bowtie_2	Swab	Yes	11/3/19	4.34521	M	White		Unknown	Unknown	CTRL	273713	0	35	4667	74	3703	4	6597	158	431	2	108	13	10	2276	2	1726	1	1520	0	0	0	34	0	26	2	0	0	0	0	0	0	0	0	0
CH034_S18	-10043	0	ACE	Bowtie_2	Swab	Yes	11/16/19	5.1726	F	White		Unknown	Unknown	CTRL	252780	0	61	3341	47	2324	3	4122	95	207	0	59	10	19	1945	1	1623	2	1203	22	0	0	57	0	65	3	0	0	0	0	0	0	0	0	0
CH036_S24	-10044	0	ACE	Bowtie_2	Swab	Yes	11/25/19	5.00274	F	Black		Unknown	Unknown	CTRL	1088250	0	155	26503	234	11561	11	24029	465	1584	5	436	43	81	16979	26	10818	14	4704	0	0	0	35	0	311	1	0	0	0	0	0	0	0	0	0
CH039_S30	-10045	0	ACE	Bowtie_2	Swab	Yes	11/19/19	3.60274	F	White		Unknown	Unknown	CTRL	139761	0	25	2682	30	1672	1	4424	68	180	0	39	8	10	1366	0	1112	0	618	0	0	0	11	0	15	0	0	0	0	0	0	0	0	0	0
CH041_S36	-10046	0	ACE	Bowtie_2	Swab	Yes	11/21/19	3.1726	F	White		Unknown	Unknown	CTRL	102472	0	26	960	26	886	1	1624	46	54	0	23	3	8	808	1	698	1	567	0	0	0	7	0	46	0	0	0	0	0	0	0	0	0	0
CH044_S42	-10047	0	ACE	Bowtie_2	Swab	Yes	11/23/19	3.01644	M	White		Unknown	Unknown	CTRL	120996	0	34	1687	31	1103	0	2280	52	122	0	27	1	13	1024	2	848	0	643	0	0	0	37	0	41	1	0	0	0	0	0	0	0	0	0
CH047_S48	-10048	0	ACE	Bowtie_2	Swab	Yes	12/3/19	3.2137	F	White		Unknown	Unknown	CTRL	132582	0	17	1496	33	1189	0	1979	73	156	1	36	11	6	1003	2	916	2	725	1	0	0	11	0	27	1	0	0	0	0	0	0	0	0	0
103_Control_S12	-10049	0	EoE	Bowtie_2	Swab	No	4/4/17	1.43014	M	White	18.5947	Unknown	Unknown	CTRL	1581	0	0	4	0	16	0	10	0	0	0	1	0	0	7	0	1	0	7	0	0	0	0	0	0	0	0	0	0	0	0	0	0	0	0
109_Control_S16	-10050	0	EoE	Bowtie_2	Swab	No	4/11/17	15.8164	F	White	22.0517	Unknown	Unknown	CTRL	1485	0	0	2	0	2	0	3	1	0	0	0	0	0	2	0	0	0	5	0	0	0	0	0	0	0	0	0	0	0	0	0	0	0	0
110_Control_S18	-10051	0	EoE	Bowtie_2	Swab	No	4/11/17	3.52329	F	Black	17.3961	Unknown	Unknown	CTRL	1321	0	0	3	0	13	0	4	0	0	0	0	0	0	4	0	4	0	11	0	0	0	1	0	0	0	0	0	0	2	0	0	0	0	0
111_Control_S20	-10052	0	EoE	Bowtie_2	Swab	No	4/11/17	13.0959	M	Other	19.4922	Unknown	Unknown	CTRL	2942	0	0	3	0	7	0	4	0	0	0	0	0	0	1	0	3	0	4	0	0	0	0	0	3	0	0	0	0	0	0	0	0	0	0
117_Control_S26	-10053	0	EoE	Bowtie_2	Swab	No	5/9/17	14.6219	F	White	21.5458	Unknown	Unknown	CTRL	723	0	0	2	0	6	0	3	0	0	0	0	0	0	4	0	2	0	0	0	0	0	0	0	0	0	0	0	0	0	0	0	0	0	0
124-Control_S2	-10054	0	EoE	Bowtie_2	Swab	No	5/17/17	10.4137	M	Black	15.488	Unknown	Unknown	CTRL	80	0	0	1	0	0	0	0	0	0	0	0	0	0	0	0	0	0	0	0	0	0	0	0	0	0	0	0	0	0	0	0	0	0	0
125-Control_S3	-10055	0	EoE	Bowtie_2	Swab	No	5/17/17	12.7452	F	White	15.2761	Unknown	Unknown	CTRL	330	0	0	1	0	3	0	2	0	1	0	0	0	0	2	0	1	0	1	0	0	0	0	0	0	0	0	0	0	0	0	0	0	0	0
129-Control_S5	-10056	0	EoE	Bowtie_2	Swab	No	5/23/17	15.0438	F	Biracial	43.9373	Unknown	Unknown	CTRL	138	0	0	1	0	1	0	0	0	1	0	0	0	0	0	0	0	0	1	0	0	0	0	0	0	0	0	0	0	0	0	0	0	0	0
133-Control_S8	-10057	0	EoE	Bowtie_2	Swab	No	5/30/17	6.92055	M	White	16.9111	Unknown	Unknown	CTRL	716	0	1	8	1	8	0	4	1	1	0	0	0	0	4	0	8	0	1	0	0	0	0	0	0	0	0	0	0	0	0	0	0	0	0
134-Control_S9	-10058	0	EoE	Bowtie_2	Swab	No	5/30/17	11.4301	F	White	20.0444	Unknown	Unknown	CTRL	5546	0	0	4	0	38	0	38	3	1	0	0	0	1	11	1	16	0	24	0	0	0	4	0	3	0	0	0	0	0	0	0	0	0	0
143-Control_S13	-10059	0	EoE	Bowtie_2	Swab	No	6/13/17	10.7233	M	Other	15.9838	Unknown	Unknown	CTRL	4374	0	3	29	1	63	0	80	1	4	0	0	0	1	55	0	23	0	28	0	0	0	2	0	3	0	0	0	0	0	0	0	0	0	0
145-Control_S14	-10060	0	EoE	Bowtie_2	Swab	No	6/13/17	15.1589	M	Black	25.3324	Unknown	Unknown	CTRL	4021	0	0	4	0	35	0	22	2	1	0	0	0	0	11	0	8	0	17	0	0	0	0	0	2	1	0	0	0	0	0	0	0	0	0
146-Control_S15	-10061	0	EoE	Bowtie_2	Swab	No	6/13/17	15.0521	M	White	20.881	Unknown	Unknown	CTRL	2201	0	0	4	0	9	0	6	1	0	0	0	0	0	9	0	3	1	2	0	0	0	1	0	1	0	0	0	0	0	0	0	0	0	0
147-Control_S16	-10062	0	EoE	Bowtie_2	Swab	No	6/27/17	7.36438	M	White	19.4839	Unknown	Unknown	CTRL	8273	0	2	22	2	67	0	37	2	1	0	0	0	0	34	0	19	0	32	0	0	0	6	0	7	0	0	0	0	0	0	0	0	0	0
149-Control_S18	-10063	0	EoE	Bowtie_2	Swab	No	6/27/17	4.83562	F	Other	15.1627	Unknown	Unknown	CTRL	4534	0	0	27	0	74	0	47	0	4	0	0	0	0	47	0	26	0	24	0	0	0	2	0	3	0	0	0	0	0	0	0	0	0	0
151-Control_S20	-10064	0	EoE	Bowtie_2	Swab	No	6/27/17	11.6603	M	Other	16.7011	Unknown	Unknown	CTRL	2253	0	0	2	0	18	0	8	4	1	0	0	0	0	6	0	8	0	19	0	0	0	0	0	1	0	0	0	0	0	0	0	0	0	0
152-Control_S21	-10065	0	EoE	Bowtie_2	Swab	No	6/27/17	17.4877	F	Other	23.2166	Unknown	Unknown	CTRL	5442	0	1	14	2	85	0	30	2	2	0	1	0	2	25	0	10	0	42	0	0	0	1	0	4	0	0	0	0	0	0	0	0	0	0
156-Control_S24	-10066	0	EoE	Bowtie_2	Swab	No	7/11/17	16.8164	F	White	17.2263	Unknown	Unknown	CTRL	8331	0	1	16	1	45	0	59	1	2	0	1	0	0	33	0	39	0	51	0	0	0	0	0	2	0	0	0	0	0	0	0	0	0	0
157-Control_S25	-10067	0	EoE	Bowtie_2	Swab	No	7/25/17	17.5671	M	White	26.2507	Unknown	Unknown	CTRL	1168	0	0	9	0	13	0	1	2	1	0	0	0	0	3	0	3	0	4	0	0	0	0	0	0	0	0	0	0	0	0	0	0	0	0
159-Control_S26	-10068	0	EoE	Bowtie_2	Swab	No	7/25/17	11.5671	M	White	16.2802	Unknown	Unknown	CTRL	3755	0	1	8	6	26	0	16	5	4	0	1	0	0	8	0	7	0	6	0	0	0	0	0	0	0	0	0	0	0	0	0	0	0	0
162-Control_S27	-10069	0	EoE	Bowtie_2	Swab	No	8/1/17	8.06575	M	White	15.9037	Unknown	Unknown	CTRL	418	0	1	0	1	1	0	0	0	0	0	0	0	0	1	0	1	0	0	0	0	0	0	0	0	0	0	0	0	0	0	0	0	0	0
165-Control_S29	-10070	0	EoE	Bowtie_2	Swab	No	8/1/17	6.30685	M	White	13.9504	Unknown	Unknown	CTRL	1606	0	0	3	0	4	0	3	1	1	0	0	0	0	0	0	3	0	10	0	0	0	0	0	1	0	0	0	0	0	0	0	0	0	0
166-Control_S30	-10071	0	EoE	Bowtie_2	Swab	No	8/2/17	7.51507	M	Biracial	14.813	Unknown	Unknown	CTRL	2436	0	0	7	2	22	0	2	1	0	0	0	0	0	10	0	6	0	7	0	0	0	1	0	4	0	0	0	0	0	0	0	0	0	0
168-Control_S32	-10072	0	EoE	Bowtie_2	Swab	No	8/8/17	9.87945	M	White	16.7864	Unknown	Unknown	CTRL	492	0	0	4	0	10	0	1	0	0	0	0	0	0	1	0	1	0	1	0	0	0	1	0	0	0	0	0	0	0	0	0	0	0	0
170-Control_S34	-10073	0	EoE	Bowtie_2	Swab	No	8/8/17	2.6411	F	White	16.403	Unknown	Unknown	CTRL	627	0	0	2	1	2	0	1	1	0	0	0	0	0	7	0	3	0	1	0	0	0	0	0	0	0	0	0	0	0	0	0	0	0	0
175-Control_S36	-10074	0	EoE	Bowtie_2	Swab	No	8/23/17	8.37534	M	Asian	22.6627	Unknown	Unknown	CTRL	1165	0	0	5	0	8	0	8	0	0	0	1	0	0	4	0	4	0	4	0	0	0	1	0	1	0	0	0	0	0	0	0	0	0	0
177-Control_S37	-10075	0	EoE	Bowtie_2	Swab	No	8/29/17	9.16164	F	White	16.7456	Unknown	Unknown	CTRL	2411	0	0	8	0	42	0	28	4	2	0	0	0	0	13	0	18	0	7	0	0	0	0	0	0	0	0	0	0	0	0	0	0	0	0
179-Control_S27	-10076	0	EoE	Bowtie_2	Swab	No	8/29/17	5.0274	F	Asian	14.6102	Unknown	Unknown	CTRL	3289	0	0	10	0	44	0	27	5	1	0	0	0	0	14	0	28	0	19	0	0	0	1	0	5	0	0	0	0	0	0	0	0	0	0
180-Control_S28	-10077	0	EoE	Bowtie_2	Swab	No	8/29/17	17.7452	F	White	31.0481	Unknown	Unknown	CTRL	2272	0	0	3	1	13	0	9	4	0	0	0	0	0	10	0	8	0	6	0	0	0	2	0	1	0	0	0	0	0	0	0	0	0	0
182-Control_S29	-10078	0	EoE	Bowtie_2	Swab	No	8/30/17	7.05753	F	Black	15.552	Unknown	Unknown	CTRL	1117	0	0	3	0	9	0	3	1	1	0	0	0	0	2	0	4	0	2	0	0	0	2	0	1	0	0	0	0	0	0	0	0	0	0
184-Control_S30	-10079	0	EoE	Bowtie_2	Swab	No	9/5/17	10.0822	F	White	18.8689	Unknown	Unknown	CTRL	3531	0	1	12	1	27	0	18	1	0	0	1	0	1	11	0	18	0	11	0	0	0	2	0	1	0	0	0	0	0	0	0	0	0	0
185-Control_S31	-10080	0	EoE	Bowtie_2	Swab	No	9/5/17	2.42192	F	White	17.8571	Unknown	Unknown	CTRL	3540	0	0	10	0	20	0	18	1	0	0	0	0	2	10	0	7	0	8	0	0	0	1	0	3	0	0	0	0	0	0	0	0	0	0
186-Control_S32	-10081	0	EoE	Bowtie_2	Swab	No	9/5/17	1.83288	F	White	15.8223	Unknown	Unknown	CTRL	181	0	0	0	0	2	0	1	0	0	0	0	0	0	0	0	0	0	1	0	0	0	0	0	0	0	0	0	0	0	0	0	0	0	0
187-Control_S33	-10082	0	EoE	Bowtie_2	Swab	No	9/5/17	12.411	F	White	20.5619	Unknown	Unknown	CTRL	283	0	0	0	0	3	0	0	0	0	0	0	0	0	0	0	0	0	1	0	0	0	0	0	0	0	0	0	0	0	0	0	0	0	0
188-Control_S34	-10083	0	EoE	Bowtie_2	Swab	No	9/12/17	14.0329	F	White	17.4987	Unknown	Unknown	CTRL	6122	0	0	43	1	104	0	71	1	6	0	3	0	0	50	0	29	0	31	0	0	0	2	0	3	0	0	0	0	0	0	0	0	0	0
189-Control_S35	-10084	0	EoE	Bowtie_2	Swab	No	9/12/17	2.55068	F	White	13.922	Unknown	Unknown	CTRL	6451	0	1	15	1	58	0	38	3	0	0	0	0	1	25	0	25	0	54	0	0	0	1	0	8	0	0	0	0	0	0	0	0	0	0
191-Control_S36	-10085	0	EoE	Bowtie_2	Swab	No	9/12/17	12.4438	M	White	18.3872	Unknown	Unknown	CTRL	1091	0	0	5	0	8	0	0	0	0	0	0	0	0	0	1	2	0	1	0	0	0	0	0	0	0	0	0	0	0	0	0	0	0	0
198-Control_S3	-10086	0	EoE	Bowtie_2	Swab	No	10/3/17	9.6	M	White	15.0343	Unknown	Unknown	CTRL	115	0	0	1	0	0	0	1	0	0	0	0	0	0	0	0	1	0	1	0	0	0	0	0	0	0	0	0	0	0	0	0	0	0	0
200-Control_S4	-10087	0	EoE	Bowtie_2	Swab	No	10/3/17	4.88493	M	White	16.5644	Unknown	Unknown	CTRL	3300	0	0	4	1	6	0	22	1	0	0	0	0	0	8	0	12	0	15	0	0	0	3	0	1	0	0	0	0	0	0	0	0	0	0
201-Control_S5	-10088	0	EoE	Bowtie_2	Swab	No	10/3/17	3.14247	M	White	17.3886	Unknown	Unknown	CTRL	2134	0	1	7	2	25	0	9	1	1	0	0	0	0	10	1	4	0	12	0	0	0	0	0	2	0	0	0	0	0	0	0	0	0	0
205-Control_S7	-10089	0	EoE	Bowtie_2	Swab	No	10/11/17	5.54795	M	White	16.0701	Unknown	Unknown	CTRL	78	0	0	0	0	0	0	0	0	0	0	0	0	0	1	0	0	0	1	0	0	0	0	0	0	0	0	0	0	0	0	0	0	0	0
207-Control_S8	-10090	0	EoE	Bowtie_2	Swab	No	10/17/17	4.29041	F	White	14.7415	Unknown	Unknown	CTRL	2658	0	0	3	0	16	0	7	1	1	0	0	0	0	5	0	3	1	5	0	0	0	0	0	1	0	0	0	0	0	0	0	0	0	0
208-Control_S9	-10091	0	EoE	Bowtie_2	Swab	No	10/17/17	11.8438	M	White	18.4375	Unknown	Unknown	CTRL	16458	0	2	29	4	109	0	65	6	5	0	1	1	3	35	0	43	0	50	0	0	0	4	0	21	0	0	0	0	0	0	0	0	0	0
209-Control_S10	-10092	0	EoE	Bowtie_2	Swab	No	10/17/17	9.73425	M	White	15.8699	Unknown	Unknown	CTRL	322	0	0	1	0	4	0	1	1	0	0	0	0	0	5	0	6	0	0	0	0	0	1	0	0	0	0	0	0	0	0	0	0	0	0
216-Control_S14	-10093	0	EoE	Bowtie_2	Swab	No	11/14/17	6.36986	F	Other	17.2292	Unknown	Unknown	CTRL	1228	0	0	2	0	13	0	7	0	0	0	0	0	0	0	0	1	0	3	0	0	0	0	0	0	0	0	0	0	0	0	0	0	0	0
217-Control_S15	-10094	0	EoE	Bowtie_2	Swab	No	11/14/17	15.0795	M	White	20.9737	Unknown	Unknown	CTRL	1571	0	1	12	0	16	0	13	0	1	0	0	0	0	5	0	4	0	3	0	0	0	0	0	0	0	0	0	0	0	0	0	0	0	0
218-Control_S16	-10095	0	EoE	Bowtie_2	Swab	No	11/14/17	16.8027	M	White	17.2306	Unknown	Unknown	CTRL	665	0	0	0	1	1	0	1	0	0	0	0	0	0	1	0	1	0	6	0	0	0	0	0	0	0	0	0	0	0	0	0	0	0	0
225-Control_S19	-10096	0	EoE	Bowtie_2	Swab	No	12/12/17	12.4082	F	White	15.2344	Unknown	Unknown	CTRL	717	0	0	3	0	11	0	5	0	0	0	0	0	0	2	0	1	0	2	0	0	0	0	0	0	0	0	0	0	0	0	0	0	0	0
227-Control_S21	-10097	0	EoE	Bowtie_2	Swab	No	12/12/17	9.41644	F	Other	16.5042	Unknown	Unknown	CTRL	121	0	0	0	0	1	0	1	0	1	0	0	0	0	1	0	0	0	1	0	0	0	0	0	1	0	0	0	0	0	0	0	0	0	0
228-Control_S22	-10098	0	EoE	Bowtie_2	Swab	No	12/13/17	5.80548	M	White	15.442	Unknown	Unknown	CTRL	660	0	0	1	0	4	0	1	0	0	0	0	0	0	1	0	1	0	0	0	0	0	0	0	1	0	0	0	0	0	0	0	0	0	0
229-Control_S23	-10099	0	EoE	Bowtie_2	Swab	No	12/19/17	5.16438	M	White	16.0199	Unknown	Unknown	CTRL	1553	0	2	4	0	10	0	4	0	0	0	0	0	0	5	0	4	0	7	0	0	0	1	0	1	0	0	0	0	0	0	0	0	0	0
231-Control_S24	-10100	0	EoE	Bowtie_2	Swab	No	12/27/17	11.337	M	White	17.8835	Unknown	Unknown	CTRL	145	0	0	0	0	0	0	0	0	0	0	0	0	0	0	0	0	0	1	0	0	0	0	0	0	0	0	0	0	0	0	0	0	0	0
232-Control_S25	-10101	0	EoE	Bowtie_2	Swab	No	1/2/18	8.18904	M	White	19.0557	Unknown	Unknown	CTRL	10873	0	0	21	2	45	0	30	6	1	0	0	1	0	22	0	38	0	19	0	0	0	5	0	6	0	0	0	0	0	0	0	0	0	0
235-Control_S17	-10102	0	EoE	Bowtie_2	Swab	No	1/2/18	6.84932	M	Biracial	19.4168	Unknown	Unknown	CTRL	2279	0	0	3	0	16	0	10	4	1	0	0	0	0	5	0	6	0	5	0	0	0	0	0	1	0	0	0	0	0	0	0	0	0	0
242-Control_S22	-10103	0	EoE	Bowtie_2	Swab	No	1/16/18	15.3671	F	Other	33.7024	Unknown	Unknown	CTRL	17953	0	1	24	1	95	0	91	6	2	0	0	0	0	48	1	30	0	44	0	0	0	2	0	15	1	0	0	0	0	0	0	0	0	0
246-Control_S23	-10104	0	EoE	Bowtie_2	Swab	No	1/23/18	8.0274	F	White	17.1434	Unknown	Unknown	CTRL	760	0	0	3	0	9	0	1	0	1	0	0	0	0	2	0	1	0	4	0	0	0	1	0	0	0	0	0	0	0	0	0	0	0	0
249-Control_S25	-10105	0	EoE	Bowtie_2	Swab	No	2/13/18	14.9041	F	White	19.288	Unknown	Unknown	CTRL	1959	0	0	16	0	17	0	9	0	1	0	1	0	0	18	0	9	0	8	0	0	0	1	0	0	0	0	0	0	0	0	0	0	0	0
250-Control_S26	-10106	0	EoE	Bowtie_2	Swab	No	2/13/18	4.53973	F	White	13.2985	Unknown	Unknown	CTRL	4534	0	0	7	3	45	0	24	3	2	0	1	0	0	4	0	16	0	34	0	0	0	1	0	7	0	0	0	0	0	0	0	0	0	0
252-Control_S27	-10107	0	EoE	Bowtie_2	Swab	No	2/27/18	15.1151	F	White	20.0889	Unknown	Unknown	CTRL	15330	0	1	36	4	116	0	65	7	5	0	3	1	1	49	1	53	2	81	0	0	0	2	0	14	1	0	0	0	0	0	0	0	0	0
257-Control_S30	-10108	0	EoE	Bowtie_2	Swab	No	2/28/18	1.82466	F	White	18.2185	Unknown	Unknown	CTRL	6365	0	0	19	1	64	0	17	5	2	0	2	1	0	22	0	26	0	25	0	0	0	1	0	3	0	0	0	0	0	0	0	0	0	0
258-Control_S31	-10109	0	EoE	Bowtie_2	Swab	No	3/6/18	16.1507	F	White	47.2489	Unknown	Unknown	CTRL	3631	0	0	9	1	21	0	23	1	1	0	0	1	1	10	0	9	1	15	0	0	0	0	0	0	0	0	0	0	0	0	0	0	0	0
260-Control_S33	-10110	0	EoE	Bowtie_2	Swab	No	3/6/18	12.9644	M	White	16.8739	Unknown	Unknown	CTRL	13199	0	0	33	2	124	0	50	11	3	0	1	0	0	52	0	47	0	82	0	0	0	19	0	6	1	0	0	1	0	0	0	0	0	0
263-Control_S36	-10111	0	EoE	Bowtie_2	Swab	No	3/13/18	12.8274	F	White	29.6376	Unknown	Unknown	CTRL	16320	0	2	43	4	211	0	159	4	2	0	0	0	1	68	1	68	0	106	0	0	0	3	0	8	0	0	0	0	0	0	0	0	0	0
264-Control_S37	-10112	0	EoE	Bowtie_2	Swab	No	3/13/18	8.35068	M	White	15.3998	Unknown	Unknown	CTRL	44690	0	3	124	14	486	0	481	21	13	0	3	4	1	158	1	157	1	224	0	0	0	3	0	37	0	0	0	0	0	0	0	0	0	0
265-Control_S38	-10113	0	EoE	Bowtie_2	Swab	No	3/13/18	14.7096	F	White	18.0717	Unknown	Unknown	CTRL	14666	0	2	44	2	115	0	104	9	6	0	0	1	0	48	0	52	0	71	0	0	0	3	0	16	0	0	0	0	0	0	0	0	0	0
266-Control_S1	-10114	0	EoE	Bowtie_2	Swab	No	3/13/18	16.4658	F	White	20.8906	Unknown	Unknown	CTRL	14059	0	0	46	5	168	0	159	7	5	0	5	0	0	68	0	50	0	97	0	0	0	1	0	7	1	0	0	0	0	0	0	0	0	0
280-Control_S10	-10115	0	EoE	Bowtie_2	Swab	No	5/1/18	13.9507	M	White	27.5918	Unknown	Unknown	CTRL	381	0	0	0	0	6	0	2	0	0	0	0	0	0	0	0	2	0	1	0	0	0	0	0	0	0	0	0	0	0	0	0	0	0	0
33_Control_S2	-10116	0	EoE	Bowtie_2	Swab	No	1/10/17	10.7808	F	White	15.3198	Unknown	Unknown	CTRL	2111	0	0	0	0	13	0	6	0	0	0	0	0	0	6	0	2	0	8	0	0	0	1	0	4	0	0	0	0	0	0	0	0	0	0
35_Control_S5	-10117	0	EoE	Bowtie_2	Swab	No	1/17/17	10.6932	M	White	22.7666	Unknown	Unknown	CTRL	17649	0	0	75	1	97	0	18	7	13	0	3	0	0	69	2	44	0	112	0	0	0	3	0	20	1	0	0	0	0	0	0	0	0	0
38_Control_S11	-10118	0	EoE	Bowtie_2	Swab	No	1/17/17	14.7123	F	Biracial	25.7117	Unknown	Unknown	CTRL	37744	0	0	59	2	199	0	131	18	14	0	7	0	1	86	0	35	0	192	0	0	0	9	0	16	0	0	0	0	0	0	0	0	0	0
39_Control_S14	-10119	0	EoE	Bowtie_2	Swab	No	1/18/17	15.8822	F	White	30.6008	Unknown	Unknown	CTRL	3972	0	0	5	0	26	0	21	3	1	0	0	0	0	8	0	5	0	26	0	0	0	0	0	5	0	0	0	0	0	0	0	0	0	0
40_Control_S17	-10120	0	EoE	Bowtie_2	Swab	No	1/18/17	14.4822	F	White	20.1631	Unknown	Unknown	CTRL	6648	0	1	13	1	22	0	29	1	1	0	0	0	0	12	0	12	0	42	1	0	0	0	0	10	1	0	0	0	0	0	0	0	0	0
41_Control_S20	-10121	0	EoE	Bowtie_2	Swab	No	1/18/17	10.6411	F	White	19.0132	Unknown	Unknown	CTRL	19811	0	0	124	0	294	0	306	7	17	0	6	0	1	162	0	82	0	125	0	0	0	1	0	16	0	0	0	0	0	0	0	0	0	0
46_Control_S3	-10122	0	EoE	Bowtie_2	Swab	No	1/24/17	16.6822	F	White	22.5895	Unknown	Unknown	CTRL	27249	0	3	63	8	223	0	135	12	9	0	0	0	0	72	0	44	1	167	0	0	0	9	0	23	0	0	0	0	0	0	0	0	0	0
49_Control_S12	-10123	0	EoE	Bowtie_2	Swab	No	1/17/17	10.8932	M	Other	20.6395	Unknown	Unknown	CTRL	3944	0	0	7	1	31	0	14	0	3	0	0	0	0	8	0	8	0	17	0	0	0	3	0	1	0	0	0	0	0	0	0	0	0	0
51_Control_S15	-10124	0	EoE	Bowtie_2	Swab	No	1/25/17	6.86027	F	White	13.125	Unknown	Unknown	CTRL	2714	0	0	4	5	16	0	10	4	0	0	0	0	0	4	0	5	0	12	0	0	0	2	0	2	0	0	0	0	0	0	0	0	0	0
54_Control_S21	-10125	0	EoE	Bowtie_2	Swab	No	1/31/17	8.37808	F	White	13.3882	Unknown	Unknown	CTRL	17173	0	1	91	0	213	0	247	8	9	0	1	1	1	92	0	34	1	142	0	0	0	1	0	13	0	0	0	0	0	0	0	0	0	0
56_Control_S24	-10126	0	EoE	Bowtie_2	Swab	No	1/31/17	15.2027	M	Other	21.9281	Unknown	Unknown	CTRL	2647	0	0	4	0	13	0	11	1	1	0	0	1	0	6	0	7	0	12	0	0	0	1	0	4	0	0	0	0	0	0	0	0	0	0
59_Control_S7	-10127	0	EoE	Bowtie_2	Swab	No	2/1/17	12.0603	F	White	24.897	Unknown	Unknown	CTRL	1484	0	0	9	1	15	0	3	0	1	0	0	0	0	4	0	0	0	4	0	0	0	1	0	0	0	0	0	0	0	0	0	0	0	0
60_Control_S10	-10128	0	EoE	Bowtie_2	Swab	No	2/8/17	7.27123	M	White	14.6165	Unknown	Unknown	CTRL	593	0	0	5	0	7	0	6	0	1	0	0	0	0	5	0	1	0	1	0	0	0	0	0	0	0	0	0	0	0	0	0	0	0	0
63_Control_S13	-10129	0	EoE	Bowtie_2	Swab	No	2/8/17	16.3781	F	White	26.7848	Unknown	Unknown	CTRL	92754	0	3	295	12	638	0	1029	46	53	1	10	1	3	249	0	200	1	439	0	0	0	10	0	32	1	0	0	1	0	0	0	0	0	0
67_Control_S22	-10130	0	EoE	Bowtie_2	Swab	No	2/14/17	7.50137	M	White	18.176	Unknown	Unknown	CTRL	4035	0	0	15	3	60	0	22	7	4	0	1	0	0	8	0	18	0	18	0	0	0	1	0	3	0	0	0	0	0	0	0	0	0	0
69_Control_S25	-10131	0	EoE	Bowtie_2	Swab	No	2/21/17	11.0575	F	Biracial	17.0299	Unknown	Unknown	CTRL	1231	0	0	7	0	11	0	6	0	1	0	0	0	0	6	0	2	0	2	0	0	0	0	0	0	0	0	0	0	0	0	0	0	0	0
71_Control_S26	-10132	0	EoE	Bowtie_2	Swab	No	2/21/17	16.5726	F	White	24.4889	Unknown	Unknown	CTRL	1299	0	0	4	0	8	0	8	1	3	0	0	0	0	3	0	2	0	2	0	0	0	1	0	1	0	0	0	0	0	0	0	0	0	0
72_Control_S27	-10133	0	EoE	Bowtie_2	Swab	No	2/21/17	10.5096	M	White	14.3459	Unknown	Unknown	CTRL	464	0	0	4	0	4	0	1	0	0	0	0	0	0	4	0	1	0	2	0	0	0	0	0	0	0	0	0	0	0	0	0	0	0	0
73_Control_S28	-10134	0	EoE	Bowtie_2	Swab	No	2/22/17	16.3671	F	White	18.491	Unknown	Unknown	CTRL	12034	0	0	21	3	63	0	48	5	1	0	1	1	0	27	0	23	0	55	0	0	0	9	0	2	0	0	0	0	0	0	0	0	0	0
74_Control_S29	-10135	0	EoE	Bowtie_2	Swab	No	2/22/17	8.48767	F	White	13.702	Unknown	Unknown	CTRL	2727	0	0	1	0	11	0	4	0	1	0	0	0	0	7	0	2	0	14	0	0	0	1	0	3	0	0	0	0	0	0	0	0	0	0
75_Control_S30	-10136	0	EoE	Bowtie_2	Swab	No	2/22/17	11.6932	F	White	23.3248	Unknown	Unknown	CTRL	883	0	0	0	0	4	0	6	0	1	0	0	0	0	1	0	3	0	0	0	0	0	0	0	0	0	0	0	0	0	0	0	0	0	0
76_Control_S1	-10137	0	EoE	Bowtie_2	Swab	No	2/22/17	5.85205	M	White	15.465	Unknown	Unknown	CTRL	1636	0	0	9	0	6	0	7	0	2	0	0	0	0	12	0	4	0	11	0	0	0	0	0	1	0	0	0	0	0	0	0	0	0	0
77_Control_S2	-10138	0	EoE	Bowtie_2	Swab	No	2/28/17	18.1288	M	White	19.4248	Unknown	Unknown	CTRL	71569	0	4	486	10	864	0	1864	16	82	0	11	3	5	564	1	356	0	494	0	0	0	7	0	23	0	0	0	0	0	0	0	0	0	0
78_Control_S3	-10139	0	EoE	Bowtie_2	Swab	No	2/28/17	10.3397	M	White	16.3976	Unknown	Unknown	CTRL	21203	0	3	54	6	326	0	167	7	6	0	0	1	0	104	0	44	0	239	0	0	0	9	0	15	2	0	0	0	0	0	0	0	0	0
82_Control_S5	-10140	0	EoE	Bowtie_2	Swab	No	2/28/17	7.03014	F	White	15.3497	Unknown	Unknown	CTRL	1940	0	0	8	0	10	0	12	1	0	0	1	0	1	11	0	4	0	7	0	0	0	0	0	1	0	0	0	0	0	0	0	0	0	0
83_Control_S6	-10141	0	EoE	Bowtie_2	Swab	No	3/8/17	10.2795	F	Black	15.5612	Unknown	Unknown	CTRL	1430	0	0	4	1	8	0	0	1	0	0	0	0	0	1	0	0	0	1	0	0	0	0	0	2	0	0	0	0	0	0	0	0	0	0
89_Control_S11	-10142	0	EoE	Bowtie_2	Swab	No	3/8/17	16.4137	F	White	26.6948	Unknown	Unknown	CTRL	1867	0	0	9	0	10	0	5	0	0	0	0	0	0	8	0	2	0	7	0	0	0	0	0	0	0	0	0	0	0	0	0	0	0	0
91_Control_S13	-10143	0	EoE	Bowtie_2	Swab	No	Unknown		M	White	21	Unknown	Unknown	CTRL	603	0	0	4	0	9	0	4	0	0	0	0	0	0	1	0	3	0	4	0	0	0	0	0	0	0	0	0	0	0	0	0	0	0	0
92_Control_S15	-10144	0	EoE	Bowtie_2	Swab	No	3/21/17	6.51507	F	White	14.7479	Unknown	Unknown	CTRL	939	0	0	5	0	4	0	5	1	0	1	0	0	0	1	0	2	0	1	0	0	0	1	0	0	0	0	0	0	0	0	0	0	0	0
93_Control_S17	-10145	0	EoE	Bowtie_2	Swab	No	3/21/17	11.7068	F	White	14.1798	Unknown	Unknown	CTRL	19034	0	0	103	2	325	0	351	4	15	0	0	0	0	145	0	99	0	150	0	0	0	1	0	11	0	0	0	0	0	0	0	0	0	0
94_Control_S19	-10146	0	EoE	Bowtie_2	Swab	No	3/21/17	11.0027	M	White	17.8059	Unknown	Unknown	CTRL	1397	0	0	2	0	9	0	5	1	0	0	0	0	0	4	0	2	0	4	0	0	0	2	0	2	0	0	0	0	0	0	0	0	0	0
96_Control_S21	-10147	0	EoE	Bowtie_2	Swab	No	3/28/17	16.1014	F	White	19.815	Unknown	Unknown	CTRL	971	0	0	0	0	3	0	1	0	0	0	0	0	0	1	0	1	0	4	0	0	0	1	0	0	0	0	0	0	0	0	0	0	0	0
97_Control_S23	-10148	0	EoE	Bowtie_2	Swab	No	3/28/17	10.6274	F	White	14.6883	Unknown	Unknown	CTRL	729	0	0	2	0	3	0	2	0	2	0	0	0	0	4	0	1	0	1	0	0	0	0	0	0	0	0	0	0	0	0	0	0	0	0
101-6mo	-10150	0	Gerber	Bowtie_2	Swab	Yes	10/22/19	0.524408	F	White		Unknown	9:49:00 AM	CTRL	172607	0	8	2532	37	1764	0	4494	58	187	3	40	3	5	1695	0	1157	2	765	0	0	0	28	0	19	1	0	0	0	0	0	0	0	0	0
10-6mo	-10156	0	Gerber	Bowtie_2	Swab	Yes	12/4/18	0.509589	M	White		Unknown	Unknown	CTRL	142158	0	2	3555	6	1802	0	6443	37	324	0	52	6	5	1836	0	1033	0	772	0	0	0	10	0	12	2	0	0	0	0	0	0	0	0	0
107-6mo	-10157	0	Gerber	Bowtie_2	Swab	Yes	12/12/19	0.623322	F	Black		Unknown	12:18:00 PM	CTRL	635898	0	40	9138	61	3862	2	9681	169	526	1	125	12	30	7055	9	4493	3	2554	0	0	0	75	0	128	0	0	0	0	0	0	0	0	0	0
112-6mo	-10161	0	Gerber	Bowtie_2	Swab	Yes	11/21/19	0.527968	F	White		Unknown	5:00:00 PM	CTRL	399506	0	42	3998	63	3181	3	6247	112	357	3	89	18	25	3420	2	3150	1	1515	0	0	0	11	0	89	1	0	0	0	0	0	1	0	0	0
116-6mo	-10163	0	Gerber	Bowtie_2	Swab	Yes	12/23/19	0.530156	F	White		Unknown	12:10:00 PM	CTRL	191420	0	44	2940	39	1567	2	4937	78	180	0	32	9	15	1722	4	1293	2	800	0	0	0	15	0	40	0	0	0	0	0	0	0	0	0	0
11-6mo	-10164	0	Gerber	Bowtie_2	Swab	Yes	12/17/18	0.505656	F	White		Unknown	1:33:00 PM	CTRL	114069	0	5	1296	32	1453	0	2842	54	124	0	23	4	1	1043	2	926	0	708	0	0	0	46	0	18	1	0	0	0	0	0	0	0	0	0
118-6mo	-10165	0	Gerber	Bowtie_2	Swab	Yes	1/3/20	0.527688	F	White		Unknown	2:33 PM	CTRL	358529	0	40	3681	79	3404	1	7351	195	312	0	58	43	30	2765	3	3004	2	1983	0	0	0	25	0	96	1	0	0	0	0	0	0	0	0	0
119-6mo	-10166	0	Gerber	Bowtie_2	Swab	Yes	12/30/19	0.516136	F	White		Unknown	9:21:00 AM	CTRL	489538	0	47	6796	99	3936	2	10608	206	651	3	193	38	32	5842	4	4365	6	2556	0	0	1	91	1	197	7	0	0	0	0	0	0	0	0	0
120-4mo	-10167	0	Gerber	Bowtie_2	Swab	Yes	11/20/19	0.372603	F	Black		Unknown	4:21 PM	CTRL	450219	0	59	4470	87	3730	1	7316	151	475	4	103	17	41	3674	7	3371	5	1941	0	0	0	91	0	124	2	0	0	0	0	0	0	0	0	0
123-6mo	-10168	0	Gerber	Bowtie_2	Swab	Yes	1/22/20	0.543834	M	White		Unknown	11:59:00 AM	CTRL	244985	0	9	3486	53	2299	2	6707	89	263	3	85	9	18	2203	2	1747	0	1253	0	0	0	21	0	47	0	0	0	0	0	0	0	0	0	0
124-6mo	-10169	0	Gerber	Bowtie_2	Swab	Yes	1/15/20	0.519011	F	White		Unknown	10:32:00 AM	CTRL	238436	0	15	3225	38	2214	0	7221	73	274	0	87	7	8	2336	2	1749	0	1448	0	0	0	14	0	33	1	0	0	0	0	0	0	0	0	0
125-6mo	-10170	0	Gerber	Bowtie_2	Swab	Yes	1/13/20	0.510713	M	White		Unknown	9:51:00 AM	CTRL	90408	0	19	754	30	809	1	993	60	77	0	21	7	6	768	0	596	0	441	0	0	0	11	0	31	0	0	0	0	0	0	0	0	0	0
12-6mo	-10171	0	Gerber	Bowtie_2	Swab	Yes	12/19/18	0.497264	F	Asian		Unknown	12:02:00 PM	CTRL	295909	0	42	4899	60	2976	3	7305	87	431	0	118	22	19	3513	3	2600	1	1594	0	0	0	74	0	55	0	0	0	0	0	0	0	0	0	0
128-6mo	-10172	0	Gerber	Bowtie_2	Swab	Yes	1/31/20	0.541587	M	Biracial		Unknown	4:18:00 PM	CTRL	211143	0	25	2518	32	2241	3	5390	62	175	1	60	13	16	1709	4	1408	1	995	0	0	0	7	0	42	2	0	0	0	0	0	0	0	0	0
129-6mo	-10173	0	Gerber	Bowtie_2	Swab	Yes	1/31/20	0.538604	F	White		Unknown	2:10:00 PM	CTRL	171543	0	23	1545	21	1389	0	2156	52	156	0	39	5	12	1580	4	1365	1	894	0	0	0	14	0	62	0	0	0	0	0	0	0	0	0	0
130-6mo	-10174	0	Gerber	Bowtie_2	Swab	Yes	2/4/20	0.52449	F	Black		Unknown	10:32:00 AM	CTRL	208204	0	24	2874	32	1742	2	4588	77	184	0	51	9	7	1776	3	1392	1	1051	0	0	0	23	0	41	0	0	0	0	0	0	0	0	0	0
133-6mo	-10175	0	Gerber	Bowtie_2	Swab	Yes	3/7/20	0.527707	M	Biracial		Unknown	2:43:00 PM	CTRL	96872	0	8	1331	22	909	0	2349	32	111	0	41	4	3	950	0	711	0	557	0	0	0	3	0	15	0	0	0	0	0	0	0	0	0	0
134-6mo	-10176	0	Gerber	Bowtie_2	Swab	Yes	3/12/20	0.552317	M	Black		Unknown	2:18:00 PM	CTRL	248206	0	19	4438	51	2231	4	5453	84	336	1	57	5	13	3093	6	2035	0	1290	0	0	0	22	0	70	0	0	0	0	0	0	0	0	0	0
135-6mo	-10177	0	Gerber	Bowtie_2	Swab	Yes	3/5/20	0.503002	F	Other		Unknown	2:18:00 PM	CTRL	212790	0	24	2546	37	1695	0	3806	75	237	1	62	8	9	1746	2	1404	3	1098	0	0	0	18	0	64	1	0	0	0	0	0	0	0	0	0
13-6mo	-10178	0	Gerber	Bowtie_2	Swab	Yes	12/27/18	0.516267	M	White		Unknown	10:30:00 AM	CTRL	161191	0	6	1876	44	1897	3	3733	81	203	1	33	6	4	1302	0	1203	0	866	0	0	0	21	0	25	0	0	0	0	0	0	0	0	0	0
137-6mo	-10179	0	Gerber	Bowtie_2	Swab	Yes	3/22/20	0.528767	F	Biracial		Unknown	Unknown	CTRL	124039	0	23	664	23	831	0	1063	78	65	0	11	8	16	873	3	1017	1	483	0	0	0	9	0	46	1	0	0	0	0	0	0	0	0	0
138-6mo	-10180	0	Gerber	Bowtie_2	Swab	Yes	4/6/20	0.571119	F	White		Unknown	11:00:00 AM	CTRL	400118	0	60	3057	98	3219	8	4228	125	240	1	64	19	40	2774	20	3028	5	1604	0	0	0	118	0	107	13	0	0	0	0	0	0	0	0	0
140-4mo	-10181	0	Gerber	Bowtie_2	Swab	Yes	2/5/20	0.350685	M	Biracial		Unknown	10:09 AM	CTRL	442461	0	39	5819	100	3249	1	8032	163	548	4	159	39	32	4496	9	4102	5	2171	0	0	0	269	0	109	0	0	0	0	0	0	0	0	0	0
141-6mo	-10182	0	Gerber	Bowtie_2	Swab	Yes	4/9/20	0.530251	F	White		Unknown	1:00:00 PM	CTRL	331329	0	19	6442	61	2582	1	5726	97	487	3	139	10	9	5504	6	3700	1	1928	1	0	0	59	0	74	0	0	0	0	0	0	0	0	0	0
143-6mo	-10184	0	Gerber	Bowtie_2	Swab	Yes	4/10/20	0.50293	M	Asian		Unknown	1:40:00 PM	CTRL	709997	0	84	8455	117	5086	8	8721	172	586	6	138	29	66	7743	19	5598	10	2461	0	0	0	120	0	170	11	0	0	0	0	0	0	0	0	0
144-6mo	-10185	0	Gerber	Bowtie_2	Swab	Yes	4/4/20	0.489502	F	White		Unknown	4:02:00 PM	CTRL	370060	0	83	5086	77	2870	3	5857	175	361	0	85	20	35	3563	7	3299	2	1532	1	0	0	37	0	73	4	0	0	0	0	0	0	0	0	0
14-6mo	-10188	0	Gerber	Bowtie_2	Swab	Yes	12/20/18	0.506849	F	White		Unknown	10:35AM	CTRL	124880	0	11	1054	54	1353	2	2492	74	111	0	45	15	8	926	2	1005	3	856	0	0	0	29	0	22	0	0	0	0	0	0	0	0	0	0
147-6mo	-10189	0	Gerber	Bowtie_2	Swab	Yes	4/17/20	0.508048	M	White		Unknown	10:30:00 AM	CTRL	879557	0	218	12454	167	6860	7	17080	303	916	1	171	47	127	8541	27	6717	23	3877	0	0	0	206	0	304	4	0	0	0	0	0	0	0	0	0
148-1mo	-10190	0	Gerber	Bowtie_2	Swab	Yes	1/8/20	0.0821918	M	Biracial		Unknown	9:33 AM	CTRL	844640	0	59	10544	130	5784	3	10361	287	837	8	319	42	54	8061	11	6027	10	3939	0	0	0	788	0	215	3	0	0	0	0	0	0	0	0	0
152-6mo	-10191	0	Gerber	Bowtie_2	Swab	Yes	5/8/20	0.516642	F	White		Unknown	1:47:00 PM	CTRL	563737	0	70	5226	76	3850	6	7191	197	575	9	122	25	66	4560	12	3855	14	2794	0	0	0	90	0	222	4	0	0	0	0	0	0	0	0	0
153-1mo	-10192	0	Gerber	Bowtie_2	Swab	Yes	1/28/20	0.0821918	M	Black		Unknown	2:40pm	CTRL	669530	0	134	7943	79	3526	5	7339	198	896	6	344	46	58	7384	10	5372	6	2420	0	0	0	200	0	149	2	0	0	0	0	0	0	0	0	0
155-6mo	-10193	0	Gerber	Bowtie_2	Swab	Yes	9/14/20	0.784633	F	Black		Unknown	9:23:00 AM	CTRL	709823	0	66	8339	105	4946	9	12514	200	612	2	164	25	62	6261	6	4648	6	2580	0	0	1	165	0	226	6	0	0	0	0	0	0	0	0	0
15-6mo	-10194	0	Gerber	Bowtie_2	Swab	Yes	1/14/19	0.516419	M	White		Unknown	11:50:00 AM	CTRL	94012	0	13	1050	61	863	2	1916	47	119	0	23	10	7	889	1	829	3	590	0	0	0	10	0	22	0	0	0	0	0	0	0	0	0	0
157-6mo	-10195	0	Gerber	Bowtie_2	Swab	Yes	8/26/20	0.722241	M	White		Unknown	2:50:00 PM	CTRL	319997	0	55	3223	61	2602	3	3945	139	359	0	78	16	42	2706	9	2529	5	1459	0	0	0	50	0	97	1	0	0	0	0	0	0	0	0	0
160-1mo	-10198	0	Gerber	Bowtie_2	Swab	Yes	1/27/20	0.14082	F	White		Unknown	9:35:00 AM	CTRL	496866	0	32	3515	30	2983	4	11610	87	409	0	84	20	32	3399	18	2438	15	1993	2	0	0	151	0	81	3	0	0	0	0	0	0	0	0	0
161-6mo	-10199	0	Gerber	Bowtie_2	Swab	Yes	6/18/20	0.513661	F	White		Unknown	11:40:00 AM	CTRL	224195	0	24	2090	43	2100	1	6037	89	185	0	29	7	16	1821	7	1710	2	1037	0	0	0	68	0	49	2	0	0	0	0	0	0	0	0	0
164-6mo	-10201	0	Gerber	Bowtie_2	Swab	Yes	6/10/20	0.487119	M	White		Unknown	7:10:00 PM	CTRL	636405	0	61	11944	65	6638	4	21713	155	912	0	214	33	43	6460	8	4662	4	3133	0	0	0	46	0	146	1	0	0	0	0	0	0	0	0	0
165-6mo	-10202	0	Gerber	Bowtie_2	Swab	Yes	6/26/20	0.509589	F	White		Unknown	1:25PM	CTRL	1296957	0	103	18912	200	8810	9	20544	428	1317	4	347	47	64	16932	23	11883	15	5077	3	0	0	108	0	318	13	0	0	0	0	0	0	0	0	0
16-6mo	-10204	0	Gerber	Bowtie_2	Swab	Yes	2/4/19	0.529966	F	White		Unknown	10:30:00 AM	CTRL	156130	0	6	1685	23	1507	2	3875	64	163	1	38	4	5	1440	0	1097	1	878	0	0	0	27	0	34	0	0	0	0	0	0	0	0	0	0
167-6mo	-10205	0	Gerber	Bowtie_2	Swab	Yes	8/27/20	0.661844	M	White		Unknown	1:45:00 PM	CTRL	275193	0	35	2439	37	1956	3	4082	80	281	3	52	16	19	1877	1	2004	6	1313	0	0	0	49	0	62	1	0	0	0	0	0	0	0	0	0
168-6mo	-10206	0	Gerber	Bowtie_2	Swab	Yes	10/5/20	0.751948	F	Biracial		Unknown	11:04:00 AM	CTRL	213779	0	16	1985	27	1832	2	3395	52	170	0	21	5	17	1642	5	1488	1	1056	0	0	0	57	0	74	1	0	0	0	0	0	0	0	0	0
1-6mo	-10207	0	Gerber	Bowtie_2	Swab	Yes	10/19/18	0.508632	F	White		Unknown	3:37:00 PM	CTRL	224781	0	36	1956	67	2047	0	3021	129	225	2	47	16	29	1654	4	1991	6	1109	1	0	0	48	0	55	0	0	0	0	0	0	0	0	0	0
171-6mo	-10208	0	Gerber	Bowtie_2	Swab	Yes	7/20/20	0.50586	F	White		Unknown	3:20:00 PM	CTRL	967007	0	67	14056	96	6952	6	18925	290	1198	2	307	34	32	11603	15	7571	8	5180	0	0	1	460	0	210	2	0	0	0	0	0	0	0	0	0
172-6mo	-10209	0	Gerber	Bowtie_2	Swab	Yes	7/27/20	0.5055	M	White		Unknown	12:11:00 PM	CTRL	372240	0	43	4936	73	2859	3	5961	155	362	0	93	23	29	4394	4	3417	3	1640	0	0	0	90	0	83	1	0	0	0	0	0	0	0	0	0
173-6mo	-10210	0	Gerber	Bowtie_2	Swab	Yes	7/27/20	0.502494	F	Asian		Unknown	9:51:00 AM	CTRL	285959	0	14	5810	45	2129	1	6267	99	340	3	116	20	17	3303	4	2208	3	1432	0	0	0	42	0	59	2	0	0	0	0	0	0	0	0	0
174-6mo	-10211	0	Gerber	Bowtie_2	Swab	Yes	8/27/20	0.582036	F	White		Unknown	10:38:00 AM	CTRL	348994	0	29	4294	58	2954	2	4937	121	397	3	111	18	26	3477	3	2926	4	1658	0	0	0	40	0	83	5	0	0	0	0	0	1	1	0	0
176-6mo	-10213	0	Gerber	Bowtie_2	Swab	Yes	8/5/20	0.5023	M	White		Unknown	8:09:00 AM	CTRL	814946	0	75	6963	96	5683	12	18032	200	626	0	120	42	68	6628	13	4948	7	3300	0	0	2	274	0	249	11	0	0	0	0	0	0	0	0	0
17-6mo	-10214	0	Gerber	Bowtie_2	Swab	Yes	1/28/19	0.508562	F	White		Unknown	3:00:00 PM	CTRL	145777	0	11	1612	30	1189	1	2320	75	189	2	73	9	6	1600	3	1362	6	934	0	0	0	48	0	40	0	0	0	1	0	0	0	0	0	0
177-6mo	-10215	0	Gerber	Bowtie_2	Swab	Yes	8/20/20	0.541906	M	Asian		Unknown	7:06:00 PM	CTRL	326533	0	36	2701	65	3125	3	8138	105	356	0	67	15	21	2012	6	2005	2	1831	0	0	0	102	0	77	1	0	0	0	0	0	0	0	0	0
178-6mo	-10216	0	Gerber	Bowtie_2	Swab	Yes	8/10/20	0.527281	F	White		Unknown	10:59:00 AM	CTRL	547020	0	44	4870	123	4396	8	8586	227	502	3	118	29	36	4287	5	4104	14	2633	0	0	0	54	0	103	0	0	0	0	0	0	0	0	0	0
179-6mo	-10217	0	Gerber	Bowtie_2	Swab	Yes	8/17/20	0.513489	F	White		Unknown	10:10:00 AM	CTRL	688620	0	91	6237	99	4584	5	10039	216	613	2	155	36	57	5419	10	5348	10	3081	0	0	0	147	0	195	3	0	0	0	0	0	0	0	0	0
180-6mo	-10218	0	Gerber	Bowtie_2	Swab	Yes	8/17/20	0.513495	F	White		Unknown	10:13:00 AM	CTRL	464678	0	31	6295	76	4253	6	11453	169	493	1	155	15	31	4047	6	3332	1	2445	0	0	1	115	0	93	2	0	0	0	0	0	0	0	0	0
181-6mo	-10219	0	Gerber	Bowtie_2	Swab	Yes	9/23/20	0.604252	F	White		Unknown	1:15:00 PM	CTRL	302141	0	34	3631	53	2278	0	4686	132	314	2	80	13	19	2360	1	2023	3	1356	0	0	0	84	0	49	1	0	0	1	0	0	0	0	0	0
184-6mo	-10221	0	Gerber	Bowtie_2	Swab	Yes	9/11/20	0.567123	F	White		Unknown	3:12PM	CTRL	634120	0	96	7137	143	5310	11	11191	272	689	2	173	31	62	5577	14	5297	6	3446	0	0	1	153	0	191	7	0	0	0	0	0	0	0	0	0
186-6mo	-10222	0	Gerber	Bowtie_2	Swab	Yes	9/10/20	0.540854	M	White		Unknown	9:53:00 AM	CTRL	173665	0	29	1746	34	1571	0	2978	70	184	0	44	10	13	1601	4	1333	3	1101	0	0	0	20	0	49	0	0	0	0	0	0	0	0	0	0
18-6mo	-10223	0	Gerber	Bowtie_2	Swab	Yes	3/1/19	0.522106	F	White		Unknown	1:39:00 PM	CTRL	351020	0	26	5317	72	2966	0	5159	200	447	0	114	24	24	4777	14	3647	6	1879	0	0	0	29	0	92	3	0	0	0	0	0	0	0	0	0
188-6mo	-10224	0	Gerber	Bowtie_2	Swab	Yes	9/8/20	0.522228	M	White		Unknown	2:43:00 PM	CTRL	562585	1	78	5748	105	5226	3	7487	269	673	2	151	19	35	5602	13	5168	1	2513	0	0	0	106	1	124	3	0	0	0	0	0	0	0	0	0
192-6mo	-10227	0	Gerber	Bowtie_2	Swab	Yes	1/19/21	0.581986	F	White		Unknown	10:12:00 AM	CTRL	342063	0	33	2689	62	2173	1	4441	109	222	1	80	11	13	2582	9	2860	8	1497	0	0	0	62	0	87	7	0	0	1	0	0	0	0	0	0
193-6mo	-10228	0	Gerber	Bowtie_2	Swab	Yes	2/5/21	0.568704	M	White		Unknown	1:51:00 PM	CTRL	478678	0	74	3857	90	4198	3	5722	184	363	1	90	24	46	3456	11	3759	7	2077	0	0	0	72	1	138	6	0	0	0	0	0	0	0	0	0
194-6mo	-10229	0	Gerber	Bowtie_2	Swab	Yes	2/3/21	0.536349	F	White		Unknown	6:25:00 PM	CTRL	65094	0	2	1298	15	814	0	1890	41	110	1	32	1	0	692	0	473	0	381	1	0	0	16	0	4	0	0	0	0	0	0	0	0	0	0
195-4mo	-10230	0	Gerber	Bowtie_2	Swab	Yes	12/10/20	0.386301	F	White		Unknown	4:45 PM	CTRL	230248	0	25	2550	40	1687	1	3291	107	287	1	86	7	15	2102	4	1760	1	1325	0	0	0	81	0	56	4	0	0	0	0	0	0	0	0	0
196-6mo	-10231	0	Gerber	Bowtie_2	Swab	Yes	2/3/21	0.525342	F	White		Unknown	6:00:00 PM	CTRL	274552	0	25	2988	38	2137	7	5658	104	268	0	50	16	20	2544	1	2019	3	1123	0	0	0	48	0	74	0	0	0	0	0	0	1	0	0	0
19-6mo	-10232	0	Gerber	Bowtie_2	Swab	Yes	3/14/19	0.525152	M	White		Unknown	4:20:00 PM	CTRL	491649	0	34	8231	105	4534	5	11394	226	672	4	206	25	22	6346	7	4714	2	2365	0	0	1	119	0	129	4	0	0	0	0	0	0	0	0	0
197-1mo	-10233	0	Gerber	Bowtie_2	Swab	Yes	8/25/20	0.0922755	F	White		Unknown	4:20:00 PM	CTRL	255203	0	20	2688	47	2717	0	8157	77	320	0	92	9	13	2159	5	1572	0	1551	0	0	0	191	0	57	2	0	0	0	0	0	0	0	0	0
198-6mo	-10234	0	Gerber	Bowtie_2	Swab	Yes	2/15/21	0.521747	F	White		Unknown	10:30:00 AM	CTRL	500518	0	35	10000	76	4022	4	10436	127	602	0	166	11	18	6192	2	3921	2	2018	0	0	0	59	0	128	4	0	0	0	0	0	0	0	0	0
199-6mo	-10235	0	Gerber	Bowtie_2	Swab	Yes	3/11/21	0.579992	M	Other		Unknown	4:44:00 PM	CTRL	266185	0	26	1792	43	2140	0	4771	80	180	1	43	11	14	1856	8	1614	2	1138	0	0	0	46	0	54	0	0	0	0	0	0	0	0	0	0
200-6mo	-10236	0	Gerber	Bowtie_2	Swab	Yes	3/15/21	0.590803	F	White		Unknown	3:26:00 PM	CTRL	431561	0	34	5062	68	3366	5	7210	161	433	0	116	13	17	4609	5	3688	3	2008	0	0	0	52	0	107	1	0	0	0	0	0	0	0	0	0
201-6mo	-10237	0	Gerber	Bowtie_2	Swab	Yes	3/25/21	0.59571	F	White		Unknown	10:25:00 AM	CTRL	344991	0	36	4877	59	3175	0	7177	172	476	0	104	19	19	3820	5	2968	3	1408	0	0	1	56	0	95	0	0	0	0	0	0	0	0	0	0
202-6mo	-10238	0	Gerber	Bowtie_2	Swab	Yes	3/24/21	0.590396	F	White		Unknown	11:52:00 AM	CTRL	1284177	0	68	11558	107	6243	8	13627	274	958	3	250	28	68	12263	22	7992	22	5048	0	0	1	155	1	306	2	0	0	0	2	0	0	0	0	0
203-6mo	-10239	0	Gerber	Bowtie_2	Swab	Yes	3/12/21	0.513552	F	White		Unknown	10:43:00 AM	CTRL	717190	0	56	9903	134	6461	7	15020	219	662	2	204	28	24	8559	13	5658	11	3412	0	0	0	101	0	138	4	0	0	0	0	0	0	0	0	0
204-6mo	-10240	0	Gerber	Bowtie_2	Swab	Yes	3/16/21	0.510742	M	White		Unknown	10:06:00 AM	CTRL	557725	0	49	5619	80	3588	3	8610	173	509	2	145	17	46	5583	3	3877	4	2170	0	0	0	30	0	135	1	0	0	0	0	0	0	0	0	0
206-6mo	-10241	0	Gerber	Bowtie_2	Swab	Yes	3/17/21	0.514028	M	Black		Unknown	2:53:00 PM	CTRL	507221	0	28	7608	125	4030	2	8589	208	438	2	135	22	15	5388	11	4117	5	2534	1	0	0	27	0	62	1	0	0	0	0	0	0	0	0	0
20-6mo	-10242	0	Gerber	Bowtie_2	Swab	Yes	3/14/19	0.538541	M	White		Unknown	1:37:00 PM	CTRL	529485	0	55	9230	77	4827	7	14273	161	714	1	202	20	35	6424	12	4415	5	2498	0	0	0	136	0	157	1	0	0	0	0	0	0	0	0	0
207-6mo	-10243	0	Gerber	Bowtie_2	Swab	Yes	4/22/21	0.606678	M	White		Unknown	10:30:00 AM	CTRL	448657	0	37	4636	108	3838	5	8471	186	366	2	76	19	27	4183	5	3507	3	1933	0	0	0	46	0	97	0	0	0	0	0	0	0	0	0	0
210-6mo	-10244	0	Gerber	Bowtie_2	Swab	Yes	5/4/21	0.628421	F	White		Unknown	8:58:00 AM	CTRL	450941	0	39	5234	87	3303	5	8523	132	361	3	79	28	36	4194	6	3347	1	1792	0	0	0	34	0	79	2	0	0	0	0	0	0	2	0	0
211-6mo	-10245	0	Gerber	Bowtie_2	Swab	Yes	3/24/21	0.51878	M	White		Unknown	8:31:00 AM	CTRL	331604	0	31	2487	48	2344	3	4818	119	229	0	55	11	23	2581	8	2761	3	1571	0	0	0	33	0	68	1	0	0	0	0	0	0	0	0	0
214-6mo	-10248	0	Gerber	Bowtie_2	Swab	Yes	3/25/21	0.502544	M	White		Unknown	10:17:00 AM	CTRL	431257	0	17	7250	73	3003	5	8196	156	514	1	162	23	12	4659	5	3481	6	1998	1	0	0	20	0	64	2	0	0	0	0	0	0	0	0	0
215-6mo	-10249	0	Gerber	Bowtie_2	Swab	Yes	3/22/21	0.499747	F	White		Unknown	9:47:00 AM	CTRL	794519	0	50	12862	134	5629	5	17027	274	825	4	230	33	34	8062	10	6003	6	3441	0	0	1	35	0	134	4	0	0	0	0	0	0	0	0	0
216-6mo	-10250	0	Gerber	Bowtie_2	Swab	Yes	4/6/21	0.519675	M	White		Unknown	4:21:00 PM	CTRL	447660	0	19	5875	83	3038	6	9179	175	491	2	79	14	14	4655	4	3540	2	1789	0	0	0	39	0	67	0	0	0	0	0	0	1	0	0	0
21-6mo	-10251	0	Gerber	Bowtie_2	Swab	Yes	3/14/19	0.513366	M	Other		Unknown	9:05:00 AM	CTRL	863905	0	66	15264	122	5912	6	14775	229	1135	5	325	44	39	12291	2	7075	6	4136	0	0	0	103	0	223	4	0	0	0	0	0	0	0	0	0
217-6mo	-10252	0	Gerber	Bowtie_2	Swab	Yes	4/12/21	0.53273	M	White		Unknown	10:43:00 AM	CTRL	287057	0	18	2310	37	2101	1	2845	138	223	0	60	8	21	2098	4	2102	4	1316	0	0	0	23	0	56	5	0	0	0	0	0	0	0	0	0
218-6mo	-10253	0	Gerber	Bowtie_2	Swab	Yes	4/8/21	0.518822	F	White		Unknown	8:53:00 AM	CTRL	610886	0	27	10041	67	4684	6	13815	155	677	0	223	18	24	6022	7	4633	1	2829	0	0	0	56	0	162	6	0	0	0	0	0	0	0	0	0
220-6mo	-10256	0	Gerber	Bowtie_2	Swab	Yes	5/12/21	0.609256	F	Other		Unknown	9:05:00 AM	CTRL	758436	0	44	8323	92	4531	5	10091	189	615	2	173	32	35	7201	14	4712	6	3379	0	0	0	42	0	194	7	0	0	0	0	0	0	0	0	0
221-6mo	-10257	0	Gerber	Bowtie_2	Swab	Yes	4/20/21	0.549591	M	White		Unknown	2:25:00 PM	CTRL	341049	0	33	3048	68	2740	1	4702	148	299	1	85	10	16	2787	1	2656	4	1495	0	0	0	14	0	53	2	0	0	0	0	0	0	0	0	0
22-4mo	-10258	0	Gerber	Bowtie_2	Swab	Yes	4/12/19	0.568952	F	White		Unknown	4:01:00 PM	CTRL	300856	0	49	3229	64	2894	3	6908	146	346	2	70	27	17	2190	4	2264	1	1374	0	0	0	34	0	53	0	0	0	0	0	0	0	0	0	0
25-6mo	-10259	0	Gerber	Bowtie_2	Swab	Yes	3/25/19	0.505375	F	White		Unknown	11:05:00 AM	CTRL	892556	0	38	14834	74	5664	3	14888	261	1142	2	333	22	58	12273	10	7278	8	4322	1	0	0	137	0	248	0	0	0	0	0	0	0	0	0	0
26-6mo	-10260	0	Gerber	Bowtie_2	Swab	Yes	4/12/19	0.555213	F	White		Unknown	3:40:00 PM	CTRL	57242	0	5	639	22	789	1	1519	48	68	0	23	4	0	336	0	307	0	425	1	0	0	7	0	14	0	0	0	0	0	0	0	0	0	0
2-6mo	-10261	0	Gerber	Bowtie_2	Swab	Yes	10/31/18	0.544092	F	White		Unknown	2:15:00 PM	CTRL	262344	0	26	2370	37	2619	0	3258	111	247	3	61	12	13	2710	3	2586	3	1366	0	0	0	32	0	76	5	0	0	0	0	0	0	1	0	0
27-6mo	-10262	0	Gerber	Bowtie_2	Swab	Yes	4/8/19	0.535405	M	White		Unknown	10:09:00 AM	CTRL	208816	0	4	5043	37	2530	2	8859	65	430	1	117	3	4	2881	5	1874	1	1134	0	0	0	36	0	27	1	0	0	0	0	0	0	0	0	0
28-6mo	-10263	0	Gerber	Bowtie_2	Swab	Yes	4/2/19	0.51953	F	White		Unknown	3:05:00 PM	CTRL	153015	0	12	2450	25	1839	2	3762	87	272	0	90	8	5	1754	1	1427	1	1009	0	0	0	25	0	23	0	0	0	0	0	0	0	0	0	0
29-6mo	-10264	0	Gerber	Bowtie_2	Swab	Yes	4/2/19	0.505381	F	Biracial		Unknown	11:08:00 AM	CTRL	829186	0	37	13703	94	5501	5	14028	230	1232	3	336	29	16	11268	10	6301	6	4298	0	0	0	156	0	177	2	0	0	0	0	0	0	0	0	0
30-6mo	-10265	0	Gerber	Bowtie_2	Swab	Yes	4/30/19	0.581944	F	Other		Unknown	9:50:00 AM	CTRL	469702	0	29	5965	62	3293	3	10685	106	356	1	75	19	36	4427	3	3003	4	2052	0	0	0	39	0	105	2	0	0	0	0	0	0	0	0	0
33-6mo	-10267	0	Gerber	Bowtie_2	Swab	Yes	4/8/19	0.519054	F	White		Unknown	10:55:00 AM	CTRL	424807	0	23	6308	39	2922	1	6345	135	619	3	163	14	20	5968	10	3781	3	2087	0	0	1	35	0	87	3	0	0	0	0	0	0	0	0	0
34-6mo	-10268	0	Gerber	Bowtie_2	Swab	Yes	4/1/19	0.496903	F	White		Unknown	8:52:00 AM	CTRL	961792	0	26	21978	98	7741	3	21892	286	1768	1	579	19	30	16225	8	9237	10	4901	0	0	0	157	0	163	3	0	0	0	0	0	0	0	0	0
35-6mo	-10269	0	Gerber	Bowtie_2	Swab	Yes	4/30/19	0.560742	F	White		Unknown	4:06:00 PM	CTRL	255148	0	43	2795	82	2470	3	6040	116	233	0	49	22	26	2190	2	1944	1	1186	0	0	0	21	0	45	0	0	0	0	0	0	0	0	0	0
3-6mo	-10271	0	Gerber	Bowtie_2	Swab	Yes	10/25/18	0.522295	F	White		Unknown	3:18:00 PM	CTRL	619701	0	41	11378	86	5895	4	18494	196	822	4	241	25	23	6912	13	4756	6	2952	0	0	0	161	0	138	1	0	0	0	0	0	0	0	0	0
37-6mo	-10272	0	Gerber	Bowtie_2	Swab	Yes	4/26/19	0.55508	M	White		Unknown	2:30:00 PM	CTRL	808641	0	66	11543	156	6426	7	10848	336	974	4	252	40	44	9802	10	7145	15	4144	0	0	0	67	0	226	3	0	0	0	0	0	0	0	0	0
38-6mo	-10273	0	Gerber	Bowtie_2	Swab	Yes	5/7/19	0.56542	F	Other		Unknown	9:05:00 AM	CTRL	147934	0	11	1353	35	1636	2	4107	48	187	1	24	3	3	1204	2	1067	0	856	0	0	0	18	0	24	0	0	0	0	0	0	0	0	0	0
39-6mo	-10274	0	Gerber	Bowtie_2	Swab	Yes	4/16/19	0.49589	M	White		Unknown	9:20 AM	CTRL	187819	0	9	2353	31	1758	3	5336	63	230	1	55	4	6	1490	0	1018	1	873	1	0	0	19	0	22	0	0	0	0	0	0	0	0	0	0
41-6mo	-10276	0	Gerber	Bowtie_2	Swab	Yes	4/16/19	0.494216	F	White		Unknown	9:20:00 AM	CTRL	909397	0	38	16976	127	7197	8	21943	318	1412	0	354	27	37	12521	5	8732	6	3756	0	0	1	57	0	161	4	0	0	0	0	0	0	0	0	0
42-6mo	-10277	0	Gerber	Bowtie_2	Swab	Yes	4/25/19	0.510761	M	White		Unknown	10:16:00 AM	CTRL	144996	0	15	1887	36	1452	2	2609	74	212	0	49	7	13	1316	1	1103	6	836	0	0	0	46	0	29	0	0	0	0	0	0	0	0	0	0
44-6mo	-10279	0	Gerber	Bowtie_2	Swab	Yes	5/6/19	0.539726	M	Biracial		Unknown	Unknown	CTRL	496037	0	22	6540	68	3467	2	9654	150	555	0	147	19	32	5020	10	3441	1	2851	0	0	0	28	0	140	6	0	0	0	0	0	0	0	0	0
46-6mo	-10281	0	Gerber	Bowtie_2	Swab	Yes	5/10/19	0.534247	F	Biracial		Unknown	15:16:00 AM	CTRL	395524	0	62	3299	68	3313	0	5496	169	431	4	84	19	57	3426	8	3165	6	1723	0	0	0	88	0	99	5	0	0	0	0	0	0	0	0	0
4-6mo	-10282	0	Gerber	Bowtie_2	Swab	Yes	10/29/18	0.527797	M	White		Unknown	3:30:00 PM	CTRL	121811	0	13	855	31	1249	0	1771	80	91	0	15	11	8	837	0	921	1	754	2	0	0	23	0	27	0	0	0	0	0	0	0	0	0	0
47-6mo	-10283	0	Gerber	Bowtie_2	Swab	Yes	5/22/19	0.549429	M	White		Unknown	1:00:00 PM	CTRL	281689	0	19	3454	65	3111	2	4982	98	323	3	90	13	16	2223	4	1867	3	1299	0	0	0	65	0	100	1	0	0	0	0	0	0	0	0	0
51-6mo	-10286	0	Gerber	Bowtie_2	Swab	Yes	5/13/19	0.499943	M	White		Unknown	11:30:00 AM	CTRL	141815	0	24	1449	46	1395	1	3024	57	128	2	35	2	8	1285	0	1117	0	839	1	0	0	12	0	22	1	0	0	0	0	0	0	0	0	0
52-6mo	-10287	0	Gerber	Bowtie_2	Swab	Yes	6/18/19	0.544178	M	White		Unknown	3:00:00 PM	CTRL	204585	0	7	3251	33	2330	5	4406	81	299	0	66	11	7	2373	2	1844	3	1157	0	0	0	23	0	46	1	0	0	0	0	0	0	1	0	0
54-6mo	-10288	0	Gerber	Bowtie_2	Swab	Yes	6/14/19	0.505729	F	White		Unknown	2:11:00 PM	CTRL	266374	0	36	3604	60	2479	3	5053	149	360	0	94	17	11	2820	4	2317	2	1517	0	0	0	80	0	45	0	0	0	0	0	0	0	0	0	0
56-6mo	-10289	0	Gerber	Bowtie_2	Swab	Yes	6/26/19	0.51692	F	White		Unknown	4:13:00 PM	CTRL	255634	0	14	3583	30	3042	2	8110	73	415	0	87	6	5	2577	5	1684	2	1570	1	0	0	12	0	34	1	0	0	0	0	0	0	0	0	0
5-6mo	-10290	0	Gerber	Bowtie_2	Swab	Yes	11/2/18	0.535169	F	White		Unknown	8:05:00 AM	CTRL	452395	0	15	5259	56	3494	3	10835	138	469	0	95	22	14	3836	5	2937	3	2234	0	0	0	78	0	60	0	0	0	1	0	0	0	0	0	0
57-6mo	-10291	0	Gerber	Bowtie_2	Swab	Yes	7/18/19	0.577359	F	White		Unknown	5:40:00 PM	CTRL	235924	0	14	4553	34	2457	0	6041	85	477	0	115	11	6	3678	2	2277	1	1570	0	0	0	34	0	49	0	0	0	0	0	0	1	0	0	0
58-6mo	-10292	0	Gerber	Bowtie_2	Swab	Yes	6/19/19	0.489033	F	White		Unknown	11:56:00 AM	CTRL	319990	0	18	4095	51	2769	0	6071	105	406	1	123	9	21	3188	3	2445	2	1818	0	0	0	54	0	83	1	0	0	0	0	0	0	0	0	0
59-6mo	-10293	0	Gerber	Bowtie_2	Swab	Yes	8/2/19	0.609189	M	White		Unknown	8:30:00 AM	CTRL	876563	0	43	17110	152	8095	6	24799	292	1263	3	303	34	51	11506	16	8787	9	3827	1	0	0	135	0	206	2	0	0	0	0	0	0	0	0	0
60-6mo	-10294	0	Gerber	Bowtie_2	Swab	Yes	8/15/19	0.63414	F	Biracial		Unknown	11:04:00 AM	CTRL	357797	0	18	6174	47	3576	1	6238	123	569	0	121	7	11	4403	7	3029	2	1918	0	0	0	52	0	110	1	0	0	0	0	0	0	0	0	0
63-6mo	-10296	0	Gerber	Bowtie_2	Swab	Yes	7/12/19	0.527068	F	White		Unknown	9:07:00 AM	CTRL	78314	0	2	750	17	569	0	1156	31	57	0	21	2	5	358	4	447	0	323	0	0	0	20	0	10	1	0	0	0	0	0	0	0	0	0
65-6mo	-10299	0	Gerber	Bowtie_2	Swab	Yes	7/25/19	0.502666	M	White		Unknown	11:21:00 AM	CTRL	1154398	0	82	21856	129	10958	8	30955	290	1730	0	499	40	59	13722	26	10090	6	5808	0	0	0	151	0	265	4	0	0	0	0	0	0	0	0	0
66-6mo	-10300	0	Gerber	Bowtie_2	Swab	Yes	7/31/19	0.50777	F	White		Unknown	8:04:00 AM	CTRL	407885	0	32	6558	48	3082	5	7371	136	641	2	245	14	16	6417	4	4067	5	2796	0	0	0	53	0	98	4	0	0	0	0	0	0	0	0	0
6-6mo	-10301	0	Gerber	Bowtie_2	Swab	Yes	10/24/18	0.49415	M	Other		Unknown	8:45:00 AM	CTRL	348777	0	26	2432	51	2525	2	3273	112	364	0	58	12	26	3326	14	3013	5	1930	0	0	0	38	0	122	6	0	0	0	0	0	0	0	0	0
69-6mo	-10303	0	Gerber	Bowtie_2	Swab	Yes	8/2/19	0.505778	M	White		Unknown	2:37:00 PM	CTRL	318156	0	49	4141	53	3225	5	6354	171	362	2	63	13	44	3248	6	3003	3	1696	0	0	0	39	0	78	3	0	0	0	0	0	0	0	0	0
71-4mo	-10304	0	Gerber	Bowtie_2	Swab	Yes	8/27/19	0.525027	F	Biracial		Unknown	3:14:00 PM	CTRL	664628	0	73	6653	98	4791	7	13251	153	591	4	147	36	53	4876	12	4523	6	2345	0	0	0	139	0	66	0	0	0	0	0	0	0	0	0	0
72-4mo	-10305	0	Gerber	Bowtie_2	Swab	Yes	10/3/19	0.626433	M	White		Unknown	3:33:00 PM	CTRL	347903	0	19	3257	62	2990	1	7534	102	391	1	64	9	11	2816	3	2567	0	1870	0	0	0	143	0	54	1	0	0	0	0	0	0	0	0	0
75-6mo	-10307	0	Gerber	Bowtie_2	Swab	Yes	9/9/19	0.538253	F	White		Unknown	11:06:00 AM	CTRL	452835	0	60	6202	60	3667	2	10358	165	508	0	122	26	24	4637	5	4116	1	2356	0	0	0	31	0	92	1	0	0	0	0	0	0	0	0	0
76-6mo	-10308	0	Gerber	Bowtie_2	Swab	Yes	9/6/19	0.527333	M	White		Unknown	11:26:00 AM	CTRL	89416	0	15	726	31	808	0	1109	58	61	2	22	14	6	639	0	662	1	451	2	0	0	11	0	18	0	0	0	0	0	0	0	0	0	0
7-6mo	-10309	0	Gerber	Bowtie_2	Swab	Yes	12/6/18	0.576298	M	White		Unknown	8:22:00 AM	CTRL	213030	0	6	3643	35	2836	0	7593	69	259	0	64	11	6	2243	1	1699	1	1524	0	0	0	41	0	35	0	0	0	0	0	0	0	0	0	0
77-6mo	-10310	0	Gerber	Bowtie_2	Swab	Yes	9/6/19	0.527645	M	White		Unknown	2:10:00 PM	CTRL	96120	0	6	965	15	1032	1	2630	34	93	0	27	6	2	783	1	571	0	617	0	0	0	2	0	18	0	0	0	0	0	0	0	0	0	0
80-6mo	-10314	0	Gerber	Bowtie_2	Swab	Yes	9/5/19	0.51133	M	White		Unknown	3:15:00 PM	CTRL	430597	0	25	6374	73	3728	5	11261	136	492	1	138	9	14	4453	6	2971	1	1891	0	0	0	39	0	93	1	0	0	0	0	0	1	0	0	0
81-6mo	-10315	0	Gerber	Bowtie_2	Swab	Yes	10/17/19	0.620713	F	White		Unknown	1:27:00 PM	CTRL	239947	0	23	1950	55	2286	1	3100	116	211	0	35	9	20	2121	4	2245	6	1363	0	0	0	20	0	78	4	0	0	0	0	0	0	0	0	0
82-6mo	-10316	0	Gerber	Bowtie_2	Swab	Yes	10/8/19	0.590029	F	White		Unknown	8:39:00 AM	CTRL	323272	0	20	5742	61	2661	1	8097	119	388	1	105	18	9	3864	4	2779	4	1638	0	0	0	22	0	89	1	0	0	0	0	0	0	0	0	0
83-6mo	-10317	0	Gerber	Bowtie_2	Swab	Yes	9/10/19	0.516568	M	White		Unknown	1:08:00 PM	CTRL	201385	0	13	3978	32	1768	1	4788	102	500	1	149	14	6	3223	0	1899	3	1438	0	0	0	42	0	32	0	0	0	0	0	0	0	0	0	0
85-6mo	-10319	0	Gerber	Bowtie_2	Swab	Yes	9/10/19	0.505108	M	White		Unknown	8:45:00 AM	CTRL	346333	0	16	5446	52	3019	0	8970	96	454	1	106	13	9	4181	1	2972	3	1764	0	0	0	13	0	98	0	0	0	0	0	0	0	0	0	0
8-6mo	-10321	0	Gerber	Bowtie_2	Swab	Yes	11/23/18	0.517808	M	White		Unknown	15:06 PM	CTRL	385903	0	21	6885	60	4170	3	10449	155	549	2	129	12	22	4308	3	4058	5	1969	0	0	0	20	0	79	1	0	0	0	0	0	0	0	0	0
87-6mo	-10322	0	Gerber	Bowtie_2	Swab	Yes	9/16/19	0.521642	F	White		Unknown	9:35:00 AM	CTRL	177219	0	12	5070	29	1788	0	5969	54	334	0	115	9	7	2832	0	1492	1	1052	0	0	0	28	0	37	0	0	0	0	0	0	0	0	0	0
90-6mo	-10324	0	Gerber	Bowtie_2	Swab	Yes	9/19/19	0.513339	M	White		Unknown	8:51:00 AM	CTRL	525693	0	59	6386	70	4227	3	12040	165	499	3	114	19	46	5412	14	4338	1	2785	0	0	0	70	0	136	1	0	0	0	0	0	0	0	0	0
92-6mo	-10326	0	Gerber	Bowtie_2	Swab	Yes	11/5/19	0.620253	F	White		Unknown	9:25:00 AM	CTRL	474474	0	29	11452	59	4931	1	9818	207	977	2	309	26	17	7629	5	4495	3	2939	0	0	0	24	0	108	1	0	0	0	0	0	0	0	0	0
95-6mo	-10329	0	Gerber	Bowtie_2	Swab	Yes	10/2/19	0.516206	F	White		Unknown	9:58:00 AM	CTRL	184581	0	5	3889	33	1611	0	4122	78	401	1	132	4	4	2795	0	1636	0	1121	0	0	1	25	0	14	1	0	0	0	0	0	0	0	0	0
97-6mo	-10332	0	Gerber	Bowtie_2	Swab	Yes	10/10/19	0.521849	F	White		Unknown	11:24:00 AM	CTRL	105370	0	7	3002	13	1306	1	4246	42	176	2	40	7	4	1339	3	804	1	674	1	0	0	10	0	24	0	0	0	0	0	0	0	0	0	0
12-1mo	-11009	0	Gerber	Bowtie_2	Swab	Yes	7/20/18	0.0810122	F	Asian		Unknown	1:40:00 PM	CTRL	152136	0	7	2519	15	1285	1	3495	41	171	0	89	2	6	1534	2	879	2	907	0	0	0	71	0	34	0	0	0	0	0	0	0	0	0	0
131-1mo	-11010	0	Gerber	Bowtie_2	Swab	Yes	8/28/19	0.0866115	M	Black		Unknown	2:43:00 PM	CTRL	419896	0	22	7798	39	3066	2	7279	150	660	0	263	15	21	5909	6	3020	6	2030	0	0	0	305	0	95	0	0	0	0	0	0	0	0	0	0
149-1mo	-11014	0	Gerber	Bowtie_2	Swab	Yes	12/3/19	0.105763	M	White		Unknown	2:29:00 PM	CTRL	706058	0	55	9188	94	4798	3	15575	195	626	1	177	17	73	7244	21	4256	18	3205	0	0	0	503	0	190	5	0	0	0	0	0	0	0	0	0
151-1mo	-11015	0	Gerber	Bowtie_2	Swab	Yes	12/9/19	0.0976256	F	White		Unknown	3:12:00 PM	CTRL	291648	0	22	5294	45	2365	2	9179	81	318	1	95	16	13	3305	10	1922	3	1556	0	0	0	126	0	70	0	0	0	0	0	0	0	0	0	0
18-1mo	-11021	0	Gerber	Bowtie_2	Swab	Yes	9/28/18	0.10011	F	White		Unknown	12:58:00 PM	CTRL	323701	0	45	3775	31	2496	2	8663	86	320	2	101	11	45	3061	15	2197	4	1602	0	0	0	89	0	87	1	0	0	0	0	0	0	0	0	0
19-1mo	-11025	0	Gerber	Bowtie_2	Swab	Yes	10/8/18	0.0941933	M	White		Unknown	9:08:00 AM	CTRL	200225	0	21	2766	12	1589	1	5185	56	191	1	64	9	15	2016	4	1263	3	1097	0	0	0	91	0	46	0	0	0	0	0	0	0	0	0	0
21-1mo	-11026	0	Gerber	Bowtie_2	Swab	Yes	10/12/18	0.0943075	M	Other		Unknown	10:08:00 AM	CTRL	555857	0	33	6940	47	2858	6	7895	106	473	1	206	13	42	5623	15	3050	15	3291	0	0	0	121	0	171	1	0	0	0	0	0	0	0	0	0
53-1mo	-11034	0	Gerber	Bowtie_2	Swab	Yes	1/15/19	0.100127	F	White		Unknown	1:07:00 PM	CTRL	255478	0	14	6863	33	2153	0	10381	87	393	0	97	6	9	3780	4	1989	1	1192	0	0	0	58	0	48	1	0	0	0	0	0	0	0	0	0
6-1mo	-11036	0	Gerber	Bowtie_2	Swab	Yes	5/23/18	0.0864726	M	Other		Unknown	1:30:00 PM	CTRL	707678	0	67	7276	64	4841	3	12535	177	682	1	233	19	56	6621	27	3912	19	3290	0	0	1	423	0	289	7	0	0	0	0	0	0	0	0	0
70-1mo	-11038	0	Gerber	Bowtie_2	Swab	Yes	3/8/19	0.0865849	F	White		Unknown	2:29:00 PM	CTRL	395598	0	27	8732	42	2988	2	10475	102	614	0	165	7	21	5840	11	2738	8	1991	0	0	0	261	0	144	2	0	0	0	0	0	0	0	0	0
74-1mo	-11040	0	Gerber	Bowtie_2	Swab	Yes	3/22/19	0.0864117	F	White		Unknown	12:58:00 PM	CTRL	370538	0	30	5941	48	2463	7	6208	109	376	3	105	15	23	4578	5	2481	4	1772	0	0	0	230	0	110	1	0	0	0	0	0	0	0	0	0
100-1mo	-11001	-101	Gerber	Bowtie_2	Swab	Yes	5/9/19	0.0838394	F	White		Unknown	2:26:00 PM	CTRL	340718	0	28	4898	32	2916	3	12221	93	390	1	113	10	15	3573	9	1681	5	1898	0	0	0	63	0	100	1	0	0	0	0	0	0	0	0	0
102-1mo	-11002	-102	Gerber	Bowtie_2	Swab	Yes	5/17/19	0.0860046	M	Asian		Unknown	9:24:00 AM	CTRL	439943	0	21	7738	71	3381	5	11160	150	522	1	145	18	26	5913	7	3008	10	2131	0	0	0	300	0	156	1	0	0	0	0	0	0	0	0	0
103-1mo	-11003	-103	Gerber	Bowtie_2	Swab	Yes	6/24/19	0.18789	F	White		Unknown	1:55:00 PM	CTRL	601678	0	34	14699	76	5219	6	21622	148	782	0	206	13	24	8078	6	4119	13	2550	0	0	1	178	0	167	2	0	0	0	0	0	0	0	0	0
104-1mo	-11004	-104	Gerber	Bowtie_2	Swab	Yes	6/3/19	0.127669	F	Other		Unknown	2:23:00 PM	CTRL	537050	0	38	9920	148	4635	6	14744	150	621	0	214	26	74	6146	20	3406	20	2575	0	0	0	224	0	180	4	0	0	0	0	0	0	0	0	0
105-6mo	10154	-105	Gerber	Bowtie_1	Swab	Yes	43761.45833	0.508105	F	White		Unknown	11:00:00 AM	CTRL	249178	0	37	14180	39	1544	1	4881	61	211	1	59	5	8	5445	0	1707	3	969	0	0	0	22	0	209	1	0	0	0	0	0	0	0	0	0
105-6mo	-10154	-105	Gerber	Bowtie_2	Swab	Yes	10/23/19	0.508105	F	White		Unknown	11:00:00 AM	CTRL	209160	0	14	3506	35	1539	1	4866	61	217	1	69	4	8	2347	0	1706	3	967	0	0	0	22	0	42	1	0	0	0	0	0	0	0	0	0
108-1mo	-11005	-106	Gerber	Bowtie_2	Swab	Yes	7/10/19	0.179677	M	White		Unknown	1:58:00 PM	CTRL	533570	0	37	11011	69	3571	6	11624	160	662	0	187	27	20	6664	7	3699	10	2488	0	0	0	70	0	100	5	0	0	0	0	0	1	0	0	0
110-1mo	-11006	-107	Gerber	Bowtie_2	Swab	Yes	7/17/19	0.181889	F	White		Unknown	9:21:00 AM	CTRL	427913	0	13	8431	47	3004	4	10233	123	506	2	145	21	31	4782	5	2924	4	1795	0	0	1	213	0	111	2	0	0	0	0	0	0	0	0	0
111-1mo	-11007	-108	Gerber	Bowtie_2	Swab	Yes	7/15/19	0.171653	F	White		Unknown	3:41:00 PM	CTRL	288068	0	50	5419	44	2128	4	5298	95	308	1	116	18	21	3177	3	2208	3	1312	0	0	0	110	0	47	1	0	0	0	0	0	0	0	0	0
115-1mo	-11008	-109	Gerber	Bowtie_2	Swab	Yes	7/15/19	0.100335	F	Black		Unknown	2:56:00 PM	CTRL	625192	0	28	11522	68	3877	6	13658	156	757	0	267	19	45	7685	13	4409	9	2735	0	0	0	85	0	160	4	0	0	0	0	0	0	0	0	0
142-1mo	-11011	-110	Gerber	Bowtie_2	Swab	Yes	11/5/19	0.0806336	F	White		Unknown	10:21:00 AM	CTRL	431423	0	53	5739	40	3299	2	13099	130	444	0	173	12	44	4832	14	2470	9	2239	0	0	0	125	0	175	0	0	0	0	0	0	0	0	0	0
145-1mo	-11012	-111	Gerber	Bowtie_2	Swab	Yes	11/8/19	0.0970396	M	Biracial		Unknown	10:04:00 AM	CTRL	228495	0	31	3469	35	1965	1	5939	85	207	2	90	9	8	1874	6	1295	3	910	0	0	0	147	0	42	0	0	0	0	0	0	0	0	0	0
146-1mo	-11013	-112	Gerber	Bowtie_2	Swab	Yes	11/18/19	0.0975076	M	White		Unknown	2:10:00 PM	CTRL	481031	0	29	5179	39	3036	4	11827	92	355	0	113	17	42	3649	22	1937	6	2095	0	0	0	105	0	147	0	0	0	0	0	0	0	0	0	0
158-1mo	-11016	-113	Gerber	Bowtie_2	Swab	Yes	1/13/20	0.0971081	M	Other		Unknown	10:40:00 AM	CTRL	269625	0	20	5512	30	3265	4	11044	62	368	0	156	8	7	2557	8	1616	2	1364	1	0	0	94	0	61	0	0	0	0	0	0	0	0	0	0
159-1mo	-11017	-114	Gerber	Bowtie_2	Swab	Yes	1/15/20	0.105738	M	White		Unknown	2:16:00 PM	CTRL	286788	0	15	5967	36	2640	1	9150	83	425	0	101	13	13	3306	5	2003	7	1437	0	0	0	110	0	50	1	0	0	0	0	0	0	0	0	0
162-1mo	-11018	-115	Gerber	Bowtie_2	Swab	Yes	1/29/20	0.122241	M	Black		Unknown	2:50:00 PM	CTRL	171740	0	22	1628	50	1083	4	2919	66	171	1	38	19	42	940	2	1067	2	724	1	0	0	50	0	29	0	0	0	0	0	0	0	0	0	0
166-1mo	-11019	-116	Gerber	Bowtie_2	Swab	Yes	1/30/20	0.0866724	F	White		Unknown	3:15:00 PM	CTRL	354268	0	13	6839	46	2463	2	9237	80	460	1	143	14	24	4509	3	2157	6	1835	0	0	0	89	0	104	0	0	0	0	0	0	0	0	0	0
175-1mo	-11020	-117	Gerber	Bowtie_2	Swab	Yes	3/5/20	0.0916267	M	Biracial		Unknown	10:39:00 AM	CTRL	574093	0	46	7087	75	3544	8	12574	181	562	1	210	30	48	5740	13	3214	7	3003	1	0	0	151	0	135	2	0	0	0	0	0	0	0	0	0
183-1mo	-11022	-118	Gerber	Bowtie_2	Swab	Yes	3/20/20	0.088613	M	White		Unknown	8:15:00 AM	CTRL	553537	0	95	6986	63	3360	9	8002	183	477	1	161	21	55	5300	8	3501	8	2464	0	0	0	197	0	126	1	0	0	0	0	0	0	0	0	0
189-1mo	-11023	-119	Gerber	Bowtie_2	Swab	Yes	4/17/20	0.109123	M	White		Unknown	7:55:00 PM	CTRL	849205	0	66	12311	178	6309	15	25942	289	1046	1	218	49	159	8429	27	5922	16	4127	0	0	0	190	0	243	1	0	0	0	0	0	0	0	0	0
191-1mo	-11024	-120	Gerber	Bowtie_2	Swab	Yes	4/13/20	0.0945205	M	White		Unknown	12:00:00 PM	CTRL	1182277	0	49	21853	113	7139	6	17902	291	1334	0	382	44	30	12293	23	6742	19	5115	1	0	0	809	0	293	4	0	0	0	0	1	0	0	0	0
213-1mo	10246	-121	Gerber	Bowtie_1	Swab	Yes	44133.49792	0.105474	F	White		Unknown	11:57:00 AM	CTRL	1273960	0	269	59529	132	6532	5	17103	274	1167	3	432	41	54	27776	16	7822	21	5215	0	0	0	213	0	1470	6	0	0	0	0	0	0	0	1	0
213-1mo	-10246	-121	Gerber	Bowtie_2	Swab	Yes	10/29/20	0.105474	F	White		Unknown	11:57:00 AM	CTRL	1078003	0	108	14694	118	6492	5	17053	274	1187	3	442	39	53	12742	16	7817	21	5187	0	0	0	212	0	329	6	0	0	0	0	0	0	0	0	0
219-1mo	10254	-122	Gerber	Bowtie_1	Swab	Yes	44172.52292	0.184994	F	Biracial		Unknown	12:33:00 PM	CTRL	125578	0	13	5845	5	752	1	3919	27	121	0	39	5	8	3028	2	677	3	906	0	0	2	16	0	239	1	0	0	0	0	0	0	0	1	0
219-1mo	-10254	-122	Gerber	Bowtie_2	Swab	Yes	12/7/20	0.184994	F	Biracial		Unknown	12:33:00 PM	CTRL	107099	0	5	1508	5	749	1	3911	27	121	0	38	3	8	1364	2	677	3	904	0	0	2	15	0	48	1	0	0	0	0	0	0	0	0	0
32-1mo	-11027	-123	Gerber	Bowtie_2	Swab	Yes	11/19/18	0.136986	M	Other		Unknown	2:10 PM	CTRL	623787	0	85	12925	99	5492	7	14280	210	819	1	214	22	50	7904	15	4931	6	2713	0	0	1	153	0	147	2	0	0	0	0	0	0	0	0	0
36-1mo	-11028	-124	Gerber	Bowtie_2	Swab	Yes	12/13/18	0.185245	F	Asian		Unknown	2:45:00 PM	CTRL	152895	0	16	1135	18	841	1	2143	57	99	0	26	8	17	1048	3	922	1	724	0	0	0	59	0	30	1	0	0	0	0	0	0	0	0	0
40-1mo	-11029	-125	Gerber	Bowtie_2	Swab	Yes	12/17/18	0.171075	F	Asian		Unknown	10:37:00 AM	CTRL	558734	0	43	9236	69	3728	6	11731	184	707	2	175	22	36	7081	21	3740	17	2733	0	0	1	357	0	142	2	0	0	0	0	0	0	0	0	0
43-1mo	-11030	-126	Gerber	Bowtie_2	Swab	Yes	12/5/18	0.124981	F	Other		Unknown	2:50:00 PM	CTRL	229058	0	15	3935	47	2387	2	7509	84	241	3	96	21	17	2458	3	1378	3	1115	0	0	0	103	0	54	1	0	0	0	0	0	0	0	0	0
45-1mo	-11031	-127	Gerber	Bowtie_2	Swab	Yes	11/29/18	0.105194	M	White		Unknown	9:30:00 AM	CTRL	406342	0	33	5028	61	2970	3	7696	128	422	2	154	24	35	3842	13	2518	8	2152	0	0	0	146	0	115	1	0	0	0	0	0	0	0	0	0
48-1mo	-11032	-128	Gerber	Bowtie_2	Swab	Yes	12/12/18	0.108446	M	White		Unknown	1:59:00 PM	CTRL	331387	0	21	4501	33	2475	0	6645	107	338	2	94	20	31	3318	11	2012	4	1684	0	0	0	61	0	118	1	0	0	0	0	0	0	0	0	0
49-1mo	-11033	-129	Gerber	Bowtie_2	Swab	Yes	12/12/18	0.0891819	M	Black		Unknown	1:14:00 PM	CTRL	297255	0	40	4389	69	2146	3	6679	155	283	0	113	25	26	2871	6	1988	1	1512	0	0	0	117	0	58	1	0	0	0	0	0	0	0	0	0
61-1mo	-11035	-130	Gerber	Bowtie_2	Swab	Yes	1/30/19	0.0889365	F	White		Unknown	11:05:00 AM	CTRL	161947	0	13	2003	22	1160	0	4093	32	138	1	62	11	13	1512	1	890	4	799	0	0	0	68	0	40	0	0	0	0	0	0	0	0	0	0
64-1mo	10297	-131	Gerber	Bowtie_1	Swab	Yes	43515.54028	0.0864117	M	White		Unknown	12:58:00 PM	CTRL	1007555	0	284	27876	140	6256	10	7536	176	665	3	197	48	98	14875	28	5556	22	5686	0	0	0	756	0	1314	7	0	0	0	0	0	0	0	1	0
64-1mo	-10297	-131	Gerber	Bowtie_2	Swab	Yes	2/19/19	0.0864117	M	White		Unknown	12:58:00 PM	CTRL	877739	0	93	7004	132	6222	10	7508	176	681	3	206	45	96	7192	28	5552	22	5665	0	0	0	749	0	362	7	0	0	0	0	0	0	0	0	0
67-1mo	-11037	-132	Gerber	Bowtie_2	Swab	Yes	3/27/19	0.157319	M	White		Unknown	10:07:00 AM	CTRL	159144	0	7	1299	22	906	0	1745	46	124	0	25	9	22	1360	2	893	2	657	0	0	0	27	0	36	1	0	0	0	0	0	0	0	0	0
73-1mo	-11039	-133	Gerber	Bowtie_2	Swab	Yes	3/29/19	0.102629	F	Asian		Unknown	11:02:00 AM	CTRL	357600	0	21	3616	63	2409	1	4478	153	296	0	60	5	34	3596	18	2818	6	1917	0	0	0	186	0	150	2	0	0	0	0	0	0	0	0	0
78-1mo	-11041	-144	Gerber	Bowtie_2	Swab	Yes	4/3/19	0.0859855	F	White		Unknown	9:14:00 AM	CTRL	314379	0	25	3385	25	2558	1	8380	69	284	0	93	17	32	2688	5	1700	2	1506	0	0	0	216	0	91	2	0	0	0	0	0	0	0	0	0
79-1mo	10312	-145	Gerber	Bowtie_1	Swab	Yes	43560.62847	0.0893931	M	White		Unknown	3:05:00 PM	CTRL	526075	0	164	20205	60	3217	1	10927	128	498	3	120	15	37	9139	6	3451	5	2261	0	0	0	188	0	454	4	0	0	0	0	0	0	0	0	0
79-1mo	-10312	-145	Gerber	Bowtie_2	Swab	Yes	4/5/19	0.0893931	M	White		Unknown	3:05:00 PM	CTRL	454197	0	47	5300	54	3202	1	10893	128	507	3	134	12	36	4119	5	3451	5	2254	0	0	0	189	0	113	4	0	0	0	0	0	0	0	0	0
84-1mo	-11042	-146	Gerber	Bowtie_2	Swab	Yes	5/7/19	0.168664	M	White		Unknown	1:30:00 PM	CTRL	267988	0	15	4192	37	2252	2	7439	73	262	1	84	18	18	2888	11	1527	3	1195	0	0	0	52	0	90	1	0	0	0	0	0	0	0	0	0
86-1mo	-11043	-147	Gerber	Bowtie_2	Swab	Yes	4/8/19	0.0778539	F	White		Unknown	10:00:00 AM	CTRL	572811	2	49	7739	59	4794	9	15971	159	619	0	206	20	43	6157	16	3570	9	3144	0	0	0	344	0	266	2	0	0	0	0	0	0	0	0	0
89-1mo	-11044	-148	Gerber	Bowtie_2	Swab	Yes	4/17/19	0.0986301	F	Biracial		Unknown	10:00 AM	CTRL	300886	0	22	2647	33	2017	3	6309	100	243	3	79	12	25	2550	8	1793	4	1820	1	0	0	54	0	95	0	0	0	0	0	0	0	0	0	0
91-1mo	-11045	-149	Gerber	Bowtie_2	Swab	Yes	4/30/19	0.102854	M	White		Unknown	1:00:00 PM	CTRL	636773	0	36	9363	26	4269	0	17541	168	791	1	249	20	27	7756	13	3754	6	3525	0	0	2	547	0	241	0	0	0	0	0	0	0	0	0	0
93-1mo	-11046	-150	Gerber	Bowtie_2	Swab	Yes	5/2/19	0.10312	F	Other		Unknown	3:20:00 PM	CTRL	413368	0	22	5492	48	2710	2	8895	130	554	0	116	15	22	3632	5	2264	4	2404	0	0	0	132	0	81	0	0	0	0	0	0	0	0	0	0
94-1mo	-11047	-151	Gerber	Bowtie_2	Swab	Yes	5/2/19	0.0999486	F	White		Unknown	11:33:00 AM	CTRL	419456	0	33	4687	62	2311	9	8685	130	378	3	101	24	96	3191	12	2270	9	2060	0	0	0	125	0	130	3	0	0	0	0	0	0	0	0	0
96-1mo	10330	-152	Gerber	Bowtie_1	Swab	Yes	43621.43681	0.176539	F	White		Unknown	10:29:00 AM	CTRL	686552	0	181	30184	93	3618	4	9663	163	570	3	214	49	49	13328	15	4704	9	2557	0	0	2	511	1	616	0	0	0	0	0	0	0	0	0	0
96-1mo	-10330	-152	Gerber	Bowtie_2	Swab	Yes	6/5/19	0.176539	F	White		Unknown	10:29:00 AM	CTRL	575266	0	69	7632	87	3601	4	9632	163	587	3	221	39	48	6013	15	4702	8	2547	0	0	2	509	0	156	0	0	0	0	0	0	0	0	0	0
98-1mo	-11048	-153	Gerber	Bowtie_2	Swab	Yes	5/3/19	0.0821918	M	White		Unknown	11:20 AM	CTRL	292456	0	131	4008	65	3394	0	7700	111	370	2	135	18	62	2559	7	2046	4	1547	0	0	0	77	0	65	1	0	0	0	0	0	0	0	0	0
bl0119	-2001	-2001	TBI	Bowtie_1	Swab	Yes	9/12/17	29	M	White	21.8987	Unknown	Unknown	CTRL	519813	0	8	33504	71	33347	1	33573	144	518	1	82	9	83	10985	7	6092	13	6087	0	62	0	173	0	3	0	0	0	0	0	0	0	0	0	0
bl0121	-2002	-2002	TBI	Bowtie_1	Swab	Yes	9/12/17	35	F	Unknown	23.7747	Unknown	Unknown	CTRL	411623	0	16	22192	62	22089	0	22239	101	382	1	76	11	69	8732	14	5088	1	5095	0	21	0	134	0	0	0	0	0	0	0	0	0	0	0	0
bl0122	-2003	-2003	TBI	Bowtie_1	Swab	Yes	9/12/17	32	M	Black	32.9453	Unknown	Unknown	CTRL	450598	0	5	27914	29	27768	1	27941	111	324	0	66	7	63	11032	3	4930	3	4928	0	65	0	131	0	0	0	0	0	0	1	0	1	0	0	0
bl0123	-2004	-2004	TBI	Bowtie_1	Swab	Yes	9/12/17	35	M	White	27.9765	Unknown	Unknown	CTRL	186393	0	0	13863	16	13796	0	13885	46	208	0	51	1	10	3960	5	1862	0	1849	0	11	0	34	1	2	0	0	0	0	0	0	0	0	0	0
bl0125	-2005	-2005	TBI	Bowtie_1	Swab	Yes	9/12/17	26	F	Unknown	24.0283	Unknown	Unknown	CTRL	434265	0	8	30972	30	30840	1	31015	93	488	0	97	4	32	9432	2	5644	3	5637	0	90	0	85	0	0	0	0	0	0	0	0	0	0	0	0
bl0129	-2006	-2006	TBI	Bowtie_1	Swab	Yes	9/12/17	24	M	White	26.7763	Unknown	Unknown	CTRL	436150	0	19	25963	62	25852	2	26015	118	351	0	72	12	66	8811	8	3960	6	3948	0	53	0	122	0	3	0	0	0	0	0	0	1	0	0	0
bl0131	-2007	-2007	TBI	Bowtie_1	Swab	Yes	9/12/17	28	M	White	25.1019	Unknown	Unknown	CTRL	701451	0	10	48917	60	48647	1	48964	139	802	3	243	13	61	16752	12	7210	19	7202	1	54	0	191	0	0	0	0	0	0	0	0	0	0	0	0
bl0132	-2008	-2008	TBI	Bowtie_1	Swab	Yes	11/20/17	32	M	Unknown	25.37	Unknown	Unknown	CTRL	606277	0	14	41010	83	40849	3	41086	170	639	0	129	16	93	11313	2	6848	13	6817	0	14	0	70	1	0	0	0	0	0	0	0	0	0	0	0
bl0133	-2009	-2009	TBI	Bowtie_1	Swab	Yes	11/20/17	24	M	White	28.9808	Unknown	Unknown	CTRL	696819	0	10	65529	73	65191	0	65608	163	946	1	157	13	39	16371	3	7647	4	7601	0	69	0	86	1	1	0	0	0	0	0	0	0	0	0	0
bl0134	-2010	-2010	TBI	Bowtie_1	Swab	Yes	11/20/17	33	M	White	25.968	Unknown	Unknown	CTRL	401774	0	8	18857	38	18800	0	18894	110	296	0	61	10	64	4808	6	3477	4	3475	0	43	0	48	0	0	0	0	0	0	0	0	0	0	0	0
bl0135	-2011	-2011	TBI	Bowtie_1	Swab	Yes	11/20/17	39	M	White	30.4066	Unknown	Unknown	CTRL	214833	0	15	9733	38	9718	0	9764	76	117	0	25	7	43	1217	1	1713	8	1701	0	27	0	44	1	0	0	0	0	0	0	0	0	0	0	0
bl0136	-2012	-2012	TBI	Bowtie_1	Swab	Yes	11/20/17	27	M	Black	25.0878	Unknown	Unknown	CTRL	1090148	0	37	62138	165	61825	4	62240	259	965	1	148	18	147	17045	11	8127	11	8082	0	25	0	197	2	0	0	0	0	0	0	0	0	0	0	0
bl0137	-2013	-2013	TBI	Bowtie_1	Swab	Yes	11/20/17	35	M	White	25.8402	Unknown	Unknown	CTRL	279090	0	4	19589	18	19513	1	19623	84	314	0	65	2	28	3783	0	1959	3	1950	0	7	0	29	0	0	0	0	0	0	0	0	0	0	0	0
bl0139	-2014	-2014	TBI	Bowtie_1	Swab	Yes	11/20/17	31	M	White	26.1497	Unknown	Unknown	CTRL	166095	0	0	6424	10	6412	0	6452	62	149	1	41	2	25	1694	3	1758	5	1750	0	26	0	14	3	0	0	0	0	0	0	0	0	0	0	3
bl0142	-2015	-2015	TBI	Bowtie_1	Swab	Yes	11/20/17	26	M	Unknown	25.6925	Unknown	Unknown	CTRL	202113	0	4	10564	20	10528	1	10582	47	182	1	39	6	27	3374	0	1884	3	1877	0	3	0	26	0	0	0	1	0	0	0	0	0	0	0	0
bl0143	-2016	-2016	TBI	Bowtie_1	Swab	Yes	11/20/17	30	M	White	24.6589	Unknown	Unknown	CTRL	88283	0	3	1123	17	1117	0	1128	35	12	0	0	2	6	338	0	467	1	470	2	5	0	19	2	0	0	0	0	0	0	0	0	0	0	0
bl0144	-2017	-2017	TBI	Bowtie_1	Swab	Yes	11/20/17	32	M	Unknown	28.0323	Unknown	Unknown	CTRL	496905	0	24	24897	77	24808	4	24953	136	286	0	67	16	109	6719	3	4426	10	4395	0	24	0	111	1	0	0	0	0	0	1	0	1	0	0	0
bl0145	-2018	-2018	TBI	Bowtie_1	Swab	Yes	11/20/17	24	M	White	30.2409	Unknown	Unknown	CTRL	239725	0	8	13632	26	13550	1	13662	70	164	0	32	7	24	3503	1	1605	1	1599	0	34	0	30	0	0	0	0	0	0	0	0	0	0	0	0
bl0146	-2019	-2019	TBI	Bowtie_1	Swab	Yes	11/20/17	32	M	White	31.5633	Unknown	Unknown	CTRL	352193	0	10	18797	37	18685	1	18841	131	337	0	81	9	57	5261	4	3988	6	3982	0	62	0	54	0	0	0	0	0	0	0	0	0	0	0	0
bl0147	-2020	-2020	TBI	Bowtie_1	Swab	Yes	11/20/17	24	M	White	26.9516	Unknown	Unknown	CTRL	148021	0	5	4806	26	4797	0	4827	59	86	0	17	3	21	1100	3	1238	8	1240	0	25	0	13	0	0	0	0	0	0	0	0	0	0	0	0
bl0149	-2021	-2021	TBI	Bowtie_1	Swab	Yes	11/20/17	29	M	White	25.0568	Unknown	Unknown	CTRL	747774	0	23	60236	94	59823	3	60325	199	767	2	177	21	94	13724	7	6452	4	6405	0	94	0	73	0	0	1	0	0	0	0	1	0	0	0	0
bl0150	-2022	-2022	TBI	Bowtie_1	Swab	Yes	11/20/17	28	M	White	33.36	Unknown	Unknown	CTRL	694648	0	16	52309	102	51972	3	52382	172	605	0	138	14	87	13466	2	6523	11	6491	0	132	0	78	0	1	0	1	0	0	0	0	2	0	0	0
bl0151	-2023	-2023	TBI	Bowtie_1	Swab	Yes	11/20/17	25	M	Black	30.7129	Unknown	Unknown	CTRL	49805	0	5	1929	6	1919	0	1936	17	34	0	10	1	3	498	0	395	1	396	0	21	0	8	0	0	0	0	0	0	1	0	0	0	0	0
nyit002	-2024	-2024	TBI	Bowtie_1	Swab	Yes	9/21/18	19.0548	F	Unknown	24.7972	Unknown	9:56 AM	CTRL	458010	3	11	22581	69	22349	0	22648	178	632	0	142	9	42	6253	0	4175	8	4142	0	17	0	176	0	0	0	1	0	0	1	0	0	0	0	0
nyit003	-2025	-2025	TBI	Bowtie_1	Swab	Yes	9/21/18	18.7454	F	Unknown	21.1599	Unknown	9:55 AM	CTRL	123788	0	1	2836	17	2822	0	2849	62	109	0	31	5	9	678	1	889	3	884	0	11	0	29	2	0	0	2	0	0	0	0	0	0	0	1
nyit005	-2026	-2026	TBI	Bowtie_1	Swab	Yes	9/21/18	20.8919	F	Unknown	22.8603	Unknown	9:57 AM	CTRL	332934	0	8	26755	68	26560	1	26829	66	517	1	188	11	48	5592	1	3066	1	3033	0	20	0	60	0	0	0	0	0	0	0	0	0	0	0	0
nyit006	-2027	-2027	TBI	Bowtie_1	Swab	Yes	9/21/18	18.3347	F	Unknown	22.8603	Unknown	9:52 AM	CTRL	516029	4	34	29703	101	29401	1	29769	226	733	1	226	11	88	7396	0	5166	4	5126	0	46	0	137	0	0	0	0	0	0	0	0	0	0	0	0
nyit009	-2028	-2028	TBI	Bowtie_1	Swab	Yes	9/21/18	24.5388	F	Unknown	20.8958	Unknown	10:06 AM	CTRL	257322	3	2	14007	47	13887	0	14062	112	350	0	120	4	13	2867	1	1732	0	1717	2	39	0	51	1	1	1	1	0	0	0	0	0	0	0	0
nyit010	-2029	-2029	TBI	Bowtie_1	Swab	Yes	9/21/18	19.1698	F	Unknown	21.9459	Unknown	10:00 AM	CTRL	329995	0	9	16690	71	16568	1	16752	154	340	0	108	11	58	4276	0	3123	2	3114	0	26	0	100	0	0	0	0	0	0	3	0	0	0	0	1
nyit012	-2030	-2030	TBI	Bowtie_1	Swab	Yes	9/21/18	18.8605	F	Unknown	22.5941	Unknown	10:45 AM	CTRL	609070	0	45	29036	227	28863	8	29147	280	751	0	210	36	175	6373	3	6378	7	6368	0	31	0	91	0	0	0	1	0	0	0	0	0	0	0	0
nyit013	-2031	-2031	TBI	Bowtie_1	Swab	Yes	9/21/18	18.718	F	Unknown	21.6115	Unknown	9:48 AM	CTRL	199915	0	3	17610	30	17475	0	17677	60	329	0	121	1	39	2366	1	1537	3	1531	0	28	0	31	0	0	0	0	0	0	0	1	0	0	0	0
nyit015	-2032	-2032	TBI	Bowtie_1	Swab	Yes	9/21/18	19.2027	F	Unknown	23.4351	Unknown	10:45 AM	CTRL	343812	0	6	19797	82	19623	1	19865	171	502	1	137	11	26	4771	0	3067	4	3057	0	14	0	77	1	0	1	2	0	0	0	0	1	0	0	0
nyit018	-2033	-2033	TBI	Bowtie_1	Swab	Yes	9/21/18	18.5949	F	Unknown	20.5957	Unknown	10:28 AM	CTRL	419669	0	9	32611	76	32361	1	32725	253	772	6	265	1	10	7073	0	4225	6	4176	0	10	0	30	0	0	0	1	0	0	0	0	0	0	0	0
nyit019	-2034	-2034	TBI	Bowtie_1	Swab	Yes	10/2/18	22.2577	F	Unknown	22.8603	Unknown	6:00 AM	CTRL	1539540	1	14	119006	140	117931	4	119378	285	2935	0	783	34	141	22122	2	15182	12	15094	4	106	0	291	1	0	0	2	0	0	0	0	0	0	0	1
nyitlax19005a	-2035	-2035	TBI	Bowtie_1	Swab	Yes	1/22/19	20.448	M	White	22.5941	Unknown	6:38 AM	CTRL	633843	0	6	55485	78	55196	2	55540	138	801	1	162	26	60	12886	1	5530	8	5483	0	54	0	66	0	0	0	0	0	0	0	0	0	0	0	0
nyitlax19006a	-2036	-2036	TBI	Bowtie_1	Swab	Yes	1/22/19	21.0068	M	White	29.6819	Unknown	9:00 AM	CTRL	853771	0	25	63674	141	63340	0	63760	188	827	0	243	31	185	16473	2	7876	12	7846	0	29	0	126	0	1	0	0	0	0	0	0	0	0	0	0
nyitlax19007a	-2037	-2037	TBI	Bowtie_1	Swab	Yes	1/22/19	20.6424	M	White	24.3636	Unknown	6:47 AM	CTRL	397246	0	8	20690	47	20593	1	20738	125	377	1	121	8	40	4945	1	3432	4	3425	0	38	0	102	1	0	0	0	0	0	0	0	0	0	0	0
nyitlax19008a	-2038	-2038	TBI	Bowtie_1	Swab	Yes	1/29/19	20.5245	M	White	23.0859	Unknown	5:08 AM	CTRL	790888	0	8	55620	94	55275	3	55715	148	1202	0	294	13	70	12969	2	7143	3	7105	0	22	0	51	0	0	0	0	0	0	0	0	0	0	0	0
nyitlax19011a	-2039	-2039	TBI	Bowtie_1	Swab	Yes	1/22/19	21.7078	M	White	22.9551	Unknown	9:17 AM	CTRL	86854	0	1	7778	18	7738	0	7791	18	120	0	15	3	11	1456	0	717	0	709	0	13	0	10	0	0	0	0	0	0	0	0	0	0	0	0
nyitlax19014a	-2040	-2040	TBI	Bowtie_1	Swab	Yes	1/22/19	19.5062	M	White	24.4051	Unknown	6:35 AM	CTRL	431376	0	14	31068	69	30933	2	31109	98	373	3	119	9	48	6154	1	3612	5	3594	0	52	0	44	0	0	0	0	0	0	0	0	0	0	0	0
nyitlax19017a	-2041	-2041	TBI	Bowtie_1	Swab	Yes	1/22/19	19.7638	M	White	25.0647	Unknown	8:32 AM	CTRL	206732	0	6	14396	19	14319	1	14427	67	262	0	47	5	18	4673	2	2451	2	2437	0	6	0	13	0	0	0	0	0	0	0	0	0	0	0	0
nyitlax19018a	-2042	-2042	TBI	Bowtie_1	Swab	Yes	1/22/19	19.928	M	White	26.6288	Unknown	8:38 AM	CTRL	219836	0	0	17553	21	17474	0	17581	62	369	0	86	3	18	4167	2	2139	0	2141	0	17	0	6	0	0	0	0	0	0	0	0	0	0	0	0
nyitlax19020a	-2043	-2043	TBI	Bowtie_1	Swab	Yes	1/22/19	22.2141	M	Unknown	28.5822	Unknown	7:52 AM	CTRL	403626	0	9	29326	63	29208	1	29379	134	548	0	108	9	37	6336	0	4437	7	4426	0	15	0	29	0	0	0	0	0	0	0	0	0	0	0	0
nyitlax19021a	-2044	-2044	TBI	Bowtie_1	Swab	Yes	1/22/19	21.4832	M	Unknown	28.9719	Unknown	8:30 AM	CTRL	190878	0	8	8994	45	8946	1	9005	88	168	1	30	5	24	2187	0	1521	4	1516	0	25	0	27	0	2	0	0	0	0	0	0	0	0	0	0
nyitlax19022a	-2045	-2045	TBI	Bowtie_1	Swab	Yes	1/22/19	19.9499	M	Asian	22.1487	Unknown	8:36 AM	CTRL	141565	0	6	7639	27	7619	0	7651	49	116	1	27	5	28	1760	0	1148	1	1146	0	16	0	28	0	0	0	0	0	0	0	0	0	0	0	0
nyitlax19023b	-2046	-2046	TBI	Bowtie_1	Swab	Yes	4/9/19	18.6855	M	Unknown	23.7455	Unknown	Unknown	CTRL	195942	0	7	10439	23	10372	1	10448	57	178	0	47	4	22	3205	0	1712	2	1702	0	11	0	42	0	0	0	0	0	0	0	0	0	0	0	0
nyitlax19025a	-2047	-2047	TBI	Bowtie_1	Swab	Yes	1/22/19	21.5844	M	Unknown	22.8049	Unknown	8:07 AM	CTRL	572764	0	24	38239	62	38046	0	38278	156	639	1	126	11	120	9372	0	4996	8	4987	0	20	0	84	0	1	0	0	0	0	0	0	0	0	0	1
nyitlax19028a	-2048	-2048	TBI	Bowtie_1	Swab	Yes	3/1/19	18.8657	M	Unknown	20.3414	Unknown	8:22 AM	CTRL	157096	0	4	6485	12	6446	0	6492	61	153	0	20	6	15	1727	0	1200	2	1201	0	24	0	45	0	0	0	0	0	0	0	0	0	0	0	0
nyitlax19029a	-2049	-2049	TBI	Bowtie_1	Swab	Yes	1/22/19	18.9917	M	White	27.6121	Unknown	8:57 AM	CTRL	233669	0	6	9695	30	9655	1	9713	77	175	1	38	4	22	2824	1	2049	1	2040	0	29	0	47	0	1	0	0	1	0	0	0	0	0	0	0
nyitlax19030a	-2050	-2050	TBI	Bowtie_1	Swab	Yes	1/22/19	18.2469	M	Unknown	22.887	Unknown	8:01 AM	CTRL	372135	0	2	29541	73	29422	0	29573	127	428	0	95	11	52	5525	1	2973	0	2965	0	47	0	39	0	0	0	0	0	0	0	0	2	0	0	0
nyitlax19031a	-2051	-2051	TBI	Bowtie_1	Swab	Yes	1/22/19	18.9753	M	Unknown	26.9952	Unknown	8:49 AM	CTRL	280440	0	6	19789	21	19701	0	19827	57	340	0	73	4	20	4071	1	2639	0	2623	0	18	0	28	2	0	0	0	0	0	0	0	0	0	0	0
tbic002a	-2052	-2052	TBI	Bowtie_1	Swab	Yes	10/9/18	22.4633	M	White	27.9765	Unknown	8:12 AM	CTRL	116662	0	0	10599	11	10573	0	10615	22	139	0	35	4	8	1656	0	989	0	983	0	5	0	17	0	0	0	0	0	0	0	0	0	0	0	0
tbic003a	-2053	-2053	TBI	Bowtie_1	Swab	Yes	10/9/18	24.6974	M	White	26.4439	Unknown	8:10 AM	CTRL	320580	0	4	18173	41	18060	0	18214	91	450	0	111	5	28	5087	1	4055	1	4038	0	20	0	23	0	0	0	0	0	0	0	0	0	0	0	0
tbic004b	-2054	-2054	TBI	Bowtie_1	Swab	Yes	2/6/19	22.636	M	White	27.1219	Unknown	Unknown	CTRL	890689	0	22	72502	132	71903	2	72596	154	782	4	297	21	162	18372	5	7544	10	7455	0	42	0	126	0	0	0	0	0	0	0	0	0	0	0	0
tbic006a	-2055	-2055	TBI	Bowtie_1	Swab	Yes	10/9/18	20.9905	F	White	25.0878	Unknown	10:00 AM	CTRL	260266	0	1	30404	31	30150	0	30441	62	449	0	160	1	2	6250	1	2560	2	2527	0	2	0	15	0	0	0	0	0	0	0	0	0	0	0	0
tbic007a	-2056	-2056	TBI	Bowtie_1	Swab	Yes	10/9/18	21.3491	M	White	25.9014	Unknown	Unknown	CTRL	532897	0	9	45187	56	45002	0	45245	105	800	0	168	10	33	8710	0	4256	1	4244	0	21	0	18	0	0	0	0	0	0	0	0	0	0	0	0
tbic008a	-2057	-2057	TBI	Bowtie_1	Swab	Yes	10/9/18	20.9001	M	White	27.2592	Unknown	9:09 AM	CTRL	304869	0	9	23316	38	23154	1	23361	86	267	1	110	12	55	5082	1	3131	1	3105	0	21	0	72	0	0	0	0	0	0	0	0	0	0	0	0
tbic009a	-2058	-2058	TBI	Bowtie_1	Swab	Yes	10/9/18	21.7489	M	White	23.0859	Unknown	9:35 AM	CTRL	318023	0	32	14931	85	14867	2	14955	88	215	1	63	19	181	3845	3	2842	0	2828	0	23	0	46	1	0	0	0	0	0	1	0	0	0	0	0
tbic010a	-2059	-2059	TBI	Bowtie_1	Swab	Yes	10/9/18	18.7017	F	White	24.1413	Unknown	10:36 AM	CTRL	149475	0	0	12850	30	12788	1	12870	60	196	0	83	6	11	2438	0	1430	2	1412	0	23	0	9	1	0	0	0	0	0	0	0	0	0	0	0
tbic011a	-2060	-2060	TBI	Bowtie_1	Swab	Yes	10/9/18	18.8139	F	Black	20.1733	Unknown	10:08 AM	CTRL	371650	0	9	29887	57	29699	3	29952	110	251	0	128	8	24	6553	1	2988	2	2961	0	26	0	30	0	0	0	0	0	0	0	0	2	0	0	0
tbic012b	-2061	-2061	TBI	Bowtie_1	Swab	Yes	2/5/19	18.8712	F	Black	22.887	Unknown	Unknown	CTRL	1205396	0	6	138908	116	137911	4	139136	206	1909	0	581	22	77	24475	0	11419	5	11328	0	17	0	52	0	1	0	0	0	0	0	0	1	0	0	0
tbic013a	-2062	-2062	TBI	Bowtie_1	Swab	Yes	10/22/18	20.6013	M	White	22.518	Unknown	6:00 AM	CTRL	32862	0	0	2882	10	2876	0	2890	18	38	0	9	0	3	488	0	250	0	244	0	5	0	0	0	0	0	0	0	0	0	0	0	0	0	0
tbic014a	-2063	-2063	TBI	Bowtie_1	Swab	Yes	10/22/18	19.2955	F	Black	26.5684	Unknown	8:15 AM	CTRL	50788	0	1	2659	13	2640	0	2664	19	39	0	10	4	2	530	0	255	0	250	0	4	0	2	0	2	0	0	0	0	0	0	0	0	0	0
tbic015a	-2064	-2064	TBI	Bowtie_1	Swab	Yes	10/22/18	21.5708	F	Black	22.1487	Unknown	8:40 AM	CTRL	89367	0	0	8734	5	8683	0	8744	19	135	0	25	1	2	1933	0	672	0	664	0	16	0	9	0	0	0	0	0	0	0	0	0	0	0	0
tbic016a	-2065	-2065	TBI	Bowtie_1	Swab	Yes	10/22/18	22.1405	M	White	24.7072	Unknown	11:00 AM	CTRL	150159	0	0	19553	13	19420	0	19582	18	318	0	107	3	2	2310	0	1113	0	1097	0	18	0	2	0	0	0	0	0	0	0	0	0	0	0	0
tbic017a	-2066	-2066	TBI	Bowtie_1	Swab	Yes	10/22/18	22.7566	M	Biracial	22.723	Unknown	11:30 AM	CTRL	144733	0	8	14943	19	14814	1	14967	44	267	1	64	0	36	3248	0	1446	0	1440	0	0	0	11	0	0	0	0	0	0	0	0	0	0	0	0
tbic018a	-2067	-2067	TBI	Bowtie_1	Swab	Yes	11/29/18	19.3444	M	White	23.6724	Unknown	4:29 AM	CTRL	767709	0	17	56532	81	56102	1	56616	147	763	1	335	23	115	15003	3	6903	9	6836	0	48	0	146	1	0	0	0	0	0	0	0	2	0	0	0
tbic019a	-2068	-2068	TBI	Bowtie_1	Swab	Yes	11/29/18	19.5552	M	White	25.1019	Unknown	4:30 AM	CTRL	257160	0	6	13467	45	13370	0	13496	73	227	0	92	9	34	4919	3	2611	3	2595	0	24	0	33	1	0	0	0	0	0	0	0	0	0	0	0
tbic020a	-2069	-2069	TBI	Bowtie_1	Swab	Yes	11/29/18	21.3705	M	White	24.3898	Unknown	5:04 AM	CTRL	67542	0	1	6425	10	6382	0	6437	14	106	1	32	0	5	915	0	763	1	758	0	2	0	4	0	0	0	0	0	0	0	0	0	0	0	0
tbic021a	-2070	-2070	TBI	Bowtie_1	Swab	Yes	11/29/18	21.9838	M	White	24.4097	Unknown	5:00 AM	CTRL	76242	0	0	8534	8	8466	0	8548	28	181	0	59	1	1	1829	0	883	0	880	0	0	0	3	0	0	0	0	0	0	0	0	0	0	0	0
tbic022a	-2071	-2071	TBI	Bowtie_1	Swab	Yes	11/29/18	19.5307	M	White	27.4951	Unknown	5:39 AM	CTRL	520897	0	6	37795	67	37523	0	37847	134	483	3	118	8	54	10619	4	5168	1	5140	0	34	0	59	0	0	0	0	0	0	0	0	0	0	0	0
tbic023a	-2072	-2072	TBI	Bowtie_1	Swab	Yes	11/29/18	18.148	F	White	23.109	Unknown	5:30 AM	CTRL	179037	0	0	21904	34	21734	0	21939	48	256	1	70	7	10	2939	0	1168	0	1157	0	14	0	7	0	0	0	0	0	0	0	0	0	0	0	0
tbic024a	-2073	-2073	TBI	Bowtie_1	Swab	Yes	11/29/18	19.936	M	White	25.6757	Unknown	6:16 AM	CTRL	885939	0	14	67623	95	67246	2	67677	151	946	1	233	9	80	19479	1	8163	10	8092	0	41	0	152	0	1	0	0	0	0	0	0	3	0	0	0
tbic025a	-2074	-2074	TBI	Bowtie_1	Swab	Yes	11/29/18	21.2638	F	White	21.9247	Unknown	6:00 AM	CTRL	256231	0	0	29802	31	29526	0	29854	62	430	1	102	4	6	5446	1	2054	0	2025	0	3	0	11	0	0	0	0	0	0	0	0	0	0	0	0
tbic026a	-2075	-2075	TBI	Bowtie_1	Swab	Yes	11/29/18	18.8357	F	White	24.9586	Unknown	9:12 AM	CTRL	230430	0	7	19091	38	18918	0	19112	49	172	0	51	5	41	4670	0	2077	2	2053	0	14	0	30	0	0	0	0	0	0	0	0	0	0	0	0
tbic027a	-2076	-2076	TBI	Bowtie_1	Swab	Yes	11/29/18	20.7656	M	White	25.8245	Unknown	6:30 AM	CTRL	94713	0	0	7213	11	7164	0	7233	34	116	0	56	1	1	1266	0	797	2	796	0	3	0	2	0	0	0	0	0	0	0	0	0	0	0	0
tbic028a	-2077	-2077	TBI	Bowtie_1	Swab	Yes	11/29/18	21.1958	F	White	21.9247	Unknown	9:59 AM	CTRL	70547	0	0	3951	12	3930	1	3954	19	50	0	9	4	9	1013	0	628	0	623	0	4	0	14	0	0	0	1	0	0	0	0	0	0	0	0
tbic029a	-2078	-2078	TBI	Bowtie_1	Swab	Yes	11/29/18	18.6166	F	White	20.8031	Unknown	9:00 AM	CTRL	206535	0	2	21753	23	21591	0	21792	51	291	0	82	2	8	3862	0	1678	1	1662	0	21	0	11	0	0	0	2	0	0	0	0	1	0	0	0
tbic030a	-2079	-2079	TBI	Bowtie_1	Swab	Yes	11/29/18	18.9508	M	White	27.0435	Unknown	10:31 AM	CTRL	374702	0	21	19882	89	19730	1	19926	156	229	2	72	20	98	5270	2	3328	2	3296	0	10	0	53	1	0	0	0	0	0	0	0	0	0	0	0
tbic031a	-2080	-2080	TBI	Bowtie_1	Swab	Yes	11/29/18	20.2266	F	White	27.4609	Unknown	9:30 AM	CTRL	95883	0	2	9811	20	9736	0	9826	28	149	0	68	0	5	1309	0	622	0	621	0	9	0	4	0	0	0	0	0	0	0	0	0	0	0	0
tbic032a	-2081	-2081	TBI	Bowtie_1	Swab	Yes	11/30/18	22.2931	M	White	24.4097	Unknown	4:30 AM	CTRL	196771	0	0	8205	19	8170	1	8243	40	90	0	28	4	11	1692	0	1132	1	1136	0	18	0	10	0	0	0	0	0	0	0	0	0	0	0	0
tbic033a	-2082	-2082	TBI	Bowtie_1	Swab	Yes	11/29/18	21.1766	F	White	19.7375	Unknown	9:30 AM	CTRL	145743	0	1	12715	19	12582	0	12726	31	176	0	51	2	4	2448	0	1238	2	1225	0	3	0	8	0	0	0	0	0	0	2	0	0	0	0	0
tbic034a	-2083	-2083	TBI	Bowtie_1	Swab	Yes	11/30/18	20.1165	F	White	25.7446	Unknown	4:37 AM	CTRL	288315	0	4	31917	37	31774	0	31954	42	335	0	95	4	24	5573	1	2279	2	2254	0	41	0	27	0	0	0	0	0	0	0	0	0	0	0	0
tbic035a	-2084	-2084	TBI	Bowtie_1	Swab	Yes	11/29/18	22.1843	M	White	27.1219	Unknown	10:30 AM	CTRL	176828	0	5	21371	14	21208	0	21410	42	317	0	82	3	5	3711	0	1717	1	1706	0	13	0	8	0	0	0	0	0	0	0	0	0	0	0	0
tbic036a	-2085	-2085	TBI	Bowtie_1	Swab	Yes	11/30/18	21.7073	F	White	22.7077	Unknown	5:02 AM	CTRL	246743	0	1	30929	28	30682	0	30976	59	356	0	88	3	24	4896	1	2155	0	2134	0	15	0	12	0	1	0	0	0	0	0	0	0	0	0	0
tbic037a	-2086	-2086	TBI	Bowtie_1	Swab	Yes	11/30/18	22.7586	M	White	26.1497	Unknown	5:00 AM	CTRL	108852	0	0	8975	11	8906	0	8991	28	151	1	45	2	0	2535	0	1095	2	1093	0	9	0	3	1	0	0	0	0	0	0	0	0	0	0	0
tbic038a	-2087	-2087	TBI	Bowtie_1	Swab	Yes	11/30/18	21.5677	F	White	22.1487	Unknown	5:30 AM	CTRL	651717	0	5	77175	80	76499	1	77252	105	868	0	255	17	70	16201	1	6418	0	6365	0	9	0	67	1	0	0	0	0	0	0	0	0	0	0	0
tbic039a	-2088	-2088	TBI	Bowtie_1	Swab	Yes	11/30/18	22.9695	M	White	25.6757	Unknown	5:30 AM	CTRL	91072	0	1	8847	7	8783	1	8860	17	117	0	28	0	2	1555	0	763	2	761	0	0	0	7	0	0	0	0	0	0	0	0	0	0	0	0
tbic040a	-2089	-2089	TBI	Bowtie_1	Swab	Yes	11/30/18	20.5876	F	White	24.208	Unknown	5:58 AM	CTRL	278971	0	2	40786	21	40454	1	40827	69	486	0	106	1	15	7205	1	2785	0	2754	0	25	0	4	0	0	0	0	0	0	0	0	0	0	0	0
tbic041a	-2090	-2090	TBI	Bowtie_1	Swab	Yes	11/30/18	19.3939	F	White	21.9247	Unknown	6:30 AM	CTRL	35677	0	0	4370	5	4363	0	4385	13	63	0	32	1	0	407	0	217	1	218	0	5	0	0	0	0	0	0	0	0	0	0	0	0	0	0
tbic042a	-2091	-2091	TBI	Bowtie_1	Swab	Yes	11/30/18	19.55	F	White	25.0568	Unknown	6:27 AM	CTRL	725490	0	6	67624	64	67233	2	67706	145	878	0	221	12	53	10788	1	5319	4	5288	0	83	0	41	0	0	0	0	0	0	0	0	1	0	0	0
tbic043a	-2092	-2092	TBI	Bowtie_1	Swab	Yes	11/30/18	19.1914	M	White	25.359	Unknown	7:00 AM	CTRL	135450	0	1	11703	20	11642	1	11724	43	170	0	60	1	6	1561	0	881	0	878	0	11	0	4	0	0	0	0	0	0	0	0	0	0	0	0
tbic044a	-2093	-2093	TBI	Bowtie_1	Swab	Yes	11/30/18	22.7616	M	White	26.5418	Unknown	6:58 AM	CTRL	159071	0	1	12609	31	12562	0	12630	60	193	0	34	7	15	3815	1	2026	1	2024	0	2	0	11	0	0	0	0	0	0	0	0	0	0	0	0
tbic045a	-2094	-2094	TBI	Bowtie_1	Swab	Yes	11/30/18	19.9799	F	White	25.8456	Unknown	7:30 AM	CTRL	211874	0	0	25269	18	25129	1	25309	38	415	0	101	3	4	3697	0	1466	0	1463	0	72	0	6	0	0	0	0	0	0	0	0	0	0	0	0
tbic046a	-2095	-2095	TBI	Bowtie_1	Swab	Yes	11/30/18	21.9951	F	White	24.0466	Unknown	8:01 AM	CTRL	972710	0	3	113711	104	113081	4	113815	236	963	0	360	19	82	15913	1	5846	10	5794	2	211	0	78	0	0	0	0	0	0	0	0	0	0	0	0
tbic047a	-2096	-2096	TBI	Bowtie_1	Swab	Yes	11/30/18	20.0375	F	White	20.5244	Unknown	8:00 AM	CTRL	163583	0	0	16518	15	16460	0	16556	37	262	0	99	0	2	2462	0	1200	3	1200	0	12	0	8	0	0	0	0	0	0	0	0	0	0	0	0
tbic048a	-2097	-2097	TBI	Bowtie_1	Swab	Yes	11/30/18	20.3852	F	White	20.9851	Unknown	Unknown	CTRL	1312709	0	22	102718	211	102221	4	102882	363	1372	2	367	36	160	19276	6	11372	11	11311	0	117	0	124	1	0	0	0	0	0	0	0	1	0	0	1
tbic049a	-2098	-2098	TBI	Bowtie_1	Swab	Yes	11/30/18	20.6098	F	White	21.4104	Unknown	8:30 AM	CTRL	112193	0	0	8643	20	8611	2	8659	44	110	1	53	4	5	1296	0	796	0	788	0	6	0	3	0	0	0	0	1	0	0	0	0	0	0	0
tbic050a	-2099	-2099	TBI	Bowtie_1	Swab	Yes	11/30/18	20.336	M	Unknown	26.4439	Unknown	8:32 AM	CTRL	80977	0	1	5920	13	5916	1	5952	13	72	0	17	1	3	670	0	441	0	429	0	71	0	5	0	0	0	0	0	0	0	0	0	0	0	0
tbic051a	-2100	-2100	TBI	Bowtie_1	Swab	Yes	11/30/18	19.1067	M	White	19.3419	Unknown	9:00 AM	CTRL	51467	0	2	3954	8	3937	0	3961	19	68	0	19	1	0	708	0	338	0	340	0	8	0	1	0	0	0	0	0	0	0	0	0	0	0	0
tbic052a	-2101	-2101	TBI	Bowtie_1	Swab	Yes	11/30/18	20.1855	M	Unknown	24.0742	Unknown	9:07 AM	CTRL	579146	0	4	57416	91	57044	0	57487	172	738	0	166	14	57	9739	0	5191	3	5159	0	54	0	41	0	0	0	0	0	0	0	0	0	0	0	0
tbic053a	-2102	-2102	TBI	Bowtie_1	Swab	Yes	11/30/18	20.6702	F	White	21.9247	Unknown	10:00 AM	CTRL	81982	0	0	7261	2	7230	0	7275	16	120	0	35	1	1	1520	0	519	0	514	0	7	0	2	1	0	0	0	0	0	0	0	1	0	0	0
tbic054a	-2103	-2103	TBI	Bowtie_1	Swab	Yes	11/30/18	18.6797	M	White	26.4953	Unknown	9:36 AM	CTRL	453947	0	5	30727	89	30564	2	30769	192	384	2	95	16	51	6688	0	3511	1	3496	0	55	0	39	1	0	0	0	0	0	0	0	0	0	0	0
tbic060a	-2104	-2104	TBI	Bowtie_1	Swab	Yes	8/12/19	22.485	M	White	24.3636	Unknown	6:44 AM	CTRL	603224	0	8	52910	77	52624	3	52971	117	704	2	185	14	65	13912	1	5422	4	5377	0	189	0	44	0	0	0	0	0	0	0	0	0	0	0	0
tbic067a	-2105	-2105	TBI	Bowtie_1	Swab	Yes	8/13/19	19.1124	M	Black	26.3083	Unknown	11:03 AM	CTRL	1027514	0	22	64449	132	64076	0	64519	213	854	1	199	29	138	22513	5	9083	10	9011	0	115	0	122	0	0	0	0	0	0	0	0	0	0	0	0
100-1mo	11001	-101	Gerber	Bowtie_1	Swab	Yes	5/9/19	0.0838394	F	White		Unknown	2:26:00 PM	CTRL	258986	0	9	18542	31	2359	1	11795	93	520	1	98	11	70	6837	6	1588	5	1693	1	0	0	138	0	68	0	0	0	0	0	0	0	0	0	0
102-1mo	11002	-102	Gerber	Bowtie_1	Swab	Yes	5/17/19	0.0860046	M	Asian		Unknown	9:24:00 AM	CTRL	400266	1	12	30190	81	2723	4	10671	149	710	1	142	18	102	11265	2	2877	10	1894	0	0	0	400	0	99	1	0	0	0	0	0	0	0	0	0
103-1mo	11003	-103	Gerber	Bowtie_1	Swab	Yes	6/24/19	0.18789	F	White		Unknown	1:55:00 PM	CTRL	504512	0	13	56121	84	4164	3	20776	147	1105	0	188	14	114	16133	4	3918	12	2219	0	0	1	350	0	105	0	0	0	0	0	0	0	0	1	0
104-1mo	11004	-104	Gerber	Bowtie_1	Swab	Yes	6/3/19	0.127669	F	Other		Unknown	2:23:00 PM	CTRL	449073	0	18	38884	154	3749	5	14184	151	784	0	204	26	185	12093	4	3207	22	2269	0	0	0	338	0	133	0	0	0	0	1	0	1	0	0	0
108-1mo	11005	-106	Gerber	Bowtie_1	Swab	Yes	7/10/19	0.179677	M	White		Unknown	1:58:00 PM	CTRL	456360	0	21	44383	73	2769	4	11063	160	891	0	168	28	96	12956	1	3535	11	2233	0	0	0	265	0	96	0	0	0	0	0	0	0	0	0	0
110-1mo	11006	-107	Gerber	Bowtie_1	Swab	Yes	7/17/19	0.181889	F	White		Unknown	9:21:00 AM	CTRL	358044	0	3	33185	50	2268	4	9711	123	708	2	138	23	78	9254	2	2792	5	1580	0	0	1	332	0	94	0	0	0	0	2	0	0	0	0	0
111-1mo	11007	-108	Gerber	Bowtie_1	Swab	Yes	7/15/19	0.171653	F	White		Unknown	3:41:00 PM	CTRL	246972	0	15	20780	47	1624	1	5018	95	410	1	111	21	155	6088	0	2115	4	1176	0	0	0	184	0	58	0	0	0	0	0	0	0	0	1	0
115-1mo	11008	-109	Gerber	Bowtie_1	Swab	Yes	7/15/19	0.100335	F	Black		Unknown	2:56:00 PM	CTRL	504417	0	9	44477	73	2850	4	12868	150	916	0	241	20	129	14939	3	4148	9	2384	0	0	0	257	0	118	2	0	0	0	0	0	0	0	1	0
12-1mo	11009	-154	Gerber	Bowtie_1	Swab	Yes	7/20/18	0.0810122	F	Asian		Unknown	1:40:00 PM	CTRL	128939	0	6	9968	16	1059	1	3346	41	224	0	87	2	26	2978	1	856	2	826	0	0	0	99	0	26	0	0	0	0	0	0	0	0	0	0
131-1mo	11010	0	Gerber	Bowtie_1	Swab	Yes	8/28/19	0.0866115	M	Black		Unknown	2:43:00 PM	CTRL	352012	0	5	30706	45	2465	2	6935	150	837	0	255	18	65	11614	0	2875	6	1846	0	0	0	362	0	75	0	0	0	0	0	0	0	1	0	0
142-1mo	11011	-110	Gerber	Bowtie_1	Swab	Yes	11/5/19	0.0806336	F	White		Unknown	10:21:00 AM	CTRL	326285	0	18	22933	41	2540	3	12576	129	632	0	162	11	159	9393	4	2328	9	1965	0	0	0	240	0	135	0	3	0	0	0	0	0	0	1	0
145-1mo	11012	-111	Gerber	Bowtie_1	Swab	Yes	11/8/19	0.0970396	M	Biracial		Unknown	10:04:00 AM	CTRL	197378	0	15	13672	38	1533	7	5681	85	267	2	80	7	82	3593	3	1264	3	830	1	0	1	228	0	34	0	0	0	0	0	0	0	0	1	0
146-1mo	11013	-112	Gerber	Bowtie_1	Swab	Yes	11/18/19	0.0975076	M	White		Unknown	2:10:00 PM	CTRL	344733	0	8	19996	40	2347	2	11433	92	483	0	97	17	111	7240	8	1813	6	1802	0	0	0	187	0	112	0	1	0	0	0	0	0	0	1	0
149-1mo	11014	0	Gerber	Bowtie_1	Swab	Yes	12/3/19	0.105763	M	White		Unknown	2:29:00 PM	CTRL	561601	0	20	36505	100	3543	3	14720	194	823	1	168	17	193	14295	7	3985	20	2840	0	0	0	669	0	135	1	0	0	0	0	0	0	0	0	0
151-1mo	11015	0	Gerber	Bowtie_1	Swab	Yes	12/9/19	0.0976256	F	White		Unknown	3:12:00 PM	CTRL	237474	0	8	20806	44	1832	1	8836	82	462	1	89	13	57	6411	4	1822	3	1416	0	0	0	221	0	60	0	0	0	0	0	0	0	0	0	0
158-1mo	11016	-113	Gerber	Bowtie_1	Swab	Yes	1/13/20	0.0971081	M	Other		Unknown	10:40:00 AM	CTRL	232389	0	18	21572	31	2727	4	10744	64	486	0	144	9	64	5005	5	1559	2	1249	0	0	0	182	0	47	0	0	0	0	0	0	0	0	0	0
159-1mo	11017	-114	Gerber	Bowtie_1	Swab	Yes	1/15/20	0.105738	M	White		Unknown	2:16:00 PM	CTRL	246785	1	9	23347	38	2154	1	8775	82	553	0	98	12	49	6611	1	1917	7	1296	0	0	0	165	0	42	0	0	0	0	0	0	0	0	1	0
162-1mo	11018	-115	Gerber	Bowtie_1	Swab	Yes	1/29/20	0.122241	M	Black		Unknown	2:50:00 PM	CTRL	127976	1	9	6242	50	735	3	2720	64	190	0	37	20	104	1882	0	966	2	641	2	0	0	84	0	31	0	0	0	0	0	0	0	0	0	0
166-1mo	11019	-116	Gerber	Bowtie_1	Swab	Yes	1/30/20	0.0866724	F	White		Unknown	3:15:00 PM	CTRL	287237	0	5	26688	46	1943	2	8831	80	612	1	133	12	78	8869	1	2056	6	1612	1	0	0	147	0	63	0	0	0	0	0	0	0	0	0	0
175-1mo	11020	-117	Gerber	Bowtie_1	Swab	Yes	3/5/20	0.0916267	M	Biracial		Unknown	10:39:00 AM	CTRL	445620	0	16	28057	81	2632	8	11977	181	722	1	197	24	154	11240	2	3025	6	2649	1	0	0	272	0	90	0	0	0	1	0	1	0	0	0	0
18-1mo	11021	-155	Gerber	Bowtie_1	Swab	Yes	9/28/18	0.10011	F	White		Unknown	12:58:00 PM	CTRL	251176	0	24	13890	31	1907	1	8289	84	389	3	96	10	154	6091	5	2080	4	1383	1	0	0	178	0	62	0	0	0	0	2	0	0	0	0	0
183-1mo	11022	-118	Gerber	Bowtie_1	Swab	Yes	3/20/20	0.088613	M	White		Unknown	8:15:00 AM	CTRL	448315	0	24	26632	71	2456	9	7568	179	573	1	159	21	305	10414	5	3283	8	2169	10	0	0	338	0	110	0	0	0	0	0	2	0	0	0	1
189-1mo	11023	-119	Gerber	Bowtie_1	Swab	Yes	4/17/20	0.109123	M	White		Unknown	7:55:00 PM	CTRL	663364	0	22	46525	188	4801	10	24843	289	1265	2	204	43	338	16777	7	5422	16	3603	0	0	0	447	0	175	0	0	0	0	0	1	0	1	2	0
191-1mo	11024	-120	Gerber	Bowtie_1	Swab	Yes	4/13/20	0.0945205	M	White		Unknown	12:00:00 PM	CTRL	1014385	0	29	82958	122	5757	3	17139	289	1741	0	351	44	139	24467	5	6466	18	4653	2	0	0	1023	0	242	0	0	0	0	1	1	0	0	1	0
19-1mo	11025	-156	Gerber	Bowtie_1	Swab	Yes	10/8/18	0.0941933	M	White		Unknown	9:08:00 AM	CTRL	152366	0	7	10593	13	1152	1	4894	54	246	1	65	8	63	3838	1	1190	2	961	0	0	0	158	0	25	0	0	0	0	0	0	0	1	0	0
21-1mo	11026	-157	Gerber	Bowtie_1	Swab	Yes	10/12/18	0.0943075	M	Other		Unknown	10:08:00 AM	CTRL	433548	0	15	26032	46	2096	5	7398	106	641	1	190	14	125	11258	8	2857	15	2925	0	0	0	262	0	124	0	0	0	0	0	0	0	0	0	0
32-1mo	11027	-123	Gerber	Bowtie_1	Swab	Yes	11/19/18	0.136986	M	Other		Unknown	2:10:00 PM	CTRL	543455	0	33	51212	105	4257	8	13624	208	1053	1	203	17	241	15398	6	4730	7	2424	0	0	1	328	0	126	0	0	0	0	0	0	0	1	1	0
36-1mo	11028	-124	Gerber	Bowtie_1	Swab	Yes	12/13/18	0.185245	F	Asian		Unknown	2:45:00 PM	CTRL	116584	0	2	3955	18	601	2	2030	57	128	0	29	7	49	2067	1	865	2	636	0	0	0	106	0	18	0	0	0	0	0	0	0	1	0	0
40-1mo	11029	-125	Gerber	Bowtie_1	Swab	Yes	12/17/18	0.171075	F	Asian		Unknown	10:37:00 AM	CTRL	448249	0	6	36433	76	2752	5	11172	182	897	2	157	20	147	13729	9	3525	17	2442	0	0	1	527	0	111	1	0	0	0	0	1	0	0	0	0
43-1mo	11030	-126	Gerber	Bowtie_1	Swab	Yes	12/5/18	0.124981	F	Other		Unknown	2:50:00 PM	CTRL	194908	0	7	15482	46	1941	1	7240	84	322	2	86	18	57	4800	4	1351	3	1023	0	0	0	163	0	39	0	0	0	0	0	0	0	0	0	0
45-1mo	11031	-127	Gerber	Bowtie_1	Swab	Yes	11/29/18	0.105194	M	White		Unknown	9:30:00 AM	CTRL	312887	0	16	19892	62	2337	2	7388	127	530	0	143	18	121	7488	8	2386	8	1940	1	0	0	222	0	91	1	0	0	0	0	0	0	0	0	0
48-1mo	11032	-128	Gerber	Bowtie_1	Swab	Yes	12/12/18	0.108446	M	White		Unknown	1:59:00 PM	CTRL	260501	0	6	17974	37	1895	0	6307	107	400	2	89	20	98	6331	2	1916	3	1502	0	0	0	175	0	68	0	0	0	0	0	1	0	0	0	0
49-1mo	11033	-129	Gerber	Bowtie_1	Swab	Yes	12/12/18	0.0891819	M	Black		Unknown	1:14:00 PM	CTRL	251225	0	20	16792	68	1632	3	6346	155	375	0	109	23	149	5714	3	1896	1	1346	1	0	0	211	0	28	0	0	0	0	0	1	0	0	0	0
53-1mo	11034	0	Gerber	Bowtie_1	Swab	Yes	1/15/19	0.100127	F	White		Unknown	1:07:00 PM	CTRL	231489	0	1	26612	35	1751	0	9960	86	514	0	87	6	44	7324	1	1925	1	1051	0	0	0	154	0	26	0	1	0	0	0	0	0	0	0	0
61-1mo	11035	-130	Gerber	Bowtie_1	Swab	Yes	1/30/19	0.0889365	F	White		Unknown	11:05:00 AM	CTRL	121859	0	1	7847	24	873	0	3899	32	188	1	57	12	38	2918	0	824	3	704	0	0	0	120	0	21	0	0	0	0	0	1	0	0	0	0
6-1mo	11036	0	Gerber	Bowtie_1	Swab	Yes	5/23/18	0.0864726	M	Other		Unknown	1:30:00 PM	CTRL	527472	0	28	28759	69	3665	2	11902	175	805	1	224	22	190	12842	13	3680	18	2894	1	0	1	533	0	183	3	0	0	0	0	2	0	0	0	0
67-1mo	11037	-132	Gerber	Bowtie_1	Swab	Yes	3/27/19	0.157319	M	White		Unknown	10:07:00 AM	CTRL	113837	0	2	4971	26	616	0	1633	45	156	0	23	9	51	2538	1	831	2	567	0	0	0	75	0	36	1	0	0	0	0	0	0	0	0	0
70-1mo	11038	0	Gerber	Bowtie_1	Swab	Yes	3/8/19	0.0865849	F	White		Unknown	2:29:00 PM	CTRL	363259	0	12	34643	49	2474	1	10082	101	850	0	166	10	86	11400	2	2649	8	1768	0	0	0	355	0	130	1	0	0	0	0	1	0	0	0	0
73-1mo	11039	-133	Gerber	Bowtie_1	Swab	Yes	3/29/19	0.102629	F	Asian		Unknown	11:02:00 AM	CTRL	283020	0	8	13735	63	1670	1	4175	154	358	0	64	5	107	6873	9	2703	6	1710	1	0	0	223	0	100	1	0	0	0	0	0	0	0	0	0
74-1mo	11040	0	Gerber	Bowtie_1	Swab	Yes	3/22/19	0.0864117	F	White		Unknown	12:58:00 PM	CTRL	309275	0	8	23077	53	1851	4	5889	110	479	2	97	14	72	8716	1	2353	3	1584	0	0	0	302	0	78	0	0	0	0	0	1	0	0	0	0
78-1mo	11041	-144	Gerber	Bowtie_1	Swab	Yes	4/3/19	0.0859855	F	White		Unknown	9:14:00 AM	CTRL	230357	0	6	13152	24	1941	1	8028	69	356	0	83	17	89	5183	1	1563	2	1349	0	0	0	278	0	60	1	0	0	0	0	1	0	0	1	0
84-1mo	11042	-146	Gerber	Bowtie_1	Swab	Yes	5/7/19	0.168664	M	White		Unknown	1:30:00 PM	CTRL	215554	0	10	16718	52	1836	1	7189	73	344	1	93	19	61	5584	5	1459	3	1082	0	0	0	142	0	92	0	0	0	0	0	0	0	0	0	0
86-1mo	11043	-147	Gerber	Bowtie_1	Swab	Yes	4/8/19	0.0778539	F	White		Unknown	10:00:00 AM	CTRL	467563	2	13	31497	61	3903	7	15370	156	781	0	195	19	149	12089	5	3356	9	2765	0	0	0	482	0	155	1	0	0	0	0	0	0	0	2	0
89-1mo	11044	-148	Gerber	Bowtie_1	Swab	Yes	4/17/19	0.0986301	F	Biracial		Unknown	10:00:00 AM	CTRL	231966	0	11	10036	35	1545	2	6040	99	283	3	77	11	84	4994	2	1696	4	1628	3	0	0	149	0	65	0	0	0	1	0	0	0	0	0	0
91-1mo	11045	-149	Gerber	Bowtie_1	Swab	Yes	4/30/19	0.102854	M	White		Unknown	1:00:00 PM	CTRL	490377	0	16	37066	33	3349	0	16879	168	992	1	217	23	102	15275	6	3574	5	3150	0	0	2	640	1	178	0	0	0	0	0	0	0	0	0	0
93-1mo	11046	-150	Gerber	Bowtie_1	Swab	Yes	5/2/19	0.10312	F	Other		Unknown	3:20:00 PM	CTRL	299819	0	6	21096	50	2011	3	8413	128	618	0	105	14	63	7003	1	2133	4	2132	0	0	0	267	0	51	0	0	0	0	0	0	0	1	0	0
94-1mo	11047	-151	Gerber	Bowtie_1	Swab	Yes	5/2/19	0.0999486	F	White		Unknown	11:33:00 AM	CTRL	293572	0	5	18531	67	1646	6	8197	130	470	3	90	22	184	6300	4	2041	9	1754	1	0	0	247	0	101	0	0	0	0	0	0	0	0	0	0
98-1mo	11048	-153	Gerber	Bowtie_1	Swab	Yes	5/3/19	0.0821918	M	White		Unknown	11:20:00 AM	CTRL	248814	1	43	15770	65	2677	2	7402	109	454	4	120	19	429	5041	4	1962	4	1406	0	0	0	144	0	57	0	0	0	0	0	0	0	0	0	0
[truncated: 2,618 more columns]

## Sheet: Prevalence Analysis
rowname	prevalence_gte_10	percent_prevalence_gte_10	sum	median	percentage_of_counts	coefficient_of_variation
hsa.miR.27b.3p	1169	0.993203	40926803	26415	0.104793	94.1571
hsa.miR.26a.5p	1166	0.990654	36244335	21472	0.0928035	102.632
hsa.miR.27a.3p	1154	0.980459	30386731	13461	0.0778051	119.282
hsa.let.7a.5p	1132	0.961767	24298712	12728	0.0622168	117.735
hsa.let.7c.5p	1122	0.953271	20944858	8860	0.0536293	133.474
hsa.miR.203a.3p	1162	0.987256	20639200	8841	0.0528466	146.905
hsa.let.7b.5p	1137	0.966015	19630177	6211	0.050263	143.746
hsa.miR.200a.3p	1108	0.941376	12704002	5658	0.0325286	129.103
hsa.miR.140.5p	855	0.726423	12386415	5632	0.0317154	134.285
hsa.miR.2054	843	0.716228	11951959	4976	0.030603	138.597
hsa.miR.375.3p	1161	0.986406	9732576	6071	0.0249202	99.7667
hsa.miR.203b.5p	1159	0.984707	9488769	5195	0.024296	125.452
hsa.miR.223.3p	1103	0.937128	7058158	3209	0.0180724	124.497
hsa.miR.205.5p	332	0.282073	6941928	0	0.0177748	251.122
hsa.miR.16.5p	1149	0.976211	6791136	4757	0.0173887	84.3382
hsa.let.7f.5p	1135	0.964316	6756344	3727	0.0172996	109.492
hsa.miR.141.3p	873	0.741716	6330255	30	0.0162086	253.15
hsa.miR.22.3p	1162	0.987256	6075567	3065	0.0155565	117.644
hsa.miR.147b.5p	897	0.762107	4877797	2960	0.0124896	114.34
hsa.miR.23b.3p	1143	0.971113	3973076	2566	0.0101731	91.6461
hsa.miR.23a.3p	1155	0.981308	3833282	2605	0.00981511	84.6955
hsa.miR.21.5p	544	0.462192	3783555	8	0.00968778	309.879
hsa.miR.92a.1.5p	842	0.715378	3557304	2078	0.00910847	113.313
hsa.miR.24.3p	1097	0.932031	3393089	2125	0.008688	96.3267
hsa.let.7g.5p	1108	0.941376	3358980	2056	0.00860066	96.6532
hsa.miR.148a.3p	1149	0.976211	3342308	226	0.00855797	232.513
hsa.miR.142.5p	1138	0.966865	3169862	842	0.00811642	180.849
hsa.let.7i.5p	1117	0.949023	3091578	1771	0.00791598	101.669
hsa.miR.1915.5p	842	0.715378	2954786	1699	0.00756572	122.916
hsa.miR.181a.5p	1117	0.949023	2739216	1879	0.00701376	90.0748
hsa.miR.3074.5p	1000	0.849618	2393071	1346	0.00612745	111.897
hsa.miR.215.5p	835	0.709431	2199444	1007	0.00563167	142.043
hsa.miR.378c	975	0.828377	2125116	1036	0.00544135	120.488
hsa.miR.30d.5p	1112	0.944775	2107873	1191	0.0053972	125.66
hsa.miR.378a.3p	1116	0.948173	1847099	986	0.00472949	109.135
hsa.miR.92a.3p	318	0.270178	1818136	0	0.00465533	247.661
hsa.miR.142.3p	906	0.769754	1499242	360	0.00383881	194.582
hsa.miR.221.3p	1099	0.93373	1472410	84	0.0037701	225.31
hsa.miR.222.3p	1093	0.928632	1471252	569	0.00376714	174.756
hsa.miR.186.5p	1129	0.959218	1452455	1019	0.00371901	89.1223
hsa.miR.26b.5p	1111	0.943925	1196759	357	0.0030643	202.457
hsa.miR.1825	833	0.707732	1172842	420	0.00300306	143.168
hsa.miR.106b.3p	1077	0.915038	1169058	675	0.00299337	109.674
hsa.miR.103a.2.5p	865	0.734919	1152119	675	0.00295	112.772
hsa.miR.103a.1.5p	841	0.714528	1151145	675	0.0029475	112.942
hsa.miR.30e.5p	1091	0.926933	1052732	203	0.00269552	243.355
hsa.miR.30b.5p	1087	0.923534	1025872	533	0.00262674	135.69
hsa.miR.99a.5p	1106	0.939677	961891	474	0.00246292	120.727
hsa.miR.200b.3p	1033	0.877655	905039	102	0.00231735	267
hsa.miR.200c.3p	1082	0.919286	895552	447	0.00229306	122.197
hsa.miR.183.5p	1069	0.908241	871282	371	0.00223092	140.127
hsa.miR.9851.5p	830	0.705183	828915	255	0.00212243	151.1
hsa.miR.146b.3p	851	0.723025	777292	419	0.00199025	162.15
hsa.miR.21.3p	1110	0.943076	773574	438	0.00198073	104.279
hsa.miR.182.5p	290	0.246389	751213	0	0.00192348	247.063
hsa.miR.25.3p	1120	0.951572	749380	521	0.00191879	80.9077
hsa.miR.30a.5p	1125	0.95582	721984	456	0.00184864	131.245
hsa.miR.4485.3p	1050	0.892099	720994	300	0.0018461	147.636
hsa.miR.3184.3p	1138	0.966865	717455	478	0.00183704	96.3135
hsa.miR.423.5p	1138	0.966865	717455	478	0.00183704	96.3135
hsa.miR.146b.5p	270	0.229397	716054	0	0.00183345	388.738
hsa.miR.146a.3p	836	0.71028	640157	306	0.00163912	171.497
hsa.miR.191.5p	299	0.254036	631014	1	0.00161571	248.976
hsa.miR.212.3p	841	0.714528	609786	333	0.00156136	125.126
hsa.miR.151a.3p	1079	0.916737	559015	184	0.00143136	161.042
hsa.miR.193b.3p	1088	0.924384	481003	226	0.00123161	127.198
hsa.miR.99b.5p	1102	0.936279	457056	283	0.00117029	99.2361
hsa.miR.30e.3p	1083	0.920136	434050	292	0.00111138	89.3109
hsa.miR.1306.5p	834	0.708581	416070	202	0.00106535	126.574
hsa.miR.423.3p	1113	0.945624	412759	291	0.00105687	80.9266
hsa.miR.98.5p	247	0.209856	409992	0	0.00104978	267.85
hsa.let.7d.5p	1062	0.902294	397805	228	0.00101858	109.43
hsa.miR.15b.3p	1043	0.886151	377673	205	0.000967031	111.846
hsa.miR.192.5p	1084	0.920986	348863	244	0.000893263	86.8763
hsa.miR.30a.3p	1006	0.854715	341796	214	0.000875168	110.786
hsa.miR.933	835	0.709431	338129	201	0.000865778	114.162
hsa.miR.29a.3p	1091	0.926933	333207	215	0.000853176	92.2387
hsa.miR.148a.5p	1073	0.91164	331012	183	0.000847555	120.82
hsa.miR.940	834	0.708581	324350	188	0.000830497	119.114
hsa.miR.320a.3p	1111	0.943925	318427	207	0.000815331	90.085
hsa.miR.197.5p	823	0.699235	311412	136	0.00079737	133.01
hsa.miR.210.3p	282	0.239592	296965	1	0.000760378	253.983
hsa.miR.374b.5p	1041	0.884452	284065	185	0.000727348	97.4377
hsa.miR.374c.3p	1041	0.884452	284065	185	0.000727348	97.4377
hsa.miR.150.5p	854	0.725573	279923	133	0.000716742	124.703
hsa.miR.34a.5p	1032	0.876805	267504	127	0.000684943	127.621
hsa.miR.146a.5p	314	0.26678	262069	2	0.000671027	317.471
hsa.miR.103b	410	0.348343	255348	5	0.000653818	233.737
hsa.miR.429	1006	0.854715	251742	102	0.000644585	138.69
hsa.miR.103a.3p	254	0.215803	247730	0	0.000634312	241.979
hsa.miR.1245b.3p	744	0.632116	235659	27	0.000603404	321.653
hsa.miR.28.3p	1069	0.908241	233634	139	0.000598219	107.841
hsa.miR.4255	816	0.693288	224574	137	0.000575021	123.048
hsa.miR.30c.5p	1029	0.874257	219932	101	0.000563135	153.891
hsa.miR.125b.1.3p	847	0.719626	219286	88	0.000561481	135.248
hsa.miR.148b.3p	245	0.208156	201092	0	0.000514896	282.502
hsa.miR.340.5p	1044	0.887001	199696	118	0.000511321	110.01
hsa.miR.374a.5p	1023	0.869159	194542	105	0.000498124	109.775
hsa.miR.3201	830	0.705183	188863	121	0.000483583	107.156
hsa.miR.125b.5p	931	0.790994	171947	44	0.00044027	184.966
hsa.miR.3615	921	0.782498	171313	89	0.000438646	120.204
hsa.miR.93.5p	262	0.2226	157009	0	0.000402021	240.678
hsa.miR.15b.5p	255	0.216653	147502	0	0.000377678	253.334
hsa.miR.149.3p	809	0.687341	141732	58	0.000362904	131.774
hsa.miR.1258	824	0.700085	137879	86	0.000353039	121.347
hsa.miR.15a.3p	803	0.682243	134729	75	0.000344973	118.281
hsa.miR.19b.3p	1000	0.849618	130801	67	0.000334916	123.131
hsa.miR.3184.5p	879	0.746814	125582	74	0.000321552	111.187
hsa.miR.769.5p	1040	0.883602	123110	76	0.000315223	94.8981
hsa.miR.1307.5p	277	0.235344	123109	0	0.00031522	252.879
hsa.miR.1288.5p	648	0.550552	122090	13	0.000312611	435.92
hsa.miR.10a.5p	892	0.757859	120228	35	0.000307843	631.787
hsa.miR.181c.5p	1023	0.869159	118464	63	0.000303327	114.686
hsa.miR.29c.3p	1008	0.856415	115831	64	0.000296585	116.873
hsa.miR.532.5p	1009	0.857264	114221	56	0.000292463	116.448
hsa.let.7d.3p	1046	0.8887	110419	80	0.000282728	77.601
hsa.miR.224.3p	901	0.765506	110150	47	0.000282039	129.321
hsa.miR.125b.2.3p	903	0.767205	107192	31	0.000274465	152.795
hsa.miR.130a.3p	921	0.782498	106133	30	0.000271753	170.32
hsa.miR.197.3p	248	0.210705	100581	1	0.000257537	270.314
hsa.miR.486.5p	785	0.66695	98235	18	0.00025153	295.295
hsa.let.7e.5p	983	0.835174	97306	55	0.000249152	113.69
hsa.miR.181b.5p	1042	0.885302	96364	70	0.00024674	97.8184
hsa.miR.151a.5p	395	0.335599	93684	5	0.000239878	235.789
hsa.miR.574.3p	961	0.816483	91733	44	0.000234882	118.343
hsa.miR.941	244	0.207307	90984	0	0.000232964	248.284
hsa.miR.361.5p	256	0.217502	89453	0	0.000229044	242.514
hsa.miR.660.5p	942	0.80034	88130	34	0.000225657	153.464
hsa.miR.29b.3p	963	0.818182	86840	48	0.000222354	113.289
hsa.miR.1281	795	0.675446	84199	43	0.000215591	126.264
hsa.miR.195.5p	931	0.790994	82240	39	0.000210575	124.382
hsa.miR.20a.5p	932	0.791844	81970	43	0.000209884	124.74
hsa.miR.101.3p	256	0.217502	81044	0	0.000207513	279.677
hsa.miR.149.5p	238	0.202209	80101	0	0.000205098	245.755
hsa.miR.1307.3p	1025	0.870858	79478	57	0.000203503	84.2803
hsa.miR.17.5p	951	0.807986	76269	41	0.000195287	126.665
hsa.miR.100.5p	955	0.811385	76204	41	0.00019512	133.143
hsa.miR.224.5p	863	0.73322	75864	23	0.00019425	166.043
hsa.miR.141.5p	865	0.734919	73531	30	0.000188276	170.994
hsa.miR.107	942	0.80034	72918	27	0.000186706	185.23
hsa.miR.365a.3p	981	0.833475	71952	43	0.000184233	101.381
hsa.miR.365b.3p	981	0.833475	71944	43	0.000184212	101.39
hsa.miR.421	1004	0.853016	70995	51	0.000181783	82.6968
hsa.miR.15a.5p	733	0.62277	67864	16	0.000173766	188.6
hsa.miR.744.3p	859	0.729822	64158	37	0.000164276	105.85
hsa.miR.125a.5p	733	0.62277	62207	15	0.000159281	205.477
hsa.miR.500a.3p	771	0.655055	61201	18	0.000156705	179.432
hsa.miR.484	993	0.84367	58812	38	0.000150588	98.2074
hsa.miR.199a.3p	720	0.611725	58612	19	0.000150076	166.321
hsa.miR.199b.3p	718	0.610025	58570	19	0.000149968	166.484
hsa.miR.345.5p	1037	0.881054	57444	42	0.000147085	76.7626
hsa.miR.425.5p	257	0.218352	56772	0	0.000145365	241.957
hsa.miR.944	241	0.204758	54315	0	0.000139073	267.147
hsa.let.7b.3p	980	0.832625	54006	37	0.000138282	86.5362
hsa.miR.92a.2.5p	771	0.655055	52748	27	0.000135061	177.644
hsa.miR.4454	869	0.738318	52609	27	0.000134705	126.24
hsa.miR.342.3p	901	0.765506	51685	24	0.000132339	145.391
hsa.miR.12133	761	0.646559	50977	24	0.000130526	135.907
hsa.miR.130b.3p	239	0.203059	50748	0	0.00012994	260.75
hsa.miR.378a.5p	769	0.653356	49728	20	0.000127328	135.174
hsa.miR.143.3p	291	0.247239	48325	0	0.000123736	435.089
hsa.let.7f.2.3p	882	0.749363	47936	26	0.00012274	112.463
hsa.miR.374a.3p	783	0.665251	47375	19	0.000121304	148.365
hsa.miR.96.5p	775	0.658454	47018	20	0.000120389	127.235
hsa.miR.28.5p	884	0.751062	45601	26	0.000116761	109.688
hsa.miR.629.5p	894	0.759558	44277	24	0.000113371	107.814
hsa.miR.200a.5p	835	0.709431	43336	24	0.000110962	106.143
hsa.miR.582.5p	852	0.723874	43169	23	0.000110534	135.166
hsa.miR.95.3p	793	0.673747	42523	22	0.00010888	116.544
hsa.miR.203a.5p	742	0.630416	42492	19	0.000108801	126.705
hsa.miR.106a.3p	777	0.660153	42111	27	0.000107825	108.045
hsa.miR.5011.3p	657	0.558199	40884	14	0.000104683	180.058
hsa.miR.193a.3p	701	0.595582	39254	15	0.00010051	164.241
hsa.miR.4763.5p	446	0.378929	38052	4	9.7432e-05	246.538
hsa.miR.502.3p	754	0.640612	37265	19	9.54169e-05	139.974
hsa.miR.7.2.3p	557	0.473237	36018	7	9.2224e-05	173.27
hsa.miR.106a.5p	685	0.581988	35425	16	9.07056e-05	127.424
hsa.miR.3065.5p	775	0.658454	35081	17	8.98248e-05	131.645
hsa.miR.12136	295	0.250637	34999	0	8.96148e-05	237.298
hsa.miR.200b.5p	821	0.697536	34708	20	8.88697e-05	101.556
hsa.miR.128.3p	239	0.203059	34609	0	8.86162e-05	242.301
hsa.miR.320a.5p	787	0.668649	34594	26	8.85778e-05	104.459
hsa.miR.451a	366	0.31096	32905	4	8.42532e-05	399.949
hsa.miR.664a.3p	781	0.663551	31948	16	8.18028e-05	120.907
hsa.miR.378d	661	0.561597	31663	13	8.1073e-05	132.955
hsa.miR.1.5p	635	0.539507	31338	12	8.02409e-05	346.933
hsa.miR.34c.5p	677	0.575191	29817	13	7.63463e-05	185.459
hsa.miR.708.5p	232	0.197111	29648	0	7.59136e-05	269.192
hsa.miR.27a.5p	773	0.656754	29373	17	7.52095e-05	107.912
hsa.miR.193a.5p	797	0.677145	29026	18	7.4321e-05	104.339
hsa.miR.19a.3p	708	0.601529	28999	14	7.42519e-05	139.941
hsa.miR.3529.3p	754	0.640612	28693	16	7.34683e-05	118.148
hsa.let.7a.3p	515	0.437553	28605	8	7.3243e-05	207.443
hsa.miR.335.5p	781	0.663551	28507	16	7.29921e-05	117.734
hsa.miR.155.3p	587	0.498726	28288	9	7.24313e-05	203.001
hsa.miR.10b.5p	242	0.205607	27414	0	7.01935e-05	311.287
hsa.miR.140.3p	321	0.272727	26871	4	6.88031e-05	221.327
hsa.miR.203b.3p	609	0.517417	26682	10	6.83192e-05	148.543
hsa.miR.744.5p	238	0.202209	25451	0	6.51672e-05	232.782
hsa.miR.424.5p	639	0.542906	25418	11	6.50827e-05	148.902
hsa.miR.589.5p	839	0.712829	24729	18	6.33185e-05	83.5176
hsa.miR.363.3p	810	0.68819	24351	16	6.23507e-05	97.1572
hsa.miR.301a.3p	739	0.627867	24319	14	6.22687e-05	103.248
hsa.miR.943	573	0.486831	23601	9	6.04303e-05	141.232
hsa.miR.135b.5p	223	0.189465	23568	0	6.03458e-05	273.95
hsa.miR.31.5p	229	0.194562	23460	0	6.00693e-05	299.98
hsa.miR.598.3p	688	0.584537	23274	13	5.9593e-05	111.019
hsa.miR.574.5p	702	0.596432	22545	13	5.77264e-05	102.494
hsa.miR.99a.3p	626	0.531861	22403	11	5.73628e-05	134.261
hsa.miR.454.5p	582	0.494477	22301	9	5.71016e-05	131.675
hsa.miR.759	596	0.506372	22209	10	5.68661e-05	136.706
hsa.miR.561.5p	600	0.509771	22195	10	5.68302e-05	125.344
hsa.miR.106b.5p	235	0.19966	22167	0	5.67585e-05	267.326
hsa.miR.181a.2.3p	697	0.592184	21420	13	5.48459e-05	105.056
hsa.miR.3159	547	0.464741	20536	8	5.25824e-05	166.204
hsa.miR.652.3p	735	0.624469	19984	13	5.1169e-05	103.448
hsa.miR.7706	712	0.604928	19275	13	4.93536e-05	95.5909
hsa.miR.582.3p	652	0.553951	19126	12	4.89721e-05	107.577
hsa.miR.501.3p	232	0.197111	18516	0	4.74102e-05	268.72
hsa.miR.584.5p	650	0.552251	18311	11	4.68853e-05	101.629
hsa.miR.1306.3p	583	0.495327	18233	9	4.66855e-05	120.105
hsa.miR.152.3p	223	0.189465	17566	0	4.49777e-05	293.645
hsa.miR.3613.3p	588	0.499575	17480	9	4.47575e-05	112.328
hsa.miR.3909	637	0.541206	17377	11	4.44938e-05	100.767
hsa.miR.30d.3p	542	0.460493	17315	8	4.4335e-05	132.725
hsa.miR.339.3p	649	0.551402	17221	11	4.40943e-05	92.1622
hsa.miR.135a.5p	457	0.388275	16989	6	4.35003e-05	157.614
hsa.miR.127.3p	416	0.353441	16861	4	4.31725e-05	222.659
hsa.miR.331.3p	469	0.398471	16565	6	4.24146e-05	164.313
hsa.miR.22.5p	337	0.286321	16465	4	4.21586e-05	181.412
hsa.miR.4510	435	0.369584	15615	5	3.99822e-05	192.08
hsa.miR.590.3p	441	0.374681	15517	6	3.97312e-05	175.964
hsa.miR.218.5p	459	0.389975	15135	7	3.87531e-05	150.849
hsa.miR.338.3p	425	0.361088	14909	5	3.81745e-05	175.261
hsa.miR.1260b	305	0.259133	13576	3	3.47613e-05	213.875
hsa.miR.6499.5p	186	0.158029	13321	2	3.41084e-05	300.244
hsa.miR.181d.5p	533	0.452846	13215	8	3.3837e-05	97.8862
hsa.miR.151b	388	0.329652	13132	5	3.36244e-05	154.195
hsa.miR.17.3p	519	0.440952	13047	8	3.34068e-05	104.003
hsa.miR.185.5p	509	0.432455	12786	8	3.27385e-05	98.8229
hsa.miR.576.5p	489	0.415463	12631	8	3.23416e-05	110.896
hsa.miR.331.5p	513	0.435854	12585	8	3.22239e-05	98.9242
hsa.miR.199b.5p	371	0.315208	12274	4	3.14275e-05	165.528
hsa.miR.4776.5p	324	0.275276	12260	4	3.13917e-05	165.689
hsa.miR.6748.3p	54	0.0458794	12221	0	3.12918e-05	1424.58
hsa.miR.7977	411	0.349193	12127	5	3.10512e-05	135.326
hsa.miR.675.3p	176	0.149533	12059	0	3.0877e-05	338.372
hsa.miR.3065.3p	386	0.327952	11835	6	3.03035e-05	143.993
hsa.miR.339.5p	462	0.392523	11507	7	2.94636e-05	211.306
hsa.miR.29c.5p	433	0.367884	11362	6	2.90924e-05	116.075
hsa.miR.139.5p	360	0.305862	11326	4	2.90002e-05	200.836
hsa.let.7f.1.3p	454	0.385726	11318	7	2.89797e-05	103.29
hsa.miR.454.3p	210	0.17842	11318	0	2.89797e-05	282.984
hsa.miR.92b.3p	233	0.197961	11041	0	2.82705e-05	273.027
hsa.miR.18a.5p	387	0.328802	10979	5	2.81117e-05	125.476
hsa.miR.98.3p	408	0.346644	10432	6	2.67111e-05	117.774
hsa.miR.16.2.3p	202	0.171623	10421	2	2.66829e-05	212.999
hsa.miR.145.3p	301	0.255735	10378	2	2.65728e-05	199.009
hsa.miR.4677.3p	323	0.274427	10307	5	2.6391e-05	640.984
hsa.miR.335.3p	363	0.308411	10297	4	2.63654e-05	154.219
hsa.miR.3960	288	0.24469	10139	4	2.59609e-05	201.842
hsa.miR.18b.5p	347	0.294817	9984	5	2.5564e-05	129.081
hsa.miR.222.5p	299	0.254036	9885	3	2.53105e-05	171.024
hsa.miR.7113.5p	371	0.315208	9493	4	2.43068e-05	136.355
hsa.miR.548k	385	0.327103	9408	6	2.40892e-05	97.0674
hsa.miR.7.1.3p	372	0.316058	9324	6	2.38741e-05	107.94
hsa.miR.1302	343	0.291419	9009	4	2.30675e-05	131.195
hsa.miR.1178.5p	341	0.28972	8576	4	2.19588e-05	132.718
hsa.miR.215.3p	350	0.297366	8461	4	2.16644e-05	125.051
hsa.miR.4516	212	0.180119	8288	3	2.12214e-05	213.426
hsa.miR.3622b.5p	265	0.225149	8287	1	2.12188e-05	200.086
hsa.miR.532.3p	330	0.280374	8170	5	2.09193e-05	97.039
hsa.miR.221.5p	194	0.164826	8067	1	2.06555e-05	255.633
hsa.miR.338.5p	255	0.216653	8053	2	2.06197e-05	170.188
hsa.miR.6510.3p	178	0.151232	8037	0	2.05787e-05	279.093
hsa.miR.450b.5p	268	0.227698	8032	4	2.05659e-05	139.532
hsa.miR.3612	280	0.237893	7935	3	2.03175e-05	175.831
hsa.miR.194.5p	263	0.223449	7753	4	1.98515e-05	123.089
hsa.miR.361.3p	216	0.183517	7723	0	1.97747e-05	254.878
hsa.miR.663a	48	0.0407816	7714	0	1.97517e-05	599.788
hsa.miR.1295b.5p	289	0.24554	7688	2	1.96851e-05	149.868
hsa.miR.5787	249	0.211555	7682	3	1.96697e-05	176.117
hsa.miR.320b	183	0.15548	7606	3	1.94751e-05	214.123
hsa.miR.4286	221	0.187766	7511	3	1.92319e-05	166.758
hsa.miR.7703	219	0.186066	7442	3	1.90552e-05	200.523
hsa.miR.204.5p	183	0.15548	7196	3	1.84253e-05	626.469
hsa.miR.132.5p	253	0.214953	7154	4	1.83178e-05	124.146
hsa.miR.2114.5p	187	0.158879	7140	3	1.8282e-05	609.936
hsa.miR.148b.5p	163	0.138488	6624	0	1.69607e-05	300.067
hsa.miR.1260a	164	0.139337	6386	0	1.63513e-05	326.739
hsa.miR.155.5p	161	0.136788	6352	0	1.62643e-05	687.828
hsa.miR.548o.3p	224	0.190314	6333	4	1.62156e-05	104.46
hsa.miR.324.3p	196	0.166525	6201	3	1.58776e-05	128.046
hsa.miR.1296.5p	188	0.159728	6163	0	1.57803e-05	263.12
hsa.miR.671.3p	185	0.157179	6155	4	1.57599e-05	89.8215
hsa.miR.378e	215	0.182668	6049	2	1.54884e-05	147.281
hsa.miR.325	217	0.184367	5932	2	1.51889e-05	143.653
hsa.miR.1271.5p	153	0.129992	5841	0	1.49559e-05	284.117
hsa.miR.150.3p	154	0.130841	5566	2	1.42517e-05	213.971
hsa.miR.26b.3p	144	0.122345	5478	3	1.40264e-05	147.965
hsa.miR.497.5p	163	0.138488	5402	2	1.38318e-05	141.013
hsa.miR.4525	198	0.168224	5384	2	1.37857e-05	143.808
hsa.miR.184	101	0.0858114	5321	1	1.36244e-05	365.739
hsa.miR.450a.5p	148	0.125743	5215	3	1.3353e-05	136.228
hsa.miR.424.3p	153	0.129992	5088	3	1.30278e-05	117.853
hsa.miR.505.3p	120	0.101954	5068	3	1.29766e-05	135.77
hsa.miR.374b.3p	161	0.136788	5013	2	1.28358e-05	134.34
hsa.miR.33a.3p	147	0.124894	4843	2	1.24005e-05	121.775
hsa.miR.362.5p	137	0.116398	4842	0	1.23979e-05	289.239
hsa.miR.708.3p	168	0.142736	4809	0	1.23134e-05	267.149
hsa.miR.30c.1.3p	101	0.0858114	4809	3	1.23134e-05	91.6778
hsa.miR.1304.3p	180	0.152931	4797	0	1.22827e-05	246.538
hsa.miR.27b.5p	139	0.118097	4785	3	1.2252e-05	116.651
hsa.miR.452.5p	151	0.128292	4775	0	1.22264e-05	258.588
hsa.miR.2052	155	0.131691	4731	2	1.21137e-05	136.967
hsa.miR.324.5p	149	0.126593	4693	0	1.20164e-05	280.959
hsa.miR.6515.5p	124	0.105353	4652	3	1.19114e-05	129
hsa.miR.223.5p	142	0.120646	4629	2	1.18525e-05	120.106
hsa.miR.455.5p	124	0.105353	4594	2	1.17629e-05	130.483
hsa.miR.24.2.5p	134	0.113849	4583	0	1.17348e-05	316.792
hsa.miR.147b.3p	129	0.109601	4572	1	1.17066e-05	211.565
hsa.miR.23c	76	0.0645709	4522	2	1.15786e-05	205.178
hsa.miR.618	132	0.11215	4490	1	1.14966e-05	199.962
hsa.miR.874.3p	131	0.1113	4467	1	1.14377e-05	224.746
hsa.miR.548d.5p	131	0.1113	4455	2	1.1407e-05	132.383
hsa.miR.126.3p	106	0.0900595	4418	2	1.13123e-05	159.994
hsa.miR.2467.5p	114	0.0968564	4398	3	1.12611e-05	109.63
hsa.miR.4775	104	0.0883602	4169	2	1.06747e-05	122.011
hsa.miR.181a.3p	86	0.0730671	4168	2	1.06722e-05	157.577
hsa.miR.1263	118	0.100255	4158	2	1.06465e-05	155.015
hsa.miR.132.3p	168	0.142736	4127	0	1.05672e-05	251.85
hsa.miR.1180.3p	183	0.15548	4104	0	1.05083e-05	232.216
hsa.miR.1246	92	0.0781648	4057	0	1.03879e-05	605.507
hsa.miR.144.5p	131	0.1113	4008	1	1.02625e-05	187.598
hsa.let.7i.3p	104	0.0883602	3997	2	1.02343e-05	119.471
hsa.miR.33a.5p	101	0.0858114	3929	2	1.00602e-05	142.246
hsa.miR.3614.5p	70	0.0594732	3908	2	1.00064e-05	117.948
hsa.miR.628.5p	90	0.0764656	3890	2	9.96033e-06	135.145
hsa.miR.577	121	0.102804	3867	1	9.90144e-06	204.733
hsa.miR.885.5p	75	0.0637213	3858	2	9.8784e-06	133.99
hsa.miR.328.3p	71	0.0603229	3803	2	9.73757e-06	120.878
hsa.miR.193b.5p	64	0.0543755	3700	2	9.47384e-06	102.664
hsa.miR.548h.5p	95	0.0807137	3676	2	9.41239e-06	140.086
hsa.miR.651.3p	101	0.0858114	3592	1	9.19731e-06	148.882
hsa.miR.7.5p	110	0.0934579	3497	0	8.95406e-06	325.663
hsa.miR.3613.5p	110	0.0934579	3461	0	8.86188e-06	321.845
hsa.miR.210.5p	124	0.105353	3445	0	8.82091e-06	308.652
hsa.miR.125a.3p	58	0.0492778	3443	2	8.81579e-06	118.159
hsa.miR.4252	75	0.0637213	3442	1	8.81323e-06	133.098
hsa.miR.548e.3p	47	0.039932	3369	2	8.62632e-06	113.351
hsa.miR.10398.3p	77	0.0654206	3319	2	8.49829e-06	137.423
hsa.miR.3614.3p	90	0.0764656	3296	1	8.4394e-06	192.191
hsa.miR.371b.5p	101	0.0858114	3227	1	8.26272e-06	169.913
hsa.miR.486.3p	65	0.0552251	3179	0	8.13982e-06	339.76
hsa.miR.1247.5p	68	0.057774	3142	1	8.04508e-06	175.59
hsa.miR.301b.3p	57	0.0484282	3089	2	7.90938e-06	126.568
hsa.miR.651.5p	109	0.0926083	3085	0	7.89913e-06	223.478
hsa.miR.718	77	0.0654206	3067	1	7.85305e-06	150.278
hsa.miR.183.3p	45	0.0382328	2974	2	7.61492e-06	125.201
hsa.miR.126.5p	86	0.0730671	2946	1	7.54322e-06	213.378
hsa.miR.32.5p	113	0.0960068	2932	0	7.50738e-06	289.638
hsa.miR.500a.5p	57	0.0484282	2912	1	7.45617e-06	140.468
hsa.miR.425.3p	123	0.104503	2868	0	7.34351e-06	259.431
hsa.miR.211.5p	73	0.0620221	2868	0	7.34351e-06	443.356
hsa.miR.542.3p	50	0.0424809	2831	1	7.24877e-06	143.232
hsa.miR.10399.3p	112	0.0951572	2794	0	7.15403e-06	261.268
hsa.let.7g.3p	58	0.0492778	2741	1	7.01832e-06	154.549
hsa.miR.4634	47	0.039932	2693	1	6.89542e-06	264.165
hsa.miR.5087	38	0.0322855	2648	0	6.7802e-06	814.824
hsa.miR.99b.3p	16	0.0135939	2627	2	6.72643e-06	105.332
hsa.miR.449a	35	0.0297366	2624	0	6.71874e-06	730.25
hsa.miR.766.3p	28	0.0237893	2563	1	6.56255e-06	121.204
hsa.miR.205.3p	110	0.0934579	2554	0	6.53951e-06	250.347
hsa.miR.3611	39	0.0331351	2538	1	6.49854e-06	142.997
hsa.miR.619.5p	23	0.0195412	2530	1	6.47806e-06	116.492
hsa.miR.455.3p	62	0.0526763	2495	1	6.38844e-06	214.811
hsa.miR.181c.3p	54	0.0458794	2460	1	6.29882e-06	185.717
hsa.miR.1277.5p	69	0.0586236	2421	0	6.19896e-06	406.637
hsa.miR.1290	35	0.0297366	2419	0	6.19384e-06	826.112
hsa.miR.548am.5p	20	0.0169924	2305	1	5.90195e-06	127.37
hsa.miR.548c.5p	20	0.0169924	2304	1	5.89939e-06	127.642
hsa.miR.629.3p	17	0.0144435	2282	1	5.84305e-06	129.466
hsa.miR.625.3p	34	0.028887	2273	1	5.82001e-06	140.254
hsa.miR.548o.5p	20	0.0169924	2272	1	5.81745e-06	129.161
hsa.miR.3622b.3p	28	0.0237893	2207	1	5.65102e-06	151.166
hsa.miR.378i	43	0.0365336	2152	1	5.51019e-06	165.126
hsa.miR.130b.5p	79	0.0671198	2115	0	5.41545e-06	280.365
hsa.miR.330.5p	53	0.0450297	2099	0	5.37448e-06	219.073
hsa.miR.548b.5p	17	0.0144435	2097	1	5.36936e-06	132.593
hsa.miR.1283	19	0.0161427	2070	1	5.30023e-06	144.884
hsa.miR.188.3p	19	0.0161427	2070	1	5.30023e-06	132.557
hsa.miR.323b.3p	21	0.017842	2044	1	5.23366e-06	146.177
hsa.miR.4662a.5p	20	0.0169924	2039	1	5.22085e-06	144.808
hsa.miR.7704	29	0.0246389	2023	0	5.17989e-06	619.299
hsa.miR.10527.5p	18	0.0152931	2007	1	5.13892e-06	142.697
hsa.miR.323b.5p	11	0.00934579	2003	1	5.12868e-06	136.85
hsa.miR.6165	20	0.0169924	1986	1	5.08515e-06	145.466
hsa.miR.550b.2.5p	13	0.011045	1970	1	5.04418e-06	121.342
hsa.miR.33b.5p	16	0.0135939	1910	1	4.89055e-06	142.545
hsa.miR.550a.3p	12	0.0101954	1899	1	4.86238e-06	124.736
hsa.miR.449c.5p	31	0.0263381	1829	0	4.68315e-06	628.984
hsa.miR.2277.5p	3	0.00254885	1816	1	4.64986e-06	123.993
hsa.miR.371a.3p	32	0.0271878	1789	0	4.58073e-06	187.443
hsa.miR.381.3p	25	0.0212404	1776	0	4.54744e-06	245.122
hsa.miR.548e.5p	7	0.00594732	1775	1	4.54488e-06	135.44
hsa.miR.190b.5p	8	0.00679694	1758	1	4.50135e-06	136.778
hsa.miR.627.3p	13	0.011045	1742	1	4.46039e-06	135.244
hsa.miR.330.3p	8	0.00679694	1724	1	4.4143e-06	129.585
hsa.miR.4645.3p	13	0.011045	1719	1	4.40149e-06	148.644
hsa.miR.664a.5p	5	0.00424809	1719	1	4.40149e-06	126.221
hsa.miR.143.5p	38	0.0322855	1684	0	4.31188e-06	524.248
hsa.miR.675.5p	50	0.0424809	1683	0	4.30932e-06	311.441
hsa.miR.576.3p	15	0.0127443	1659	1	4.24786e-06	149.195
hsa.miR.550a.5p	4	0.00339847	1658	1	4.2453e-06	127.347
hsa.miR.1285.3p	37	0.0314359	1657	0	4.24274e-06	205.744
hsa.miR.9985	11	0.00934579	1589	1	4.06863e-06	156.71
hsa.miR.4540	8	0.00679694	1589	0	4.06863e-06	151.842
hsa.let.7c.3p	7	0.00594732	1583	1	4.05327e-06	144.894
hsa.miR.548az.5p	23	0.0195412	1582	0	4.05071e-06	208.655
hsa.miR.26a.2.3p	10	0.00849618	1578	1	4.04046e-06	146.236
hsa.miR.5100	50	0.0424809	1569	0	4.01742e-06	285.111
hsa.miR.4448	21	0.017842	1562	0	3.9995e-06	176.348
hsa.miR.503.5p	18	0.0152931	1562	0	3.9995e-06	175.827
hsa.miR.1843	30	0.0254885	1554	0	3.97901e-06	201.509
hsa.miR.326	44	0.0373832	1522	0	3.89708e-06	333.245
hsa.miR.499a.5p	10	0.00849618	1501	1	3.84331e-06	284.302
hsa.miR.548t.3p	4	0.00339847	1499	1	3.83819e-06	142.252
hsa.miR.548ay.5p	11	0.00934579	1494	0	3.82538e-06	163.346
hsa.miR.542.5p	10	0.00849618	1491	1	3.8177e-06	151.618
hsa.miR.548aa	4	0.00339847	1489	1	3.81258e-06	142.042
hsa.miR.18a.3p	1	0.000849618	1428	1	3.65639e-06	134.542
hsa.miR.31.3p	44	0.0373832	1423	0	3.64359e-06	342.145
hsa.miR.133a.3p	21	0.017842	1397	0	3.57701e-06	1231.67
hsa.miR.4662a.3p	29	0.0246389	1392	0	3.56421e-06	400.18
hsa.miR.185.3p	7	0.00594732	1387	1	3.55141e-06	145.274
hsa.miR.34c.3p	16	0.0135939	1385	0	3.54629e-06	234.824
hsa.miR.5699.3p	21	0.017842	1379	0	3.53093e-06	494.005
hsa.miR.1276	9	0.00764656	1377	0	3.5258e-06	177.162
hsa.miR.548h.3p	10	0.00849618	1375	0	3.52068e-06	161.512
hsa.miR.539.3p	31	0.0263381	1374	0	3.51812e-06	319.935
hsa.miR.4776.3p	10	0.00849618	1371	0	3.51044e-06	155.978
hsa.miR.548z	10	0.00849618	1371	0	3.51044e-06	165.303
hsa.miR.664b.3p	1	0.000849618	1360	1	3.48228e-06	134.457
hsa.miR.6515.3p	4	0.00339847	1359	0	3.47972e-06	158.684
hsa.miR.362.3p	41	0.0348343	1357	0	3.47459e-06	281.652
hsa.miR.510.3p	14	0.0118946	1353	0	3.46435e-06	235.571
hsa.miR.1298.5p	6	0.00509771	1342	0	3.43619e-06	180.661
hsa.miR.95.5p	16	0.0135939	1330	0	3.40546e-06	182.46
hsa.miR.139.3p	14	0.0118946	1303	0	3.33633e-06	922.914
hsa.miR.548au.5p	2	0.00169924	1285	1	3.29024e-06	138.378
hsa.miR.1272	21	0.017842	1276	0	3.26719e-06	226.275
hsa.miR.34a.3p	26	0.0220901	1272	0	3.25695e-06	243.643
hsa.miR.4698	24	0.0203908	1264	0	3.23647e-06	817.652
hsa.miR.1323	18	0.0152931	1263	0	3.23391e-06	1355.72
hsa.miR.340.3p	10	0.00849618	1260	0	3.22623e-06	168.515
hsa.miR.1298.3p	28	0.0237893	1222	0	3.12893e-06	363.93
hsa.miR.4661.5p	4	0.00339847	1201	0	3.07516e-06	2184.71
hsa.miR.1301.5p	5	0.00424809	1150	0	2.94457e-06	177.482
hsa.miR.9500	6	0.00509771	1142	0	2.92409e-06	173.483
hsa.miR.4772.5p	9	0.00764656	1140	0	2.91897e-06	194.227
hsa.miR.4695.3p	41	0.0348343	1131	0	2.89592e-06	589.07
hsa.miR.4772.3p	8	0.00679694	1129	0	2.8908e-06	200.736
hsa.miR.2355.5p	2	0.00169924	1113	0	2.84983e-06	158.341
hsa.miR.570.5p	4	0.00339847	1098	0	2.81143e-06	170.401
hsa.miR.483.3p	28	0.0237893	1097	0	2.80887e-06	584.43
hsa.miR.130a.5p	4	0.00339847	1089	0	2.78838e-06	151.459
hsa.miR.5585.3p	2	0.00169924	1084	0	2.77558e-06	162.303
hsa.miR.3150a.5p	6	0.00509771	1079	0	2.76278e-06	201.777
hsa.miR.24.1.5p	15	0.0127443	1078	0	2.76022e-06	230.047
hsa.miR.548d.3p	7	0.00594732	1071	0	2.74229e-06	211.859
hsa.miR.641	3	0.00254885	1065	0	2.72693e-06	181.372
hsa.miR.32.3p	19	0.0161427	1058	0	2.70901e-06	263.207
hsa.miR.624.5p	2	0.00169924	1036	0	2.65268e-06	144.791
hsa.miR.196b.5p	9	0.00764656	1008	0	2.58098e-06	218.415
hsa.miR.491.5p	4	0.00339847	999	0	2.55794e-06	179.217
hsa.miR.625.5p	8	0.00679694	981	0	2.51185e-06	199.62
hsa.miR.10399.5p	2	0.00169924	965	0	2.47088e-06	160.871
hsa.miR.135b.3p	8	0.00679694	959	0	2.45552e-06	217.393
hsa.miR.6755.5p	5	0.00424809	958	0	2.45296e-06	190.599
hsa.miR.1303	5	0.00424809	934	0	2.3915e-06	242.723
hsa.miR.1257	1	0.000849618	933	0	2.38894e-06	168.956
hsa.miR.4492	12	0.0101954	931	0	2.38382e-06	362.722
hsa.miR.2116.5p	0	0	922	0	2.36078e-06	157.132
hsa.miR.1912.5p	1	0.000849618	915	0	2.34285e-06	165.798
hsa.miR.452.3p	2	0.00169924	912	0	2.33517e-06	177.132
hsa.miR.657	8	0.00679694	911	0	2.33261e-06	1175.5
hsa.miR.20b.5p	0	0	911	0	2.33261e-06	160.546
hsa.miR.769.3p	1	0.000849618	900	0	2.30445e-06	192.568
hsa.miR.873.5p	6	0.00509771	898	0	2.29933e-06	422.209
hsa.miR.3166	1	0.000849618	892	0	2.28396e-06	154.964
hsa.miR.410.3p	16	0.0135939	889	0	2.27628e-06	416.773
hsa.miR.12132	10	0.00849618	883	0	2.26092e-06	223.917
hsa.miR.1288.3p	1	0.000849618	883	0	2.26092e-06	167.03
hsa.miR.3940.3p	0	0	876	0	2.243e-06	153.956
hsa.miR.33b.3p	0	0	874	0	2.23787e-06	166.47
hsa.miR.320d	12	0.0101954	873	0	2.23531e-06	263.601
hsa.miR.147a	3	0.00254885	866	0	2.21739e-06	193.221
hsa.miR.6807.5p	5	0.00424809	864	0	2.21227e-06	207.017
hsa.miR.548aq.3p	0	0	849	0	2.17386e-06	166.319
hsa.miR.152.5p	0	0	841	0	2.15338e-06	178.456
hsa.miR.3181	23	0.0195412	839	0	2.14826e-06	415.273
hsa.miR.4757.3p	10	0.00849618	828	0	2.12009e-06	1495.88
hsa.miR.1291	1	0.000849618	825	0	2.11241e-06	166.24
hsa.miR.556.3p	0	0	817	0	2.09193e-06	167.613
hsa.miR.23b.5p	0	0	814	0	2.08424e-06	151.62
hsa.miR.136.3p	16	0.0135939	807	0	2.06632e-06	576.278
hsa.miR.4791	4	0.00339847	807	0	2.06632e-06	193.019
hsa.miR.5089.5p	0	0	797	0	2.04072e-06	179.082
hsa.miR.365a.5p	0	0	796	0	2.03816e-06	172.347
hsa.miR.548x.5p	1	0.000849618	792	0	2.02791e-06	172.424
hsa.miR.1287.5p	19	0.0161427	789	0	2.02023e-06	466.332
hsa.miR.5089.3p	0	0	787	0	2.01511e-06	171.519
hsa.miR.548g.5p	1	0.000849618	785	0	2.00999e-06	174.092
hsa.miR.548aj.5p	1	0.000849618	783	0	2.00487e-06	175.342
hsa.miR.616.5p	10	0.00849618	779	0	1.99463e-06	287.278
hsa.miR.10523.5p	1	0.000849618	779	0	1.99463e-06	186.272
hsa.miR.3677.3p	0	0	772	0	1.9767e-06	159.41
hsa.let.7e.3p	0	0	760	0	1.94598e-06	167.354
hsa.miR.23a.5p	0	0	759	0	1.94342e-06	157.529
hsa.miR.342.5p	1	0.000849618	758	0	1.94086e-06	168.197
hsa.miR.199a.5p	8	0.00679694	753	0	1.92805e-06	274.44
hsa.miR.589.3p	0	0	751	0	1.92293e-06	162.856
hsa.miR.627.5p	0	0	750	0	1.92037e-06	170.376
hsa.miR.4746.5p	0	0	747	0	1.91269e-06	152.45
hsa.miR.548a.3p	3	0.00254885	746	0	1.91013e-06	226.385
hsa.miR.4662b	1	0.000849618	741	0	1.89733e-06	177.255
hsa.miR.369.3p	13	0.011045	735	0	1.88197e-06	499.851
hsa.miR.6529.3p	20	0.0169924	731	0	1.87172e-06	632.391
hsa.miR.212.5p	13	0.011045	730	0	1.86916e-06	475.709
hsa.miR.1249.3p	10	0.00849618	727	0	1.86148e-06	301.481
hsa.miR.6821.5p	5	0.00424809	726	0	1.85892e-06	250.435
hsa.miR.6511a.3p	1	0.000849618	719	0	1.841e-06	179.488
hsa.miR.548s	0	0	706	0	1.80771e-06	175.318
hsa.miR.659.5p	0	0	706	0	1.80771e-06	168.863
hsa.miR.4787.5p	6	0.00509771	705	0	1.80515e-06	265.615
hsa.miR.422a	0	0	700	0	1.79235e-06	178.658
hsa.miR.2110	0	0	698	0	1.78723e-06	173.714
hsa.miR.6866.5p	0	0	690	0	1.76674e-06	156.628
hsa.miR.93.3p	0	0	690	0	1.76674e-06	189.64
hsa.miR.3182	5	0.00424809	681	0	1.7437e-06	300.584
hsa.miR.4451	17	0.0144435	678	0	1.73602e-06	526.314
hsa.miR.1468.5p	7	0.00594732	676	0	1.7309e-06	330.595
hsa.miR.4539	8	0.00679694	672	0	1.72065e-06	453.854
hsa.miR.4728.3p	0	0	670	0	1.71553e-06	163.814
hsa.miR.2392	25	0.0212404	660	0	1.68993e-06	676.438
hsa.miR.8485	1	0.000849618	655	0	1.67713e-06	213.268
hsa.miR.3135b	10	0.00849618	652	0	1.66944e-06	463.087
hsa.miR.4443	1	0.000849618	650	0	1.66432e-06	345.973
hsa.miR.3138	3	0.00254885	645	0	1.65152e-06	227.357
hsa.miR.200c.5p	1	0.000849618	628	0	1.60799e-06	210.603
hsa.miR.296.5p	0	0	627	0	1.60543e-06	197.595
hsa.miR.1292.3p	1	0.000849618	616	0	1.57727e-06	206.502
hsa.miR.10396a.5p	1	0.000849618	614	0	1.57215e-06	206.879
hsa.miR.3195	6	0.00509771	610	0	1.5619e-06	513.772
hsa.miR.1267	1	0.000849618	608	0	1.55678e-06	262.719
hsa.miR.3679.5p	1	0.000849618	607	0	1.55422e-06	174.276
hsa.miR.34b.3p	8	0.00679694	606	0	1.55166e-06	325.256
hsa.miR.942.5p	4	0.00339847	597	0	1.52862e-06	277.043
hsa.miR.1322	1	0.000849618	591	0	1.51325e-06	191.403
hsa.miR.3605.5p	0	0	589	0	1.50813e-06	173.67
hsa.miR.935	0	0	589	0	1.50813e-06	203.722
hsa.miR.7847.3p	2	0.00169924	586	0	1.50045e-06	206.599
hsa.miR.1293	10	0.00849618	581	0	1.48765e-06	335.226
hsa.miR.3158.3p	7	0.00594732	580	0	1.48509e-06	302.908
hsa.miR.874.5p	0	0	579	0	1.48253e-06	193.557
hsa.miR.3927.3p	9	0.00764656	578	0	1.47997e-06	314.782
hsa.miR.101.2.5p	5	0.00424809	570	0	1.45948e-06	304.421
hsa.miR.3150a.3p	3	0.00254885	570	0	1.45948e-06	309.383
hsa.miR.548ae.5p	7	0.00594732	567	0	1.4518e-06	356.673
hsa.miR.4687.5p	0	0	562	0	1.439e-06	181.747
hsa.miR.1261	6	0.00509771	558	0	1.42876e-06	372.902
hsa.miR.548ab	1	0.000849618	557	0	1.4262e-06	201.318
hsa.miR.3139	7	0.00594732	556	0	1.42364e-06	726.252
hsa.miR.942.3p	0	0	556	0	1.42364e-06	175.183
hsa.miR.219a.5p	7	0.00594732	553	0	1.41595e-06	331.87
hsa.miR.30b.3p	0	0	552	0	1.41339e-06	183.726
hsa.miR.3085.3p	2	0.00169924	550	0	1.40827e-06	235.568
hsa.miR.1292.5p	1	0.000849618	550	0	1.40827e-06	212.813
hsa.miR.1305	0	0	544	0	1.39291e-06	188.281
hsa.miR.548i	1	0.000849618	540	0	1.38267e-06	218.172
hsa.miR.1266.5p	0	0	536	0	1.37243e-06	189.296
hsa.miR.6516.3p	0	0	529	0	1.3545e-06	197.567
hsa.miR.628.3p	0	0	525	0	1.34426e-06	200.525
hsa.miR.6859.5p	0	0	523	0	1.33914e-06	184.056
hsa.miR.4707.3p	1	0.000849618	522	0	1.33658e-06	212.701
hsa.miR.3942.5p	0	0	520	0	1.33146e-06	199.137
hsa.miR.153.5p	1	0.000849618	519	0	1.3289e-06	241.188
hsa.miR.3659	0	0	516	0	1.32122e-06	190.679
hsa.miR.939.5p	0	0	516	0	1.32122e-06	198.411
hsa.miR.491.3p	0	0	515	0	1.31866e-06	203.202
hsa.miR.6512.5p	0	0	511	0	1.30841e-06	197.331
hsa.miR.208b.3p	0	0	510	0	1.30585e-06	216.718
hsa.miR.1289	1	0.000849618	502	0	1.28537e-06	352.88
hsa.miR.548av.5p	0	0	502	0	1.28537e-06	206.689
hsa.miR.144.3p	10	0.00849618	497	0	1.27257e-06	380.582
hsa.miR.654.3p	5	0.00424809	497	0	1.27257e-06	303.161
hsa.miR.548w	2	0.00169924	495	0	1.26745e-06	234.4
hsa.miR.188.5p	0	0	493	0	1.26233e-06	227.995
hsa.miR.3177.3p	0	0	489	0	1.25208e-06	190.912
hsa.miR.873.3p	2	0.00169924	488	0	1.24952e-06	492.106
hsa.miR.3171	9	0.00764656	486	0	1.2444e-06	495.022
hsa.miR.3609	0	0	483	0	1.23672e-06	211.372
hsa.miR.10398.5p	0	0	482	0	1.23416e-06	214.169
hsa.miR.2117	0	0	482	0	1.23416e-06	216.524
hsa.miR.548l	1	0.000849618	480	0	1.22904e-06	327.224
hsa.miR.6878.3p	15	0.0127443	478	0	1.22392e-06	580.493
hsa.miR.660.3p	0	0	474	0	1.21368e-06	196.59
hsa.miR.592	0	0	473	0	1.21112e-06	193.473
hsa.miR.4480	8	0.00679694	472	0	1.20855e-06	747.199
hsa.miR.3150b.3p	0	0	472	0	1.20855e-06	252.391
hsa.miR.3157.5p	0	0	472	0	1.20855e-06	203.698
hsa.miR.1252.5p	0	0	471	0	1.20599e-06	208.481
hsa.miR.6869.5p	2	0.00169924	470	0	1.20343e-06	534.152
hsa.miR.1271.3p	0	0	466	0	1.19319e-06	219.17
hsa.miR.101.5p	5	0.00424809	464	0	1.18807e-06	326.23
hsa.miR.656.3p	0	0	462	0	1.18295e-06	266.064
hsa.miR.579.3p	0	0	461	0	1.18039e-06	216.093
hsa.miR.4785	1	0.000849618	460	0	1.17783e-06	219.345
hsa.miR.4664.3p	0	0	456	0	1.16759e-06	215.183
hsa.miR.4488	6	0.00509771	455	0	1.16503e-06	308.733
hsa.miR.493.5p	7	0.00594732	454	0	1.16247e-06	447.435
hsa.miR.548f.5p	0	0	454	0	1.16247e-06	206.606
hsa.miR.6724.5p	2	0.00169924	453	0	1.15991e-06	484.23
hsa.miR.1301.3p	4	0.00339847	452	0	1.15734e-06	313.489
hsa.miR.548b.3p	0	0	451	0	1.15478e-06	234.585
hsa.miR.6739.5p	6	0.00509771	449	0	1.14966e-06	408.778
hsa.miR.9.5p	1	0.000849618	449	0	1.14966e-06	283.525
hsa.miR.889.3p	6	0.00509771	448	0	1.1471e-06	351.035
hsa.miR.3128	2	0.00169924	448	0	1.1471e-06	322.814
hsa.miR.190a.5p	4	0.00339847	446	0	1.14198e-06	355.579
hsa.miR.6818.5p	0	0	443	0	1.1343e-06	186.951
hsa.miR.3916	2	0.00169924	441	0	1.12918e-06	326.298
hsa.miR.2113	0	0	441	0	1.12918e-06	229.528
hsa.miR.6733.5p	0	0	441	0	1.12918e-06	195.31
hsa.miR.590.5p	1	0.000849618	436	0	1.11638e-06	235.7
hsa.miR.195.3p	0	0	435	0	1.11382e-06	197.132
hsa.miR.877.5p	0	0	435	0	1.11382e-06	215.247
hsa.miR.133b	8	0.00679694	432	0	1.10613e-06	731.771
hsa.miR.4306	0	0	432	0	1.10613e-06	234.266
hsa.miR.548n	0	0	432	0	1.10613e-06	212.508
hsa.miR.483.5p	11	0.00934579	430	0	1.10101e-06	463.561
hsa.miR.4520.3p	5	0.00424809	430	0	1.10101e-06	350.74
hsa.miR.509.3p	0	0	428	0	1.09589e-06	243.281
hsa.miR.1299	11	0.00934579	427	0	1.09333e-06	485.62
hsa.miR.374c.5p	0	0	427	0	1.09333e-06	211.153
hsa.miR.371b.3p	1	0.000849618	425	0	1.08821e-06	287.971
hsa.miR.6509.5p	0	0	425	0	1.08821e-06	199.708
hsa.miR.934	3	0.00254885	423	0	1.08309e-06	327.283
hsa.miR.501.5p	1	0.000849618	417	0	1.06773e-06	336.278
hsa.miR.3689f	7	0.00594732	415	0	1.06261e-06	434.857
hsa.miR.29b.1.5p	0	0	415	0	1.06261e-06	202.358
hsa.miR.1255a	1	0.000849618	412	0	1.05492e-06	258.622
hsa.miR.92b.5p	0	0	411	0	1.05236e-06	219.594
hsa.miR.182.3p	0	0	409	0	1.04724e-06	202.946
hsa.miR.1908.3p	2	0.00169924	408	0	1.04468e-06	373.24
hsa.miR.548bc	0	0	407	0	1.04212e-06	255.542
hsa.miR.34b.5p	4	0.00339847	405	0	1.037e-06	347.11
hsa.miR.376c.3p	6	0.00509771	402	0	1.02932e-06	513.172
hsa.miR.4747.3p	6	0.00509771	402	0	1.02932e-06	484.682
hsa.miR.5699.5p	1	0.000849618	399	0	1.02164e-06	247.783
hsa.miR.6852.5p	0	0	398	0	1.01908e-06	207.938
hsa.miR.2114.3p	0	0	392	0	1.00371e-06	211.851
hsa.miR.5702	0	0	392	0	1.00371e-06	222.097
hsa.miR.6815.5p	3	0.00254885	391	0	1.00115e-06	1704.23
hsa.miR.409.3p	3	0.00254885	390	0	9.98594e-07	395.805
hsa.miR.5581.3p	0	0	389	0	9.96033e-07	216.56
hsa.miR.6796.3p	5	0.00424809	388	0	9.93473e-07	357.804
hsa.miR.548at.5p	0	0	387	0	9.90912e-07	209.075
hsa.miR.4802.5p	0	0	384	0	9.83231e-07	228.002
hsa.miR.548ah.3p	0	0	383	0	9.8067e-07	222.121
hsa.miR.548am.3p	0	0	383	0	9.8067e-07	219.941
hsa.miR.4636	0	0	382	0	9.7811e-07	224.444
hsa.miR.6772.5p	3	0.00254885	380	0	9.72989e-07	547.268
hsa.miR.6837.3p	0	0	374	0	9.57626e-07	216.616
hsa.miR.937.3p	0	0	374	0	9.57626e-07	305.356
hsa.miR.1279	0	0	373	0	9.55065e-07	212.395
hsa.miR.6733.3p	2	0.00169924	372	0	9.52505e-07	1566.7
hsa.miR.3913.3p	0	0	369	0	9.44823e-07	200.21
hsa.miR.7975	2	0.00169924	368	0	9.42263e-07	414.898
hsa.miR.3173.5p	0	0	367	0	9.39702e-07	209.654
hsa.miR.6886.5p	2	0.00169924	362	0	9.269e-07	448.599
hsa.miR.1253	7	0.00594732	353	0	9.03856e-07	1163.39
hsa.miR.376b.3p	2	0.00169924	351	0	8.98735e-07	368.259
hsa.miR.875.5p	2	0.00169924	351	0	8.98735e-07	871.883
hsa.miR.3126.5p	0	0	348	0	8.91053e-07	222.972
hsa.miR.192.3p	0	0	344	0	8.80811e-07	216.179
hsa.miR.3913.5p	0	0	341	0	8.7313e-07	207.792
hsa.miR.3934.5p	0	0	337	0	8.62888e-07	231.463
hsa.miR.4802.3p	0	0	337	0	8.62888e-07	231.015
hsa.miR.3074.3p	0	0	335	0	8.57767e-07	222.032
hsa.miR.30c.2.3p	0	0	335	0	8.57767e-07	245.387
hsa.miR.4446.3p	0	0	333	0	8.52646e-07	218.348
hsa.miR.6089	2	0.00169924	331	0	8.47525e-07	1224.97
hsa.miR.3912.3p	0	0	331	0	8.47525e-07	251.421
hsa.miR.29a.5p	0	0	329	0	8.42404e-07	222.046
hsa.miR.3130.3p	1	0.000849618	325	0	8.32162e-07	290.227
hsa.miR.187.3p	0	0	325	0	8.32162e-07	264.914
hsa.miR.1262	0	0	324	0	8.29601e-07	327.673
hsa.miR.549a.5p	0	0	322	0	8.2448e-07	238.321
hsa.miR.375.5p	0	0	321	0	8.2192e-07	251.995
hsa.miR.3684	0	0	318	0	8.14238e-07	264.834
hsa.miR.509.5p	0	0	318	0	8.14238e-07	248.026
hsa.miR.19b.1.5p	1	0.000849618	316	0	8.09117e-07	272.004
hsa.miR.153.3p	1	0.000849618	314	0	8.03996e-07	479.731
hsa.miR.1537.5p	0	0	314	0	8.03996e-07	263.749
hsa.miR.3157.3p	0	0	314	0	8.03996e-07	223.538
hsa.miR.4786.3p	6	0.00509771	313	0	8.01436e-07	1490.73
hsa.miR.4725.5p	1	0.000849618	310	0	7.93754e-07	341.672
hsa.miR.3605.3p	0	0	310	0	7.93754e-07	226.455
hsa.miR.191.3p	0	0	304	0	7.78391e-07	285.058
hsa.miR.4476	6	0.00509771	301	0	7.7071e-07	963.375
hsa.miR.1252.3p	0	0	301	0	7.7071e-07	339.413
hsa.miR.548j.5p	2	0.00169924	300	0	7.68149e-07	361.702
hsa.miR.135a.2.3p	0	0	300	0	7.68149e-07	248.959
hsa.miR.548ai	0	0	298	0	7.63028e-07	222.901
hsa.miR.1286	0	0	297	0	7.60468e-07	236.848
hsa.miR.138.5p	0	0	297	0	7.60468e-07	232.294
hsa.miR.3689e	2	0.00169924	294	0	7.52786e-07	408.189
hsa.miR.4668.3p	2	0.00169924	294	0	7.52786e-07	835.87
hsa.miR.520d.5p	2	0.00169924	294	0	7.52786e-07	1815.34
hsa.miR.3689b.5p	2	0.00169924	293	0	7.50226e-07	410.168
hsa.miR.6507.3p	2	0.00169924	293	0	7.50226e-07	1677.03
hsa.miR.5683	2	0.00169924	292	0	7.47665e-07	610.259
hsa.miR.499b.3p	1	0.000849618	292	0	7.47665e-07	257.937
hsa.miR.3174	0	0	290	0	7.42544e-07	246.714
hsa.miR.3140.3p	7	0.00594732	289	0	7.39984e-07	1134.65
hsa.miR.5689	1	0.000849618	289	0	7.39984e-07	304.65
hsa.miR.3140.5p	3	0.00254885	288	0	7.37423e-07	474.235
hsa.miR.6854.5p	0	0	285	0	7.29742e-07	273.557
hsa.miR.10401.3p	0	0	283	0	7.24621e-07	338.922
hsa.miR.6516.5p	0	0	283	0	7.24621e-07	255.25
hsa.miR.4685.3p	0	0	282	0	7.2206e-07	231.067
hsa.miR.7705	0	0	282	0	7.2206e-07	330.735
hsa.miR.4284	0	0	281	0	7.195e-07	310.903
hsa.miR.5011.5p	0	0	279	0	7.14379e-07	239.448
hsa.miR.4668.5p	3	0.00254885	276	0	7.06697e-07	855.549
hsa.miR.3200.5p	2	0.00169924	275	0	7.04137e-07	410.68
hsa.miR.548ad.5p	0	0	275	0	7.04137e-07	249.848
hsa.miR.466	0	0	272	0	6.96455e-07	262.615
hsa.miR.138.1.3p	0	0	269	0	6.88774e-07	256.303
hsa.miR.4726.5p	3	0.00254885	268	0	6.86213e-07	803.358
hsa.miR.3918	0	0	267	0	6.83653e-07	234.376
hsa.miR.548v	3	0.00254885	266	0	6.81092e-07	381.433
hsa.miR.1294	2	0.00169924	266	0	6.81092e-07	339.397
hsa.miR.25.5p	0	0	265	0	6.78532e-07	309.037
hsa.miR.4436b.3p	0	0	264	0	6.75971e-07	249.664
hsa.miR.4708.3p	0	0	264	0	6.75971e-07	239.999
hsa.miR.19a.5p	0	0	263	0	6.73411e-07	254.473
hsa.miR.20a.3p	0	0	263	0	6.73411e-07	278.747
hsa.miR.3129.3p	0	0	258	0	6.60608e-07	247.969
hsa.miR.6753.3p	0	0	257	0	6.58048e-07	266.055
hsa.miR.10400.5p	1	0.000849618	256	0	6.55487e-07	744.341
hsa.miR.3661	1	0.000849618	256	0	6.55487e-07	591.48
hsa.miR.1972	0	0	256	0	6.55487e-07	272.239
hsa.miR.1265	3	0.00254885	255	0	6.52927e-07	799.885
hsa.miR.3116	0	0	255	0	6.52927e-07	316.731
hsa.miR.1247.3p	0	0	254	0	6.50366e-07	327.994
hsa.miR.520g.5p	8	0.00679694	253	0	6.47806e-07	1366.38
hsa.miR.3689a.5p	2	0.00169924	253	0	6.47806e-07	458.165
hsa.miR.1277.3p	0	0	252	0	6.45245e-07	290.855
hsa.miR.6786.3p	1	0.000849618	251	0	6.42685e-07	303.76
hsa.miR.922	1	0.000849618	251	0	6.42685e-07	849.94
hsa.miR.580.3p	0	0	251	0	6.42685e-07	262.839
hsa.miR.498.3p	5	0.00424809	250	0	6.40124e-07	1173.38
hsa.miR.487b.3p	1	0.000849618	250	0	6.40124e-07	318.111
hsa.miR.570.3p	1	0.000849618	250	0	6.40124e-07	363.981
hsa.miR.1295a	1	0.000849618	246	0	6.29882e-07	1011.56
hsa.miR.219a.1.3p	1	0.000849618	246	0	6.29882e-07	333.271
hsa.miR.12135	3	0.00254885	245	0	6.27322e-07	729.275
hsa.miR.4671.3p	0	0	245	0	6.27322e-07	247.449
hsa.miR.6511b.5p	0	0	244	0	6.24761e-07	252.184
hsa.miR.4767	0	0	242	0	6.1964e-07	284.447
hsa.miR.1285.5p	1	0.000849618	241	0	6.1708e-07	392.004
hsa.miR.4422	3	0.00254885	239	0	6.11959e-07	1811.52
hsa.miR.145.5p	1	0.000849618	239	0	6.11959e-07	431.411
hsa.miR.4786.5p	0	0	239	0	6.11959e-07	263.419
hsa.miR.508.3p	0	0	239	0	6.11959e-07	283.043
hsa.miR.1.3p	2	0.00169924	238	0	6.09398e-07	1310
hsa.miR.4741	2	0.00169924	238	0	6.09398e-07	1360.92
hsa.miR.1275	0	0	237	0	6.06838e-07	267.534
hsa.miR.3944.5p	3	0.00254885	236	0	6.04277e-07	716.419
hsa.miR.4477b	3	0.00254885	236	0	6.04277e-07	651.803
hsa.miR.596	2	0.00169924	236	0	6.04277e-07	1366.65
hsa.miR.3168	1	0.000849618	236	0	6.04277e-07	549.318
hsa.miR.548c.3p	0	0	236	0	6.04277e-07	294.003
hsa.miR.4491	1	0.000849618	234	0	5.99156e-07	420.393
hsa.miR.3938	0	0	233	0	5.96596e-07	302.917
hsa.miR.548u	0	0	233	0	5.96596e-07	274.349
hsa.miR.7113.3p	3	0.00254885	231	0	5.91475e-07	634.85
hsa.miR.579.5p	0	0	231	0	5.91475e-07	263.144
hsa.miR.411.5p	2	0.00169924	229	0	5.86354e-07	415.474
hsa.miR.4482.3p	0	0	229	0	5.86354e-07	321.608
hsa.miR.551a	0	0	228	0	5.83793e-07	287.925
hsa.miR.5701	1	0.000849618	226	0	5.78672e-07	375.271
hsa.miR.4700.5p	1	0.000849618	225	0	5.76112e-07	344.485
hsa.miR.2116.3p	2	0.00169924	224	0	5.73551e-07	591.722
hsa.miR.3150b.5p	4	0.00339847	223	0	5.70991e-07	481.508
hsa.miR.1910.5p	0	0	223	0	5.70991e-07	328.212
hsa.miR.29b.2.5p	0	0	223	0	5.70991e-07	286.6
hsa.miR.5092	0	0	223	0	5.70991e-07	289.069
hsa.miR.296.3p	1	0.000849618	222	0	5.6843e-07	1144.29
hsa.miR.3688.3p	0	0	221	0	5.6587e-07	266.065
hsa.miR.652.5p	0	0	221	0	5.6587e-07	377.711
hsa.miR.4508	1	0.000849618	219	0	5.60749e-07	462.329
hsa.miR.4755.5p	0	0	219	0	5.60749e-07	322.043
hsa.miR.3156.5p	0	0	216	0	5.53067e-07	272.621
hsa.miR.2355.3p	0	0	215	0	5.50507e-07	266.038
hsa.miR.3928.3p	0	0	215	0	5.50507e-07	263.148
hsa.miR.365b.5p	0	0	213	0	5.45386e-07	305.927
hsa.miR.6513.5p	0	0	213	0	5.45386e-07	320.841
hsa.miR.6769a.3p	5	0.00424809	212	0	5.42825e-07	821.345
hsa.miR.624.3p	1	0.000849618	210	0	5.37704e-07	387.639
hsa.miR.1587	0	0	210	0	5.37704e-07	276.656
hsa.miR.3127.5p	0	0	210	0	5.37704e-07	329.534
hsa.miR.545.5p	0	0	209	0	5.35144e-07	329.214
hsa.miR.6884.3p	4	0.00339847	208	0	5.32583e-07	920.695
hsa.miR.4742.3p	0	0	208	0	5.32583e-07	272.762
hsa.miR.4520.2.3p	0	0	207	0	5.30023e-07	355.846
hsa.miR.549a.3p	0	0	207	0	5.30023e-07	304.198
hsa.miR.4766.5p	0	0	205	0	5.24902e-07	313.801
hsa.miR.548az.3p	0	0	205	0	5.24902e-07	321.74
hsa.miR.4520.5p	0	0	204	0	5.22341e-07	371.148
hsa.miR.5705	0	0	204	0	5.22341e-07	278.822
hsa.miR.6734.5p	0	0	204	0	5.22341e-07	296.533
hsa.miR.4787.3p	0	0	203	0	5.19781e-07	278.838
hsa.miR.6842.3p	1	0.000849618	202	0	5.1722e-07	356.947
hsa.miR.4308	4	0.00339847	201	0	5.1466e-07	1285.18
hsa.miR.6765.3p	3	0.00254885	201	0	5.1466e-07	515.863
hsa.miR.4432	4	0.00339847	199	0	5.09539e-07	814.712
hsa.miR.3610	2	0.00169924	199	0	5.09539e-07	2241.97
hsa.miR.4700.3p	2	0.00169924	199	0	5.09539e-07	442.201
hsa.miR.509.3.5p	3	0.00254885	196	0	5.01857e-07	779.075
hsa.miR.556.5p	0	0	196	0	5.01857e-07	282.013
hsa.miR.6763.3p	0	0	194	0	4.96736e-07	319.445
hsa.miR.4769.3p	0	0	193	0	4.94176e-07	284.175
hsa.miR.642a.5p	0	0	193	0	4.94176e-07	273.976
hsa.miR.3136.5p	0	0	192	0	4.91615e-07	385.344
hsa.miR.4502	0	0	192	0	4.91615e-07	356.93
hsa.miR.504.5p	0	0	192	0	4.91615e-07	298.417
hsa.miR.6755.3p	4	0.00339847	191	0	4.89055e-07	845.529
hsa.miR.127.5p	3	0.00254885	191	0	4.89055e-07	554.446
hsa.miR.1268a	0	0	191	0	4.89055e-07	350.295
hsa.miR.6873.3p	0	0	191	0	4.89055e-07	385.408
hsa.miR.2277.3p	0	0	189	0	4.83934e-07	296.539
hsa.miR.4484	0	0	189	0	4.83934e-07	316.966
hsa.miR.9903	0	0	189	0	4.83934e-07	274.598
hsa.miR.1284	0	0	188	0	4.81373e-07	274.436
hsa.miR.676.3p	0	0	188	0	4.81373e-07	366.026
hsa.miR.6511b.3p	0	0	187	0	4.78813e-07	367.672
hsa.miR.320c	0	0	185	0	4.73692e-07	408.121
hsa.miR.4717.3p	0	0	185	0	4.73692e-07	286.166
hsa.miR.548ac	0	0	184	0	4.71131e-07	344.574
hsa.miR.4737	3	0.00254885	183	0	4.68571e-07	1915.65
hsa.miR.2115.5p	0	0	183	0	4.68571e-07	289.674
hsa.miR.4424	0	0	183	0	4.68571e-07	301.572
hsa.miR.6786.5p	4	0.00339847	182	0	4.6601e-07	624.279
hsa.miR.4638.3p	1	0.000849618	182	0	4.6601e-07	699.501
hsa.miR.196a.5p	5	0.00424809	181	0	4.6345e-07	710.311
hsa.miR.4497	2	0.00169924	180	0	4.6089e-07	721.174
hsa.miR.1468.3p	1	0.000849618	180	0	4.6089e-07	1238.45
hsa.miR.449b.5p	1	0.000849618	180	0	4.6089e-07	814.905
hsa.miR.4797.3p	0	0	180	0	4.6089e-07	290.727
hsa.miR.600	3	0.00254885	177	0	4.53208e-07	859.434
hsa.miR.937.5p	0	0	177	0	4.53208e-07	306.833
hsa.miR.135a.3p	0	0	176	0	4.50648e-07	311.825
hsa.miR.4640.3p	0	0	176	0	4.50648e-07	339.836
hsa.miR.5696	0	0	175	0	4.48087e-07	303.191
hsa.miR.642b.3p	0	0	175	0	4.48087e-07	298.073
hsa.miR.550b.3p	1	0.000849618	174	0	4.45527e-07	1767.62
hsa.miR.6882.5p	0	0	173	0	4.42966e-07	351.314
hsa.miR.136.5p	2	0.00169924	172	0	4.40406e-07	635.695
hsa.miR.4763.3p	0	0	172	0	4.40406e-07	355.207
hsa.miR.603	3	0.00254885	171	0	4.37845e-07	747.279
hsa.miR.4693.3p	2	0.00169924	171	0	4.37845e-07	590.028
hsa.miR.301a.5p	0	0	171	0	4.37845e-07	301.843
hsa.miR.3133	0	0	171	0	4.37845e-07	308.444
hsa.miR.379.5p	2	0.00169924	169	0	4.32724e-07	514.875
hsa.miR.1282	0	0	169	0	4.32724e-07	300.362
hsa.miR.514a.3p	0	0	169	0	4.32724e-07	341.488
hsa.miR.548ar.3p	0	0	168	0	4.30164e-07	341.868
hsa.miR.6513.3p	0	0	168	0	4.30164e-07	383.308
hsa.miR.382.5p	2	0.00169924	167	0	4.27603e-07	514.749
hsa.miR.764	1	0.000849618	167	0	4.27603e-07	576.671
hsa.miR.3130.5p	0	0	167	0	4.27603e-07	351.978
hsa.miR.10400.3p	0	0	166	0	4.25043e-07	428.04
hsa.miR.4717.5p	0	0	165	0	4.22482e-07	298.459
hsa.miR.5001.3p	0	0	165	0	4.22482e-07	331.432
hsa.miR.4521	1	0.000849618	164	0	4.19922e-07	487.74
hsa.miR.4490	1	0.000849618	163	0	4.17361e-07	2780.76
hsa.miR.26a.1.3p	0	0	163	0	4.17361e-07	308.336
hsa.miR.4429	0	0	163	0	4.17361e-07	309.771
hsa.miR.3129.5p	0	0	161	0	4.1224e-07	314.017
hsa.miR.3143	0	0	161	0	4.1224e-07	328.171
hsa.miR.612	0	0	161	0	4.1224e-07	318.33
hsa.miR.1295b.3p	0	0	160	0	4.0968e-07	335.251
hsa.miR.219b.3p	0	0	160	0	4.0968e-07	322.661
hsa.miR.3127.3p	0	0	160	0	4.0968e-07	328.316
hsa.miR.6789.5p	1	0.000849618	159	0	4.07119e-07	382.216
hsa.miR.3651	0	0	159	0	4.07119e-07	321.279
hsa.miR.3137	0	0	158	0	4.04559e-07	338.479
hsa.miR.7112.3p	1	0.000849618	157	0	4.01998e-07	944.862
hsa.miR.10394.3p	0	0	157	0	4.01998e-07	325.766
hsa.miR.2115.3p	0	0	157	0	4.01998e-07	381.199
hsa.miR.3196	0	0	157	0	4.01998e-07	294.97
hsa.miR.548ax	0	0	157	0	4.01998e-07	381.199
hsa.miR.6514.3p	0	0	157	0	4.01998e-07	384.941
hsa.miR.548ay.3p	1	0.000849618	156	0	3.99438e-07	466.367
hsa.miR.10226	0	0	156	0	3.99438e-07	310.619
hsa.miR.4755.3p	0	0	156	0	3.99438e-07	341.781
hsa.miR.5706	0	0	156	0	3.99438e-07	304.321
hsa.miR.887.3p	0	0	156	0	3.99438e-07	319.832
hsa.miR.3688.5p	0	0	155	0	3.96877e-07	308.887
hsa.miR.3907	1	0.000849618	154	0	3.94317e-07	402.31
hsa.miR.8086	4	0.00339847	153	0	3.91756e-07	1584.82
hsa.miR.3925.5p	2	0.00169924	153	0	3.91756e-07	748.429
hsa.miR.7111.5p	2	0.00169924	153	0	3.91756e-07	707.648
hsa.miR.6501.3p	1	0.000849618	153	0	3.91756e-07	2227.41
hsa.miR.3131	0	0	153	0	3.91756e-07	343.968
hsa.miR.133a.5p	1	0.000849618	152	0	3.89196e-07	1054.86
hsa.miR.10393.3p	0	0	152	0	3.89196e-07	479.197
hsa.miR.4326	0	0	152	0	3.89196e-07	314.807
hsa.miR.5091	0	0	152	0	3.89196e-07	374.023
hsa.miR.6503.3p	0	0	152	0	3.89196e-07	306.602
hsa.miR.134.5p	0	0	151	0	3.86635e-07	339.906
hsa.miR.5000.3p	0	0	150	0	3.84075e-07	363.866
hsa.miR.3154	0	0	149	0	3.81514e-07	337.08
hsa.miR.6502.5p	0	0	148	0	3.78954e-07	351.235
hsa.miR.5197.3p	1	0.000849618	146	0	3.73833e-07	1214.24
hsa.miR.4736	1	0.000849618	144	0	3.68712e-07	3240.86
hsa.miR.4761.3p	0	0	144	0	3.68712e-07	328.87
hsa.miR.5009.5p	0	0	144	0	3.68712e-07	427.953
hsa.miR.6509.3p	0	0	144	0	3.68712e-07	328.87
hsa.miR.548as.5p	0	0	143	0	3.66151e-07	328.763
hsa.miR.6131	0	0	143	0	3.66151e-07	496.328
hsa.miR.664b.5p	0	0	143	0	3.66151e-07	321.678
hsa.miR.3180.5p	0	0	142	0	3.63591e-07	387.382
hsa.miR.6814.5p	0	0	142	0	3.63591e-07	344.264
hsa.miR.1269a	0	0	141	0	3.6103e-07	328.488
hsa.miR.548ak	0	0	141	0	3.6103e-07	364.404
hsa.miR.6772.3p	0	0	141	0	3.6103e-07	342.614
hsa.miR.6862.3p	2	0.00169924	140	0	3.5847e-07	665.704
hsa.miR.3619.3p	1	0.000849618	140	0	3.5847e-07	523.138
hsa.miR.1268b	0	0	140	0	3.5847e-07	419.89
hsa.miR.3180.3p	0	0	140	0	3.5847e-07	435.351
hsa.miR.4728.5p	0	0	140	0	3.5847e-07	335.559
hsa.miR.4661.3p	2	0.00169924	138	0	3.53349e-07	2060.52
hsa.miR.378h	0	0	138	0	3.53349e-07	353.326
hsa.miR.548bb.5p	0	0	138	0	3.53349e-07	335.362
hsa.miR.4511	0	0	137	0	3.50788e-07	338.954
hsa.miR.4738.3p	0	0	137	0	3.50788e-07	344.465
hsa.miR.6715b.5p	0	0	137	0	3.50788e-07	309.937
hsa.miR.6855.3p	0	0	137	0	3.50788e-07	396.95
hsa.miR.6875.5p	0	0	137	0	3.50788e-07	325.735
hsa.miR.6838.3p	1	0.000849618	134	0	3.43107e-07	788.937
hsa.miR.1225.5p	0	0	134	0	3.43107e-07	454.409
hsa.miR.636	0	0	134	0	3.43107e-07	332.723
hsa.miR.892b	3	0.00254885	133	0	3.40546e-07	1656.01
hsa.miR.5585.5p	0	0	133	0	3.40546e-07	342.328
hsa.miR.6735.5p	0	0	133	0	3.40546e-07	332.458
hsa.miR.5003.3p	3	0.00254885	131	0	3.35425e-07	1114.17
hsa.miR.520d.3p	3	0.00254885	131	0	3.35425e-07	834.469
hsa.miR.3202	1	0.000849618	131	0	3.35425e-07	517.687
hsa.miR.4436b.5p	0	0	131	0	3.35425e-07	323.461
hsa.miR.5684	0	0	131	0	3.35425e-07	351.92
hsa.miR.3185	2	0.00169924	130	0	3.32865e-07	891.279
hsa.miR.450a.1.3p	0	0	130	0	3.32865e-07	400.087
hsa.miR.6820.3p	0	0	129	0	3.30304e-07	441.103
hsa.miR.520e.5p	1	0.000849618	128	0	3.27744e-07	892.582
hsa.miR.3142	0	0	128	0	3.27744e-07	377.384
hsa.miR.548aw	0	0	127	0	3.25183e-07	402.028
hsa.miR.9902	0	0	127	0	3.25183e-07	377.673
hsa.miR.206	3	0.00254885	126	0	3.22623e-07	1074.68
hsa.miR.8067	0	0	126	0	3.22623e-07	446.358
hsa.miR.3922.3p	1	0.000849618	125	0	3.20062e-07	731.489
hsa.miR.4274	1	0.000849618	125	0	3.20062e-07	544.828
hsa.miR.511.5p	1	0.000849618	125	0	3.20062e-07	643.777
hsa.miR.4677.5p	0	0	125	0	3.20062e-07	353.473
hsa.miR.4753.5p	2	0.00169924	124	0	3.17502e-07	715.885
hsa.miR.6837.5p	1	0.000849618	124	0	3.17502e-07	567.884
hsa.miR.10396b.5p	0	0	124	0	3.17502e-07	426.056
hsa.miR.4686	0	0	124	0	3.17502e-07	458.952
hsa.miR.655.3p	1	0.000849618	123	0	3.14941e-07	607.608
hsa.miR.6748.5p	1	0.000849618	122	0	3.12381e-07	599.007
hsa.miR.4676.3p	0	0	122	0	3.12381e-07	363.941
hsa.miR.561.3p	0	0	122	0	3.12381e-07	346.107
hsa.miR.1287.3p	0	0	121	0	3.0982e-07	352.644
hsa.miR.548al	0	0	121	0	3.0982e-07	372.613
hsa.miR.128.1.5p	0	0	120	0	3.0726e-07	335.708
hsa.miR.214.3p	1	0.000849618	119	0	3.04699e-07	613.847
hsa.miR.367.3p	0	0	119	0	3.04699e-07	414.933
hsa.miR.485.3p	0	0	119	0	3.04699e-07	537.243
hsa.miR.5588.5p	0	0	118	0	3.02139e-07	341.899
hsa.miR.4748	0	0	117	0	2.99578e-07	451.959
hsa.miR.4749.5p	0	0	116	0	2.97018e-07	427.305
hsa.miR.6855.5p	0	0	116	0	2.97018e-07	445.363
hsa.miR.412.5p	2	0.00169924	115	0	2.94457e-07	736.98
hsa.miR.3681.5p	0	0	115	0	2.94457e-07	440.421
hsa.miR.6134	0	0	115	0	2.94457e-07	365.24
hsa.miR.5586.3p	3	0.00254885	114	0	2.91897e-07	749.029
hsa.miR.6507.5p	1	0.000849618	114	0	2.91897e-07	643.586
hsa.miR.7107.3p	1	0.000849618	114	0	2.91897e-07	698.949
hsa.miR.642a.3p	0	0	114	0	2.91897e-07	386.683
hsa.miR.642b.5p	0	0	114	0	2.91897e-07	386.683
hsa.miR.493.3p	1	0.000849618	113	0	2.89336e-07	556.88
hsa.miR.16.1.3p	0	0	113	0	2.89336e-07	357.003
hsa.miR.4709.5p	1	0.000849618	112	0	2.86776e-07	596.857
hsa.miR.1273c	0	0	112	0	2.86776e-07	353.866
hsa.miR.378f	0	0	112	0	2.86776e-07	348.518
hsa.miR.3942.3p	0	0	112	0	2.86776e-07	457.974
hsa.miR.4449	0	0	112	0	2.86776e-07	394.046
hsa.miR.4504	0	0	112	0	2.86776e-07	356.51
hsa.miR.4647	1	0.000849618	111	0	2.84215e-07	1314.96
hsa.miR.3939	0	0	111	0	2.84215e-07	350.554
hsa.miR.6508.3p	0	0	111	0	2.84215e-07	361.299
hsa.miR.1197	2	0.00169924	110	0	2.81655e-07	585.165
hsa.miR.4487	1	0.000849618	110	0	2.81655e-07	626.931
hsa.miR.4707.5p	1	0.000849618	109	0	2.79094e-07	843.097
hsa.miR.8062	1	0.000849618	109	0	2.79094e-07	537.06
hsa.miR.4531	0	0	109	0	2.79094e-07	494.78
hsa.miR.4705	0	0	109	0	2.79094e-07	373.775
hsa.miR.4758.3p	0	0	109	0	2.79094e-07	450.737
hsa.miR.3173.3p	1	0.000849618	108	0	2.76534e-07	798.985
hsa.miR.4644	1	0.000849618	108	0	2.76534e-07	1145.87
hsa.miR.541.5p	0	0	108	0	2.76534e-07	431.186
hsa.miR.194.3p	0	0	107	0	2.73973e-07	356.141
hsa.miR.6126	0	0	107	0	2.73973e-07	383.947
hsa.miR.4474.3p	0	0	106	0	2.71413e-07	386.459
hsa.miR.5690	0	0	106	0	2.71413e-07	394.514
hsa.miR.584.3p	0	0	106	0	2.71413e-07	391.848
hsa.miR.6882.3p	2	0.00169924	105	0	2.68852e-07	2187.3
hsa.miR.3144.3p	1	0.000849618	105	0	2.68852e-07	605.942
hsa.miR.4467	1	0.000849618	105	0	2.68852e-07	1798.6
hsa.miR.597.3p	1	0.000849618	105	0	2.68852e-07	518.522
hsa.miR.548ar.5p	0	0	105	0	2.68852e-07	369.288
hsa.miR.3144.5p	0	0	104	0	2.66292e-07	485.937
hsa.miR.4479	0	0	104	0	2.66292e-07	415.891
hsa.miR.4664.5p	0	0	104	0	2.66292e-07	362.737
hsa.miR.653.5p	0	0	104	0	2.66292e-07	448.645
hsa.miR.3935	2	0.00169924	103	0	2.63731e-07	684.518
hsa.miR.6746.5p	2	0.00169924	103	0	2.63731e-07	868.932
hsa.miR.548q	0	0	103	0	2.63731e-07	418.837
hsa.miR.3064.5p	1	0.000849618	102	0	2.61171e-07	568.221
hsa.miR.4507	0	0	102	0	2.61171e-07	367.315
hsa.miR.548j.3p	0	0	102	0	2.61171e-07	442.789
hsa.miR.1914.5p	0	0	101	0	2.5861e-07	413.876
hsa.miR.488.3p	0	0	101	0	2.5861e-07	411.076
hsa.miR.6790.5p	0	0	101	0	2.5861e-07	399.682
hsa.miR.377.3p	0	0	100	0	2.5605e-07	501.505
hsa.miR.320e	0	0	99	0	2.53489e-07	450.257
hsa.miR.4781.3p	0	0	99	0	2.53489e-07	383.983
hsa.miR.5090	0	0	99	0	2.53489e-07	468.57
hsa.miR.6838.5p	0	0	99	0	2.53489e-07	387.1
hsa.miR.6760.5p	1	0.000849618	98	0	2.50929e-07	846.24
hsa.miR.6801.5p	1	0.000849618	98	0	2.50929e-07	553.577
hsa.miR.4804.3p	0	0	98	0	2.50929e-07	453.727
hsa.miR.9899	0	0	98	0	2.50929e-07	502.472
hsa.miR.346	2	0.00169924	97	0	2.48368e-07	1179.39
hsa.miR.548ba	2	0.00169924	97	0	2.48368e-07	1231.33
hsa.miR.12118	1	0.000849618	97	0	2.48368e-07	651.485
hsa.miR.3621	0	0	97	0	2.48368e-07	414.163
hsa.miR.548y	0	0	97	0	2.48368e-07	423.134
hsa.miR.6836.3p	0	0	97	0	2.48368e-07	426.083
hsa.miR.6867.5p	0	0	97	0	2.48368e-07	392.432
hsa.miR.4701.3p	1	0.000849618	96	0	2.45808e-07	1462.86
hsa.miR.3176	0	0	96	0	2.45808e-07	432.246
hsa.miR.5190	0	0	96	0	2.45808e-07	474.534
hsa.miR.876.5p	0	0	96	0	2.45808e-07	435.193
hsa.miR.3670	2	0.00169924	95	0	2.43247e-07	1506.75
hsa.miR.3690	0	0	95	0	2.43247e-07	522.718
hsa.miR.376a.3p	0	0	95	0	2.43247e-07	527.688
hsa.miR.545.3p	0	0	95	0	2.43247e-07	404.465
hsa.miR.6813.5p	0	0	95	0	2.43247e-07	367.254
hsa.miR.548ao.3p	2	0.00169924	94	0	2.40687e-07	1245.99
hsa.miR.4477a	1	0.000849618	94	0	2.40687e-07	1193.52
hsa.miR.181b.3p	0	0	94	0	2.40687e-07	394.089
hsa.miR.217.5p	0	0	94	0	2.40687e-07	522.136
hsa.miR.345.3p	1	0.000849618	93	0	2.38126e-07	2150.56
hsa.miR.451b	1	0.000849618	93	0	2.38126e-07	713.384
hsa.miR.516a.5p	1	0.000849618	93	0	2.38126e-07	640.977
hsa.miR.7855.5p	1	0.000849618	93	0	2.38126e-07	638.849
hsa.miR.1250.5p	0	0	93	0	2.38126e-07	508.239
hsa.miR.1273h.5p	0	0	93	0	2.38126e-07	407.051
hsa.miR.1296.3p	0	0	93	0	2.38126e-07	386.454
hsa.miR.137.3p	0	0	93	0	2.38126e-07	416.968
hsa.miR.4750.5p	0	0	93	0	2.38126e-07	505.552
hsa.miR.548ae.3p	0	0	93	0	2.38126e-07	426.655
hsa.miR.6744.3p	0	0	93	0	2.38126e-07	497.404
hsa.miR.802	4	0.00339847	92	0	2.35566e-07	1466.3
hsa.miR.4796.3p	0	0	92	0	2.35566e-07	559.36
hsa.miR.5680	0	0	92	0	2.35566e-07	426.681
hsa.miR.6807.3p	0	0	92	0	2.35566e-07	564.315
hsa.miR.4509	2	0.00169924	91	0	2.33005e-07	1062.75
hsa.miR.3145.3p	0	0	91	0	2.33005e-07	423.307
hsa.miR.4762.5p	0	0	91	0	2.33005e-07	399.09
hsa.miR.5579.3p	0	0	91	0	2.33005e-07	402.639
hsa.miR.6514.5p	0	0	91	0	2.33005e-07	589.108
hsa.miR.6743.5p	0	0	91	0	2.33005e-07	556.832
hsa.miR.891a.5p	0	0	91	0	2.33005e-07	426.654
hsa.miR.4651	1	0.000849618	90	0	2.30445e-07	564.507
hsa.miR.502.5p	0	0	90	0	2.30445e-07	459.4
hsa.miR.6745	0	0	90	0	2.30445e-07	383.482
hsa.miR.519d.5p	3	0.00254885	89	0	2.27884e-07	891.381
hsa.miR.6851.5p	1	0.000849618	89	0	2.27884e-07	748.054
hsa.miR.766.5p	0	0	89	0	2.27884e-07	534.735
hsa.miR.6750.5p	3	0.00254885	88	0	2.25324e-07	932.327
hsa.miR.3911	1	0.000849618	88	0	2.25324e-07	1059.13
hsa.miR.494.5p	1	0.000849618	88	0	2.25324e-07	595.881
hsa.miR.487a.3p	0	0	88	0	2.25324e-07	426.216
hsa.miR.4473	0	0	87	0	2.22763e-07	399.542
hsa.miR.671.5p	0	0	87	0	2.22763e-07	493.636
hsa.miR.676.5p	0	0	87	0	2.22763e-07	429.576
hsa.miR.6770.5p	0	0	87	0	2.22763e-07	395.627
hsa.miR.410.5p	1	0.000849618	86	0	2.20203e-07	735.584
hsa.miR.3664.3p	0	0	86	0	2.20203e-07	433.005
hsa.miR.4423.5p	0	0	86	0	2.20203e-07	494.805
hsa.miR.7154.3p	0	0	86	0	2.20203e-07	498.014
hsa.miR.7976	0	0	86	0	2.20203e-07	418.032
hsa.miR.1297	1	0.000849618	85	0	2.17642e-07	1775.23
hsa.miR.190a.3p	0	0	85	0	2.17642e-07	551.968
hsa.miR.4718	0	0	85	0	2.17642e-07	458.369
hsa.miR.6764.5p	0	0	85	0	2.17642e-07	401.483
hsa.miR.6865.5p	0	0	85	0	2.17642e-07	428.97
hsa.miR.767.5p	0	0	85	0	2.17642e-07	436.505
hsa.miR.885.3p	0	0	85	0	2.17642e-07	376.329
hsa.miR.939.3p	0	0	85	0	2.17642e-07	393.277
hsa.miR.3123	1	0.000849618	84	0	2.15082e-07	616.972
hsa.miR.4420	1	0.000849618	84	0	2.15082e-07	1172.89
hsa.miR.6822.5p	1	0.000849618	84	0	2.15082e-07	1189.85
hsa.miR.6503.5p	0	0	84	0	2.15082e-07	416.697
hsa.miR.3692.3p	0	0	83	0	2.12521e-07	447.569
hsa.miR.4259	0	0	83	0	2.12521e-07	443.732
hsa.miR.4782.3p	0	0	83	0	2.12521e-07	407.577
hsa.miR.4457	1	0.000849618	82	0	2.09961e-07	618.405
hsa.miR.6776.3p	1	0.000849618	82	0	2.09961e-07	632.411
hsa.miR.2681.3p	0	0	82	0	2.09961e-07	447.464
hsa.miR.3160.3p	0	0	82	0	2.09961e-07	443.531
hsa.miR.3200.3p	0	0	82	0	2.09961e-07	447.464
hsa.miR.4739	0	0	82	0	2.09961e-07	439.563
hsa.miR.6809.5p	0	0	82	0	2.09961e-07	519.905
hsa.miR.6894.5p	0	0	82	0	2.09961e-07	466.629
hsa.miR.1226.3p	0	0	81	0	2.074e-07	503.909
hsa.miR.3160.5p	0	0	81	0	2.074e-07	507.459
hsa.miR.323a.3p	0	0	81	0	2.074e-07	493.104
hsa.miR.3663.3p	0	0	81	0	2.074e-07	528.262
hsa.miR.5187.5p	0	0	81	0	2.074e-07	430.925
hsa.miR.6886.3p	0	0	81	0	2.074e-07	413.924
hsa.miR.8076	0	0	81	0	2.074e-07	426.738
hsa.miR.5002.5p	2	0.00169924	80	0	2.0484e-07	1528.05
hsa.miR.7158.5p	1	0.000849618	80	0	2.0484e-07	703.081
hsa.miR.1270	0	0	80	0	2.0484e-07	403.745
hsa.miR.4501	2	0.00169924	79	0	2.02279e-07	1109.1
hsa.miR.4425	1	0.000849618	79	0	2.02279e-07	2539.13
hsa.miR.1537.3p	0	0	79	0	2.02279e-07	429.425
hsa.miR.2681.5p	0	0	79	0	2.02279e-07	442.415
hsa.miR.3161	0	0	79	0	2.02279e-07	494.779
hsa.miR.4667.5p	0	0	79	0	2.02279e-07	416.03
hsa.miR.515.5p	0	0	79	0	2.02279e-07	575.875
hsa.miR.5700	0	0	79	0	2.02279e-07	494.779
hsa.miR.7848.3p	0	0	79	0	2.02279e-07	429.425
hsa.miR.548aj.3p	0	0	78	0	1.99719e-07	483.69
hsa.miR.6512.3p	0	0	78	0	1.99719e-07	405.28
hsa.miR.548ah.5p	1	0.000849618	77	0	1.97158e-07	986.651
hsa.miR.10395.5p	0	0	77	0	1.97158e-07	492.261
hsa.miR.4518	0	0	77	0	1.97158e-07	467.417
hsa.miR.6715a.3p	0	0	77	0	1.97158e-07	523.556
hsa.miR.6768.3p	0	0	77	0	1.97158e-07	488.208
hsa.miR.412.3p	1	0.000849618	76	0	1.94598e-07	732.51
hsa.miR.4493	1	0.000849618	76	0	1.94598e-07	695.374
hsa.miR.4734	1	0.000849618	76	0	1.94598e-07	695.374
hsa.miR.4752	1	0.000849618	76	0	1.94598e-07	1613.88
hsa.miR.5695	1	0.000849618	76	0	1.94598e-07	656.139
hsa.miR.7162.3p	1	0.000849618	76	0	1.94598e-07	649.892
hsa.miR.762	1	0.000849618	76	0	1.94598e-07	597.576
hsa.miR.2909	0	0	76	0	1.94598e-07	558.774
hsa.miR.3667.3p	0	0	76	0	1.94598e-07	454.066
hsa.miR.3944.3p	0	0	76	0	1.94598e-07	435.729
hsa.miR.4724.5p	0	0	76	0	1.94598e-07	426.265
hsa.miR.643	0	0	76	0	1.94598e-07	501.043
hsa.miR.6803.3p	0	0	76	0	1.94598e-07	440.385
hsa.miR.6887.5p	0	0	76	0	1.94598e-07	611.075
hsa.miR.3622a.3p	0	0	75	0	1.92037e-07	484.784
hsa.miR.3929	0	0	75	0	1.92037e-07	424.93
hsa.miR.4315	0	0	75	0	1.92037e-07	484.784
hsa.miR.4639.5p	0	0	75	0	1.92037e-07	505.923
hsa.miR.665	0	0	75	0	1.92037e-07	444.207
hsa.miR.8065	0	0	75	0	1.92037e-07	518.192
hsa.miR.6850.5p	1	0.000849618	74	0	1.89477e-07	876.772
hsa.miR.10395.3p	0	0	74	0	1.89477e-07	480.548
hsa.miR.1248	0	0	74	0	1.89477e-07	443.291
hsa.miR.4632.3p	0	0	74	0	1.89477e-07	581.796
hsa.miR.492	0	0	74	0	1.89477e-07	428.486
hsa.miR.6510.5p	0	0	74	0	1.89477e-07	466.925
hsa.miR.6857.3p	0	0	74	0	1.89477e-07	448.118
hsa.miR.938	0	0	74	0	1.89477e-07	443.291
hsa.miR.6787.3p	1	0.000849618	73	0	1.86916e-07	1206.48
hsa.miR.1179	0	0	73	0	1.86916e-07	442.236
hsa.miR.3660	0	0	73	0	1.86916e-07	456.985
hsa.miR.6084	0	0	73	0	1.86916e-07	520.318
hsa.miR.6744.5p	0	0	73	0	1.86916e-07	475.941
hsa.miR.1278	1	0.000849618	72	0	1.84356e-07	841.465
hsa.miR.3529.5p	1	0.000849618	72	0	1.84356e-07	964.757
hsa.miR.3192.3p	0	0	72	0	1.84356e-07	525.653
hsa.miR.369.5p	0	0	72	0	1.84356e-07	446.151
hsa.miR.5579.5p	0	0	72	0	1.84356e-07	466.079
hsa.miR.6501.5p	0	0	72	0	1.84356e-07	470.929
hsa.miR.6877.5p	1	0.000849618	71	0	1.81795e-07	795.376
hsa.miR.1266.3p	0	0	71	0	1.81795e-07	460.425
hsa.miR.432.5p	0	0	71	0	1.81795e-07	657.004
hsa.miR.6781.3p	0	0	71	0	1.81795e-07	444.938
hsa.miR.2682.3p	1	0.000849618	70	0	1.79235e-07	671.994
hsa.miR.548ap.5p	1	0.000849618	70	0	1.79235e-07	982.878
hsa.miR.431.5p	0	0	70	0	1.79235e-07	765.64
hsa.miR.5001.5p	0	0	70	0	1.79235e-07	523.138
hsa.miR.5093	0	0	70	0	1.79235e-07	484.982
hsa.miR.548p	0	0	70	0	1.79235e-07	438.103
hsa.miR.6880.5p	0	0	70	0	1.79235e-07	567.235
hsa.miR.7157.5p	0	0	70	0	1.79235e-07	499.632
hsa.miR.10392.3p	1	0.000849618	69	0	1.76674e-07	705.136
hsa.miR.4740.3p	1	0.000849618	69	0	1.76674e-07	885.569
hsa.miR.1225.3p	0	0	69	0	1.76674e-07	469.147
hsa.miR.3617.5p	0	0	69	0	1.76674e-07	577.854
hsa.miR.3934.3p	0	0	69	0	1.76674e-07	509.595
hsa.miR.4765	0	0	69	0	1.76674e-07	519.215
hsa.miR.6735.3p	0	0	69	0	1.76674e-07	489.789
hsa.miR.6826.5p	0	0	69	0	1.76674e-07	469.147
hsa.miR.8069	0	0	69	0	1.76674e-07	556.033
hsa.miR.6816.5p	1	0.000849618	68	0	1.74114e-07	922.536
hsa.miR.7853.5p	1	0.000849618	68	0	1.74114e-07	748.765
hsa.miR.337.3p	0	0	68	0	1.74114e-07	553.074
hsa.miR.4673	0	0	68	0	1.74114e-07	706.758
hsa.miR.4797.5p	0	0	68	0	1.74114e-07	479.024
hsa.miR.6806.3p	0	0	68	0	1.74114e-07	593.083
hsa.miR.6895.5p	0	0	68	0	1.74114e-07	489.545
hsa.miR.511.3p	2	0.00169924	67	0	1.71553e-07	1230.71
hsa.miR.3192.5p	1	0.000849618	67	0	1.71553e-07	1026.06
hsa.miR.3648	1	0.000849618	67	0	1.71553e-07	1107.24
hsa.miR.4682	1	0.000849618	67	0	1.71553e-07	726.603
hsa.miR.4729	1	0.000849618	67	0	1.71553e-07	685.725
hsa.miR.1245b.5p	0	0	67	0	1.71553e-07	455.85
hsa.miR.1269b	0	0	67	0	1.71553e-07	505.01
hsa.miR.450a.2.3p	0	0	67	0	1.71553e-07	478.323
hsa.miR.4526	0	0	67	0	1.71553e-07	586.735
hsa.miR.6814.3p	0	0	67	0	1.71553e-07	444.188
hsa.miR.7112.5p	0	0	67	0	1.71553e-07	455.85
hsa.miR.20b.3p	1	0.000849618	66	0	1.68993e-07	845.428
hsa.miR.3158.5p	0	0	66	0	1.68993e-07	471.766
hsa.miR.550a.3.5p	0	0	66	0	1.68993e-07	499.606
hsa.miR.6797.5p	0	0	66	0	1.68993e-07	465.998
hsa.miR.7852.3p	0	0	66	0	1.68993e-07	682.606
hsa.miR.3674	1	0.000849618	65	0	1.66432e-07	2079.81
hsa.miR.485.5p	1	0.000849618	65	0	1.66432e-07	833.905
hsa.miR.5009.3p	1	0.000849618	65	0	1.66432e-07	2029.6
hsa.miR.3679.3p	0	0	65	0	1.66432e-07	476.43
hsa.miR.548aq.5p	0	0	65	0	1.66432e-07	458.538
hsa.miR.6756.5p	0	0	65	0	1.66432e-07	531.742
hsa.miR.6847.5p	0	0	65	0	1.66432e-07	476.43
hsa.miR.6858.5p	0	0	65	0	1.66432e-07	446.211
hsa.miR.7843.3p	0	0	65	0	1.66432e-07	557.343
hsa.miR.3672	1	0.000849618	64	0	1.63872e-07	948.051
hsa.miR.4475	1	0.000849618	64	0	1.63872e-07	1150.85
hsa.miR.638	1	0.000849618	64	0	1.63872e-07	858.921
hsa.miR.3194.3p	0	0	64	0	1.63872e-07	456.69
hsa.miR.4768.5p	0	0	64	0	1.63872e-07	462.945
hsa.miR.4801	0	0	64	0	1.63872e-07	504.561
hsa.miR.5006.3p	0	0	64	0	1.63872e-07	481.221
hsa.miR.510.5p	0	0	64	0	1.63872e-07	969.053
hsa.miR.6879.5p	0	0	64	0	1.63872e-07	704.389
hsa.miR.5007.5p	1	0.000849618	63	0	1.61311e-07	973.99
hsa.miR.6828.5p	1	0.000849618	63	0	1.61311e-07	814.695
hsa.miR.1343.3p	0	0	63	0	1.61311e-07	492.211
hsa.miR.3664.5p	0	0	62	0	1.58751e-07	544.466
hsa.miR.433.5p	0	0	62	0	1.58751e-07	538.808
hsa.miR.4642	0	0	62	0	1.58751e-07	618.264
hsa.miR.5010.3p	0	0	62	0	1.58751e-07	598.108
hsa.miR.519e.3p	0	0	62	0	1.58751e-07	533.09
hsa.miR.6718.5p	0	0	62	0	1.58751e-07	527.31
hsa.miR.6727.5p	0	0	62	0	1.58751e-07	527.31
hsa.miR.7843.5p	0	0	62	0	1.58751e-07	555.609
hsa.miR.4269	1	0.000849618	61	0	1.5619e-07	1169.24
hsa.miR.10522.5p	0	0	61	0	1.5619e-07	715.787
hsa.miR.6077	0	0	61	0	1.5619e-07	615.944
hsa.miR.6720.3p	0	0	61	0	1.5619e-07	509.005
hsa.miR.6864.5p	0	0	61	0	1.5619e-07	539.207
hsa.miR.3163	0	0	60	0	1.5363e-07	481.805
hsa.miR.3680.5p	0	0	60	0	1.5363e-07	495.202
hsa.miR.4766.3p	0	0	60	0	1.5363e-07	629.085
hsa.miR.548t.5p	0	0	60	0	1.5363e-07	474.965
hsa.miR.6793.5p	0	0	60	0	1.5363e-07	557.377
hsa.miR.6840.5p	0	0	60	0	1.5363e-07	527.207
hsa.miR.7160.5p	0	0	60	0	1.5363e-07	545.509
hsa.miR.7515	0	0	60	0	1.5363e-07	514.644
hsa.miR.4640.5p	0	0	59	0	1.51069e-07	683.482
hsa.miR.4773	0	0	59	0	1.51069e-07	513.909
hsa.miR.5008.3p	0	0	59	0	1.51069e-07	507.281
hsa.miR.539.5p	0	0	59	0	1.51069e-07	552.007
hsa.miR.631	0	0	59	0	1.51069e-07	486.857
hsa.miR.6743.3p	0	0	59	0	1.51069e-07	472.751
hsa.miR.6829.3p	0	0	59	0	1.51069e-07	552.007
hsa.miR.6840.3p	0	0	59	0	1.51069e-07	564.135
hsa.miR.6852.3p	0	0	59	0	1.51069e-07	479.856
hsa.miR.7851.3p	0	0	59	0	1.51069e-07	564.135
hsa.miR.5697	1	0.000849618	58	0	1.48509e-07	1096.18
hsa.miR.12126	0	0	58	0	1.48509e-07	589.214
hsa.miR.1273h.3p	0	0	58	0	1.48509e-07	539.579
hsa.miR.3685	0	0	58	0	1.48509e-07	499.123
hsa.miR.4670.5p	0	0	58	0	1.48509e-07	484.888
hsa.miR.4753.3p	0	0	58	0	1.48509e-07	506.09
hsa.miR.4771	0	0	58	0	1.48509e-07	546.03
hsa.miR.562	0	0	58	0	1.48509e-07	539.579
hsa.miR.597.5p	0	0	58	0	1.48509e-07	477.612
hsa.miR.6791.3p	0	0	58	0	1.48509e-07	492.057
hsa.miR.8061	0	0	58	0	1.48509e-07	533.049
hsa.miR.96.3p	0	0	58	0	1.48509e-07	492.057
hsa.miR.3165	0	0	57	0	1.45948e-07	467.346
hsa.miR.337.5p	0	0	57	0	1.45948e-07	584.541
hsa.miR.4633.3p	0	0	57	0	1.45948e-07	626.457
hsa.miR.4641	0	0	57	0	1.45948e-07	660.27
hsa.miR.4756.5p	0	0	57	0	1.45948e-07	525.761
hsa.miR.6823.5p	0	0	57	0	1.45948e-07	572.001
hsa.miR.7109.3p	0	0	57	0	1.45948e-07	584.541
hsa.miR.1255b.5p	0	0	56	0	1.43388e-07	585.74
hsa.miR.3187.5p	0	0	56	0	1.43388e-07	502.93
hsa.miR.6832.5p	0	0	56	0	1.43388e-07	869.651
hsa.miR.5590.3p	1	0.000849618	55	0	1.40827e-07	1521.46
hsa.miR.7844.5p	1	0.000849618	55	0	1.40827e-07	1725.36
hsa.miR.1538	0	0	55	0	1.40827e-07	667.544
hsa.miR.3155a	0	0	55	0	1.40827e-07	531.091
hsa.miR.382.3p	0	0	55	0	1.40827e-07	661.685
hsa.miR.490.3p	0	0	55	0	1.40827e-07	559.653
hsa.miR.5584.5p	0	0	55	0	1.40827e-07	573.401
hsa.miR.616.3p	0	0	55	0	1.40827e-07	508.618
hsa.miR.6775.3p	0	0	55	0	1.40827e-07	508.618
hsa.miR.6891.3p	0	0	55	0	1.40827e-07	593.425
hsa.miR.7702	0	0	55	0	1.40827e-07	655.773
hsa.miR.670.3p	2	0.00169924	54	0	1.38267e-07	1344.58
hsa.miR.6070	1	0.000849618	54	0	1.38267e-07	1459.82
hsa.miR.6762.3p	1	0.000849618	54	0	1.38267e-07	1244.73
hsa.miR.1249.5p	0	0	54	0	1.38267e-07	559.62
hsa.miR.300	0	0	54	0	1.38267e-07	559.62
hsa.miR.3120.3p	0	0	54	0	1.38267e-07	506.574
hsa.miR.377.5p	0	0	54	0	1.38267e-07	580.873
hsa.miR.4524b.3p	0	0	54	0	1.38267e-07	812.77
hsa.miR.4670.3p	0	0	54	0	1.38267e-07	498.535
hsa.miR.655.5p	0	0	54	0	1.38267e-07	601.375
hsa.miR.6800.5p	0	0	54	0	1.38267e-07	544.991
hsa.miR.6869.3p	0	0	54	0	1.38267e-07	587.786
hsa.miR.9.3p	0	0	54	0	1.38267e-07	573.876
hsa.miR.4665.3p	1	0.000849618	53	0	1.35706e-07	957.492
hsa.miR.4783.5p	1	0.000849618	53	0	1.35706e-07	784.122
hsa.miR.129.2.3p	0	0	53	0	1.35706e-07	588.603
hsa.miR.186.3p	0	0	53	0	1.35706e-07	536.416
hsa.miR.1912.3p	0	0	53	0	1.35706e-07	487.255
hsa.miR.4683	0	0	53	0	1.35706e-07	504.175
hsa.miR.572	0	0	53	0	1.35706e-07	536.416
hsa.miR.580.5p	0	0	53	0	1.35706e-07	504.175
hsa.miR.6839.5p	0	0	53	0	1.35706e-07	536.416
hsa.miR.877.3p	0	0	53	0	1.35706e-07	487.255
hsa.miR.6529.5p	2	0.00169924	52	0	1.33146e-07	1504.69
hsa.miR.6754.3p	1	0.000849618	52	0	1.33146e-07	818.295
hsa.miR.1202	0	0	52	0	1.33146e-07	763.202
hsa.miR.1227.3p	0	0	52	0	1.33146e-07	543.091
hsa.miR.1228.3p	0	0	52	0	1.33146e-07	535.009
hsa.miR.1908.5p	0	0	52	0	1.33146e-07	483.69
hsa.miR.3194.5p	0	0	52	0	1.33146e-07	526.803
hsa.miR.3616.3p	0	0	52	0	1.33146e-07	618.124
hsa.miR.4714.3p	0	0	52	0	1.33146e-07	535.009
hsa.miR.4725.3p	0	0	52	0	1.33146e-07	716.082
hsa.miR.4778.3p	0	0	52	0	1.33146e-07	492.615
hsa.miR.5094	0	0	52	0	1.33146e-07	566.645
hsa.miR.6754.5p	0	0	52	0	1.33146e-07	543.091
hsa.miR.6817.3p	0	0	52	0	1.33146e-07	558.904
hsa.miR.6860	0	0	52	0	1.33146e-07	501.38
hsa.miR.3153	1	0.000849618	51	0	1.30585e-07	1223.99
hsa.miR.3616.5p	1	0.000849618	51	0	1.30585e-07	929.567
hsa.miR.4290	1	0.000849618	51	0	1.30585e-07	2577.43
hsa.miR.10401.5p	0	0	51	0	1.30585e-07	541.698
hsa.miR.12122	0	0	51	0	1.30585e-07	781.325
hsa.miR.12124	0	0	51	0	1.30585e-07	727.287
hsa.miR.138.2.3p	0	0	51	0	1.30585e-07	541.698
hsa.miR.3126.3p	0	0	51	0	1.30585e-07	574.168
hsa.miR.370.3p	0	0	51	0	1.30585e-07	641.242
hsa.miR.4665.5p	0	0	51	0	1.30585e-07	516.006
hsa.miR.5193	0	0	51	0	1.30585e-07	566.225
hsa.miR.6511a.5p	0	0	51	0	1.30585e-07	566.225
hsa.miR.6767.3p	0	0	51	0	1.30585e-07	727.287
hsa.miR.6862.5p	0	0	51	0	1.30585e-07	549.995
hsa.miR.208a.5p	1	0.000849618	50	0	1.28025e-07	955.795
hsa.miR.4770	1	0.000849618	50	0	1.28025e-07	2889.48
hsa.miR.4795.5p	1	0.000849618	50	0	1.28025e-07	1208.36
hsa.miR.1469	0	0	50	0	1.28025e-07	539.963
hsa.miR.3132	0	0	50	0	1.28025e-07	672.137
hsa.miR.3915	0	0	50	0	1.28025e-07	643.484
hsa.miR.503.3p	0	0	50	0	1.28025e-07	692.849
hsa.miR.6090	0	0	50	0	1.28025e-07	726.058
hsa.miR.6505.3p	0	0	50	0	1.28025e-07	597.936
hsa.miR.668.3p	0	0	50	0	1.28025e-07	539.963
hsa.miR.6753.5p	0	0	50	0	1.28025e-07	522.218
hsa.miR.6792.3p	0	0	50	0	1.28025e-07	679.111
hsa.miR.6795.5p	0	0	50	0	1.28025e-07	565.537
hsa.miR.6876.3p	0	0	50	0	1.28025e-07	548.62
hsa.miR.7854.3p	0	0	50	0	1.28025e-07	573.808
hsa.miR.181b.2.3p	0	0	49	0	1.25464e-07	546.889
hsa.miR.4466	0	0	49	0	1.25464e-07	537.843
hsa.miR.4503	0	0	49	0	1.25464e-07	776.71
hsa.miR.602	0	0	49	0	1.25464e-07	546.889
hsa.miR.6739.3p	0	0	49	0	1.25464e-07	843.337
hsa.miR.6764.3p	0	0	49	0	1.25464e-07	564.547
hsa.miR.6839.3p	0	0	49	0	1.25464e-07	546.889
hsa.miR.6894.3p	0	0	49	0	1.25464e-07	630.249
hsa.miR.4264	1	0.000849618	48	0	1.22904e-07	1121.6
hsa.miR.499b.5p	1	0.000849618	48	0	1.22904e-07	1486.26
hsa.miR.1231	0	0	48	0	1.22904e-07	554.065
hsa.miR.1255b.2.3p	0	0	48	0	1.22904e-07	708.009
hsa.miR.3135a	0	0	48	0	1.22904e-07	554.065
hsa.miR.3657	0	0	48	0	1.22904e-07	563.218
hsa.miR.3677.5p	0	0	48	0	1.22904e-07	535.291
hsa.miR.3682.3p	0	0	48	0	1.22904e-07	655.513
hsa.miR.3686	0	0	48	0	1.22904e-07	631.68
hsa.miR.3691.3p	0	0	48	0	1.22904e-07	606.912
hsa.miR.4999.5p	0	0	48	0	1.22904e-07	535.291
hsa.miR.6730.5p	0	0	48	0	1.22904e-07	544.759
hsa.miR.6884.5p	1	0.000849618	47	0	1.20343e-07	2225.93
hsa.miR.10525.3p	0	0	47	0	1.20343e-07	855.127
hsa.miR.363.5p	0	0	47	0	1.20343e-07	607.137
hsa.miR.3678.3p	0	0	47	0	1.20343e-07	542.178
hsa.miR.4298	0	0	47	0	1.20343e-07	542.178
hsa.miR.4680.3p	0	0	47	0	1.20343e-07	689.398
hsa.miR.4730	0	0	47	0	1.20343e-07	561.505
hsa.miR.6752.3p	0	0	47	0	1.20343e-07	561.505
hsa.miR.6791.5p	0	0	47	0	1.20343e-07	501.294
hsa.miR.6811.3p	0	0	47	0	1.20343e-07	665.788
hsa.miR.920	0	0	47	0	1.20343e-07	823.355
hsa.miR.5196.5p	1	0.000849618	46	0	1.17783e-07	1954.52
hsa.miR.548g.3p	1	0.000849618	46	0	1.17783e-07	2411.06
hsa.miR.1251.5p	0	0	46	0	1.17783e-07	824.811
hsa.miR.3149	0	0	46	0	1.17783e-07	559.36
hsa.miR.3668	0	0	46	0	1.17783e-07	578.924
hsa.miR.4696	0	0	46	0	1.17783e-07	754.302
hsa.miR.548ad.3p	0	0	46	0	1.17783e-07	559.36
hsa.miR.5685	0	0	46	0	1.17783e-07	676.483
hsa.miR.606	0	0	46	0	1.17783e-07	739.393
hsa.miR.6749.3p	0	0	46	0	1.17783e-07	642.722
hsa.miR.8058	0	0	46	0	1.17783e-07	625.159
hsa.miR.129.5p	1	0.000849618	45	0	1.15222e-07	950.424
hsa.miR.10397.3p	0	0	45	0	1.15222e-07	556.725
hsa.miR.105.5p	0	0	45	0	1.15222e-07	752.265
hsa.miR.1224.5p	0	0	45	0	1.15222e-07	818.91
hsa.miR.1238.5p	0	0	45	0	1.15222e-07	643.936
hsa.miR.3115	0	0	45	0	1.15222e-07	556.725
hsa.miR.3973	0	0	45	0	1.15222e-07	873.894
hsa.miR.4695.5p	0	0	45	0	1.15222e-07	546.176
hsa.miR.4756.3p	0	0	45	0	1.15222e-07	577.245
hsa.miR.548av.3p	0	0	45	0	1.15222e-07	652.907
hsa.miR.598.5p	0	0	45	0	1.15222e-07	846.849
hsa.miR.6716.3p	0	0	45	0	1.15222e-07	634.838
hsa.miR.6779.5p	0	0	45	0	1.15222e-07	606.725
hsa.miR.6780a.3p	0	0	45	0	1.15222e-07	597.06
hsa.miR.8071	0	0	45	0	1.15222e-07	652.907
hsa.miR.3663.5p	0	0	44	0	1.12662e-07	654.287
hsa.miR.4699.5p	0	0	44	0	1.12662e-07	663.521
hsa.miR.4735.5p	0	0	44	0	1.12662e-07	724.877
hsa.miR.4790.3p	0	0	44	0	1.12662e-07	910.869
hsa.miR.548at.3p	0	0	44	0	1.12662e-07	716.434
hsa.miR.5587.3p	0	0	44	0	1.12662e-07	773.604
hsa.miR.6729.5p	0	0	44	0	1.12662e-07	553.531
hsa.miR.6765.5p	0	0	44	0	1.12662e-07	553.531
hsa.miR.6774.5p	0	0	44	0	1.12662e-07	595.881
hsa.miR.6780b.3p	0	0	44	0	1.12662e-07	644.92
hsa.miR.6783.3p	0	0	44	0	1.12662e-07	585.581
hsa.miR.6789.3p	0	0	44	0	1.12662e-07	672.629
hsa.miR.6870.3p	0	0	44	0	1.12662e-07	553.531
hsa.miR.7155.3p	0	0	44	0	1.12662e-07	575.096
hsa.miR.12114	1	0.000849618	43	0	1.10101e-07	1376.56
hsa.miR.10393.5p	0	0	43	0	1.10101e-07	594.255
hsa.miR.1229.3p	0	0	43	0	1.10101e-07	795.905
hsa.miR.196b.3p	0	0	43	0	1.10101e-07	683.972
hsa.miR.3199	0	0	43	0	1.10101e-07	604.881
hsa.miR.328.5p	0	0	43	0	1.10101e-07	583.436
hsa.miR.409.5p	0	0	43	0	1.10101e-07	711.368
hsa.miR.6081	0	0	43	0	1.10101e-07	615.324
hsa.miR.6730.3p	0	0	43	0	1.10101e-07	561.171
hsa.miR.6761.5p	0	0	43	0	1.10101e-07	594.255
hsa.miR.765	0	0	43	0	1.10101e-07	604.881
hsa.miR.548f.3p	1	0.000849618	42	0	1.07541e-07	1392.83
hsa.miR.6812.5p	1	0.000849618	42	0	1.07541e-07	1157.13
hsa.miR.1243	0	0	42	0	1.07541e-07	625.038
hsa.miR.18b.3p	0	0	42	0	1.07541e-07	768.773
hsa.miR.378b	0	0	42	0	1.07541e-07	569.115
hsa.miR.4671.5p	0	0	42	0	1.07541e-07	603.291
hsa.miR.4688	0	0	42	0	1.07541e-07	614.261
hsa.miR.4708.5p	0	0	42	0	1.07541e-07	580.731
hsa.miR.4758.5p	0	0	42	0	1.07541e-07	580.731
hsa.miR.6500.3p	0	0	42	0	1.07541e-07	592.118
hsa.miR.6756.3p	0	0	42	0	1.07541e-07	933.536
hsa.miR.6781.5p	0	0	42	0	1.07541e-07	614.261
hsa.miR.6836.5p	0	0	42	0	1.07541e-07	569.115
hsa.miR.1321	1	0.000849618	41	0	1.0498e-07	1262.84
hsa.miR.506.3p	1	0.000849618	41	0	1.0498e-07	1273.89
hsa.miR.3064.3p	0	0	41	0	1.0498e-07	565.115
hsa.miR.3191.5p	0	0	41	0	1.0498e-07	612.713
hsa.miR.4524b.5p	0	0	41	0	1.0498e-07	818.378
hsa.miR.4745.3p	0	0	41	0	1.0498e-07	656.871
hsa.miR.5582.3p	0	0	41	0	1.0498e-07	624.045
hsa.miR.601	0	0	41	0	1.0498e-07	698.241
hsa.miR.622	0	0	41	0	1.0498e-07	915.384
hsa.miR.6732.3p	0	0	41	0	1.0498e-07	589.395
hsa.miR.6822.3p	0	0	41	0	1.0498e-07	727.728
hsa.miR.6888.5p	0	0	41	0	1.0498e-07	774.38
hsa.miR.9901	0	0	41	0	1.0498e-07	688.132
hsa.miR.3119	1	0.000849618	40	0	1.0242e-07	1457.78
hsa.miR.4258	1	0.000849618	40	0	1.0242e-07	1067.02
hsa.miR.10396a.3p	0	0	40	0	1.0242e-07	657.071
hsa.miR.1909.3p	0	0	40	0	1.0242e-07	622.549
hsa.miR.3124.5p	0	0	40	0	1.0242e-07	689.867
hsa.miR.3169	0	0	40	0	1.0242e-07	700.458
hsa.miR.3197	0	0	40	0	1.0242e-07	610.608
hsa.miR.329.5p	0	0	40	0	1.0242e-07	634.265
hsa.miR.3620.3p	0	0	40	0	1.0242e-07	573.295
hsa.miR.4325	0	0	40	0	1.0242e-07	668.182
hsa.miR.4500	0	0	40	0	1.0242e-07	560.305
hsa.miR.6720.5p	0	0	40	0	1.0242e-07	679.111
hsa.miR.6728.5p	0	0	40	0	1.0242e-07	645.768
hsa.miR.6783.5p	0	0	40	0	1.0242e-07	657.071
hsa.miR.6847.3p	0	0	40	0	1.0242e-07	634.265
hsa.miR.6863	0	0	40	0	1.0242e-07	760.915
hsa.miR.7110.3p	0	0	40	0	1.0242e-07	598.429
hsa.miR.7160.3p	0	0	40	0	1.0242e-07	610.608
hsa.miR.7849.3p	0	0	40	0	1.0242e-07	843.515
hsa.miR.301b.5p	1	0.000849618	39	0	9.98594e-08	1328
hsa.miR.3617.3p	1	0.000849618	39	0	9.98594e-08	1212.13
hsa.miR.1304.5p	0	0	39	0	9.98594e-08	594.981
hsa.miR.4687.3p	0	0	39	0	9.98594e-08	594.981
hsa.miR.4712.5p	0	0	39	0	9.98594e-08	724.148
hsa.miR.4799.5p	0	0	39	0	9.98594e-08	581.818
hsa.miR.548ap.3p	0	0	39	0	9.98594e-08	734.765
hsa.miR.6741.3p	0	0	39	0	9.98594e-08	568.351
hsa.miR.7159.5p	0	0	39	0	9.98594e-08	668.537
hsa.miR.7845.5p	0	0	39	0	9.98594e-08	607.859
hsa.miR.653.3p	1	0.000849618	38	0	9.72989e-08	1166.41
hsa.let.7a.2.3p	0	0	38	0	9.72989e-08	801.638
hsa.miR.1181	0	0	38	0	9.72989e-08	617.714
hsa.miR.134.3p	0	0	38	0	9.72989e-08	933.298
hsa.miR.4512	0	0	38	0	9.72989e-08	617.714
hsa.miR.4656	0	0	38	0	9.72989e-08	604.363
hsa.miR.4751	0	0	38	0	9.72989e-08	749.029
hsa.miR.508.5p	0	0	38	0	9.72989e-08	617.714
hsa.miR.663b	0	0	38	0	9.72989e-08	617.714
hsa.miR.6827.5p	0	0	38	0	9.72989e-08	617.714
hsa.miR.6858.3p	0	0	38	0	9.72989e-08	643.586
hsa.miR.6865.3p	0	0	38	0	9.72989e-08	617.714
hsa.miR.661	1	0.000849618	37	0	9.47384e-08	1201.75
hsa.miR.12119	0	0	37	0	9.47384e-08	585.482
hsa.miR.122.5p	0	0	37	0	9.47384e-08	680.63
hsa.miR.1227.5p	0	0	37	0	9.47384e-08	585.482
hsa.miR.122b.5p	0	0	37	0	9.47384e-08	729.449
hsa.miR.3118	0	0	37	0	9.47384e-08	585.482
hsa.miR.3156.3p	0	0	37	0	9.47384e-08	628.027
hsa.miR.3183	0	0	37	0	9.47384e-08	599.999
hsa.miR.3620.5p	0	0	37	0	9.47384e-08	705.462
hsa.miR.520f.5p	0	0	37	0	9.47384e-08	849.354
hsa.miR.548a.5p	0	0	37	0	9.47384e-08	614.173
hsa.miR.5572	0	0	37	0	9.47384e-08	628.027
hsa.miR.599	0	0	37	0	9.47384e-08	654.857
hsa.miR.6085	0	0	37	0	9.47384e-08	786.221
hsa.miR.662	0	0	37	0	9.47384e-08	693.157
hsa.miR.6790.3p	0	0	37	0	9.47384e-08	693.157
hsa.miR.6820.5p	0	0	37	0	9.47384e-08	599.999
hsa.miR.6830.3p	0	0	37	0	9.47384e-08	570.596
hsa.miR.921	0	0	37	0	9.47384e-08	705.462
hsa.miR.122b.3p	1	0.000849618	36	0	9.21779e-08	1186.57
hsa.miR.4706	1	0.000849618	36	0	9.21779e-08	1404.1
hsa.miR.1238.3p	0	0	36	0	9.21779e-08	731.685
hsa.miR.3187.3p	0	0	36	0	9.21779e-08	706.402
hsa.miR.329.3p	0	0	36	0	9.21779e-08	731.685
hsa.miR.3619.5p	0	0	36	0	9.21779e-08	652.907
hsa.miR.3691.5p	0	0	36	0	9.21779e-08	768.049
hsa.miR.4434	0	0	36	0	9.21779e-08	1030.8
[truncated: 1,075 more rows]

## Sheet: Normalized Data
Sample.name	Repeat.Sample.	Timecourse.Repeat	Study	Aligner	Collection.Method	RNA.Stabilizer	Collection.Date	Age	Sex	Race	BMI	Prandial.Status	Time.of.Collection	Medical.Condition	hsa.let.7a.3p	hsa.let.7a.5p	hsa.let.7b.3p	hsa.let.7b.5p	hsa.let.7c.3p	hsa.let.7c.5p	hsa.let.7d.3p	hsa.let.7d.5p	hsa.let.7e.5p	hsa.let.7f.1.3p	hsa.let.7f.2.3p	hsa.let.7f.5p	hsa.let.7g.3p	hsa.let.7g.5p	hsa.let.7i.3p	hsa.let.7i.5p	hsa.miR.1.3p	hsa.miR.1.5p	hsa.miR.100.5p	hsa.miR.101.2.5p	hsa.miR.101.3p	hsa.miR.101.5p	hsa.miR.10398.3p	hsa.miR.10399.3p	hsa.miR.10399.5p	hsa.miR.103a.1.5p	hsa.miR.103a.2.5p	hsa.miR.103a.3p	hsa.miR.103b	hsa.miR.10527.5p	hsa.miR.106a.3p	hsa.miR.106a.5p	hsa.miR.106b.3p	hsa.miR.106b.5p	hsa.miR.107
[truncated: 1,177 more rows]
[truncated: 608 more columns]

[truncated: 1 more sheets: Final Results]
